# Supplementary material for: Mutational Landscape of Virus- and UV-Associated Merkel Cell Carcinoma Cell Lines Is Comparable to Tumor Tissue
Source: Cancers (Basel). 2021 Feb 5;13(4):649. doi: 10.3390/cancers13040649 (PMC7914758; doi:10.3390/cancers13040649)
Supplement: Supplementary file 1 [file cancers-13-00649-s001.zip]

Archive with 9 entries (9 files):
- 201223_tableS1_MCC_WES.csv
- 201223_tableS2_MCC_WES.csv
- 201223_tableS3_MCC_WES.csv
- 201223_tableS4_MCC_WES.csv
- 201223_tableS5_MCC_WES.csv
- 201223_tableS6_MCC_WES.csv
- 201223_tableS7_MCC_WES.csv
- 210129_fileS1_MCC_WES.Rmd
- Supplementary Figures.docx
