# Supplementary material for: Mutational Landscape of Virus- and UV-Associated Merkel Cell Carcinoma Cell Lines Is Comparable to Tumor Tissue
Source: Cancers (Basel). 2021 Feb 5;13(4):649. doi: 10.3390/cancers13040649 (PMC7914758; doi:10.3390/cancers13040649)
Supplement: Supplementary file 1 [file cancers-13-00649-s001.zip › 201223_tableS3_MCC_WES.csv]

hallmarkgeneset	Hugo_Symbol	Tumor_Sample_Barcode	Chromosome	Start_Position	End_Position	Reference_Allele	Tumor_Seq_Allele2	Variant_Classification	tx	exon	txChange	aaChange	Variant_Type	Func.refGene	Gene.refGene	GeneDetail.refGene	ExonicFunc.refGene	AAChange.refGene	Func.refGene2	Gene.refGene2	GeneDetail.refGene2	ExonicFunc.refGene2	AAChange.refGene2	Func.knownGene	Gene.knownGene	GeneDetail.knownGene	ExonicFunc.knownGene	AAChange.knownGene	cosmic87	CLNALLELEID	CLNDN	CLNDISDB	CLNREVSTAT	CLNSIG	InterVar_automated	PVS1	PS1	PS2	PS3	PS4	PM1	PM2	PM3	PM4	PM5	PM6	PP1	PP2	PP3
	UHRF1BP1	UM-MCC9	chr6	34802534	34802534	C	T	Nonsense_Mutation	ENST00000192788	exon6	c.C565T	p.R189X	SNP	exonic	ENSG00000065060	.	stopgain	ENSG00000065060:ENST00000192788:exon6:c.C565T:p.R189X,ENSG00000065060:ENST00000452449:exon6:c.C565T:p.R189X	exonic	UHRF1BP1	.	stopgain	UHRF1BP1:NM_017754:exon6:c.C565T:p.R189X	exonic	UHRF1BP1	.	stopgain	UHRF1BP1:uc003oju.4:exon6:c.C565T:p.R189X	ID=COSM3715492;OCCURENCE=2(upper_aerodigestive_tract),1(skin)	.	.	.	.	.	Uncertain significance	0	0	0	0	0	0	1	0	0	0	0	0	0	1
	PIGB	UM-MCC9	chr15	55611521	55611521	C	T	Nonsense_Mutation	ENST00000164305	exon1	c.C73T	p.Q25X	SNP	exonic	ENSG00000069943	.	stopgain	ENSG00000069943:ENST00000164305:exon1:c.C73T:p.Q25X,ENSG00000069943:ENST00000565367:exon1:c.C73T:p.Q25X,ENSG00000069943:ENST00000566999:exon1:c.C73T:p.Q25X,ENSG00000069943:ENST00000570059:exon1:c.C73T:p.Q25X	exonic	PIGB	.	stopgain	PIGB:NM_004855:exon1:c.C73T:p.Q25X	exonic	PIGB	.	stopgain	PIGB:uc002act.3:exon1:c.C73T:p.Q25X	.	.	.	.	.	.	Uncertain significance	0	0	0	0	0	0	1	0	0	0	0	0	0	1
	PDE8A	UM-MCC9	chr15	85610305	85610305	A	T	Nonsense_Mutation	ENST00000339708	exon3	c.A304T	p.K102X	SNP	exonic	ENSG00000073417	.	stopgain	ENSG00000073417:ENST00000339708:exon3:c.A304T:p.K102X,ENSG00000073417:ENST00000394553:exon3:c.A304T:p.K102X,ENSG00000073417:ENST00000478717:exon3:c.A304T:p.K102X,ENSG00000073417:ENST00000485596:exon3:c.A304T:p.K102X,ENSG00000073417:ENST00000557957:exon3:c.A88T:p.K30X,ENSG00000073417:ENST00000559086:exon3:c.A241T:p.K81X,ENSG00000073417:ENST00000559742:exon3:c.A304T:p.K102X,ENSG00000073417:ENST0000…	exonic	PDE8A	.	stopgain	PDE8A:NM_001243137:exon3:c.A88T:p.K30X,PDE8A:NM_002605:exon3:c.A304T:p.K102X,PDE8A:NM_173454:exon3:c.A304T:p.K102X	exonic	PDE8A	.	stopgain	PDE8A:uc002blh.3:exon3:c.A304T:p.K102X,PDE8A:uc002bli.3:exon3:c.A304T:p.K102X,PDE8A:uc021stv.1:exon3:c.A88T:p.K30X	.	.	.	.	.	.	Uncertain significance	0	0	0	0	0	0	1	0	0	0	0	0	0	1
	KDM5A	UM-MCC9	chr12	464404	464404	G	A	Nonsense_Mutation	ENST00000382815	exon7	c.C790T	p.R264X	SNP	exonic	ENSG00000073614	.	stopgain	ENSG00000073614:ENST00000382815:exon7:c.C790T:p.R264X,ENSG00000073614:ENST00000399788:exon7:c.C790T:p.R264X	exonic	KDM5A	.	stopgain	KDM5A:NM_001042603:exon7:c.C790T:p.R264X	exonic	KDM5A	.	stopgain	KDM5A:uc010sdn.1:exon6:c.C667T:p.R223X,KDM5A:uc001qif.1:exon7:c.C790T:p.R264X	ID=COSM693887,COSM693888;OCCURENCE=1(urinary_tract),1(lung)	.	.	.	.	.	Pathogenic	1	0	0	0	0	0	1	0	0	0	0	0	0	1
HALLMARK_HYPOXIA, HALLMARK_GLYCOLYSIS	GPC4	UM-MCC9	chrX	132437257	132437257	G	A	Nonsense_Mutation	ENST00000370828	exon8	c.C1405T	p.R469X	SNP	exonic	ENSG00000076716	.	stopgain	ENSG00000076716:ENST00000370828:exon8:c.C1405T:p.R469X,ENSG00000076716:ENST00000535467:exon8:c.C1195T:p.R399X	exonic	GPC4	.	stopgain	GPC4:NM_001448:exon8:c.C1405T:p.R469X	exonic	GPC4	.	stopgain	GPC4:uc004exc.1:exon8:c.C1405T:p.R469X,GPC4:uc011mvg.1:exon8:c.C1195T:p.R399X	.	.	.	.	.	.	Pathogenic	1	0	0	0	0	0	1	0	0	0	0	0	0	1
	IGSF9B	UM-MCC9	chr11	133789674	133789674	G	A	Nonsense_Mutation	ENST00000321016	exon18	c.C3946T	p.R1316X	SNP	exonic	ENSG00000080854	.	stopgain	ENSG00000080854:ENST00000321016:exon18:c.C3946T:p.R1316X,ENSG00000080854:ENST00000533871:exon18:c.C3946T:p.R1316X	exonic	IGSF9B	.	stopgain	IGSF9B:NM_001277285:exon18:c.C3946T:p.R1316X	exonic	IGSF9B	.	stopgain	IGSF9B:uc031qfh.1:exon18:c.C3946T:p.R1316X	.	.	.	.	.	.	Likely pathogenic	1	0	0	0	0	0	1	0	0	0	0	0	0	0
	FAT1	UM-MCC9	chr4	187549310	187549310	G	T	Nonsense_Mutation	ENST00000441802	exon9	c.C4808A	p.S1603X	SNP	exonic	ENSG00000083857	.	stopgain	ENSG00000083857:ENST00000441802:exon9:c.C4808A:p.S1603X	exonic	FAT1	.	stopgain	FAT1:NM_005245:exon9:c.C4808A:p.S1603X	exonic	FAT1	.	stopgain	FAT1:uc003izf.3:exon9:c.C4808A:p.S1603X	.	.	.	.	.	.	Uncertain significance	0	0	0	0	0	0	1	0	0	0	0	0	0	1
	ITPKC	UM-MCC9	chr19	41245417	41245417	G	A	Nonsense_Mutation	ENST00000263370	exon7	c.G2004A	p.W668X	SNP	exonic	ENSG00000086544	.	stopgain	ENSG00000086544:ENST00000263370:exon7:c.G2004A:p.W668X	exonic	ITPKC	.	stopgain	ITPKC:NM_025194:exon7:c.G2004A:p.W668X	exonic	ITPKC	.	stopgain	ITPKC:uc002oot.3:exon7:c.G2004A:p.W668X	.	.	.	.	.	.	Uncertain significance	0	0	0	0	0	0	1	0	0	0	0	0	0	1
	CCDC134	UM-MCC9	chr22	42209365	42209365	G	A	Nonsense_Mutation	ENST00000255784	exon5	c.G408A	p.W136X	SNP	exonic	ENSG00000100147	.	stopgain	ENSG00000100147:ENST00000255784:exon5:c.G408A:p.W136X	exonic	CCDC134	.	stopgain	CCDC134:NM_024821:exon5:c.G408A:p.W136X	exonic	CCDC134	.	stopgain	CCDC134:uc003bbh.1:exon5:c.G408A:p.W136X	.	.	.	.	.	.	Uncertain significance	0	0	0	0	0	0	1	0	0	0	0	0	0	1
	HSF4	UM-MCC9	chr16	67201767	67201767	G	A	Nonsense_Mutation	ENST00000521624	exon8	c.G770A	p.W257X	SNP	exonic	ENSG00000102878	.	stopgain	ENSG00000102878:ENST00000521624:exon8:c.G770A:p.W257X	exonic	HSF4	.	synonymous SNV	HSF4:NM_001040667:exon11:c.G999A:p.L333L,HSF4:NM_001538:exon11:c.G909A:p.L303L	exonic	HSF4	.	synonymous SNV	HSF4:uc002erl.2:exon11:c.G999A:p.L333L,HSF4:uc002erm.2:exon11:c.G909A:p.L303L	.	.	.	.	.	.	Likely benign	0	0	0	0	0	0	1	0	0	0	0	0	0	0
	UBFD1	UM-MCC9	chr16	23568673	23568673	G	A	Nonsense_Mutation	ENST00000219638	exon1	c.G282A	p.W94X	SNP	exonic	ENSG00000103353	.	stopgain	ENSG00000103353:ENST00000219638:exon1:c.G282A:p.W94X	UTR5	EARS2	NM_001308211:c.-9C>T	.	.	UTR5	EARS2	uc002dlt.4:c.-9C>T;uc002dlu.3:c.-9C>T	.	.	.	.	.	.	.	.	.	.	.	.	.	.	.	.	.	.	.	.	.	.	.
	PCDHB15	UM-MCC9	chr5	140625498	140625498	C	T	Nonsense_Mutation	ENST00000231173	exon1	c.C352T	p.R118X	SNP	exonic	ENSG00000113248	.	stopgain	ENSG00000113248:ENST00000231173:exon1:c.C352T:p.R118X	exonic	PCDHB15	.	stopgain	PCDHB15:NM_018935:exon1:c.C352T:p.R118X	exonic	PCDHB15	.	stopgain	PCDHB15:uc003lje.3:exon1:c.C352T:p.R118X	ID=COSM3610959;OCCURENCE=6(skin)	.	.	.	.	.	Uncertain significance	0	0	0	0	0	0	0	0	0	0	0	0	0	1
HALLMARK_ADIPOGENESIS, HALLMARK_ANDROGEN_RESPONSE	LIFR	UM-MCC9	chr5	38527380	38527380	G	A	Nonsense_Mutation	ENST00000263409	exon4	c.C274T	p.Q92X	SNP	exonic	ENSG00000113594	.	stopgain	ENSG00000113594:ENST00000263409:exon4:c.C274T:p.Q92X,ENSG00000113594:ENST00000453190:exon4:c.C274T:p.Q92X,ENSG00000113594:ENST00000506990:exon5:c.C274T:p.Q92X	exonic	LIFR	.	stopgain	LIFR:NM_001127671:exon4:c.C274T:p.Q92X,LIFR:NM_001364297:exon4:c.C274T:p.Q92X,LIFR:NM_001364298:exon4:c.C274T:p.Q92X,LIFR:NM_002310:exon4:c.C274T:p.Q92X	exonic	LIFR	.	stopgain	LIFR:uc003jli.2:exon4:c.C274T:p.Q92X,LIFR:uc010ive.1:exon4:c.C274T:p.Q92X	.	805007	Stuve-Wiedemann_syndrome	MedGen:C0796176,OMIM:601559,Orphanet:ORPHA3206	no_assertion_criteria_provided	Pathogenic	Pathogenic	1	0	0	0	0	0	1	0	0	0	0	0	0	1
HALLMARK_COMPLEMENT, HALLMARK_EPITHELIAL_MESENCHYMAL_TRANSITION, HALLMARK_COAGULATION	FN1	UM-MCC9	chr2	216271167	216271167	C	T	Nonsense_Mutation	ENST00000323926	exon19	c.G2780A	p.W927X	SNP	exonic	ENSG00000115414	.	stopgain	ENSG00000115414:ENST00000323926:exon19:c.G2780A:p.W927X,ENSG00000115414:ENST00000336916:exon19:c.G2780A:p.W927X,ENSG00000115414:ENST00000345488:exon19:c.G2780A:p.W927X,ENSG00000115414:ENST00000346544:exon19:c.G2780A:p.W927X,ENSG00000115414:ENST00000354785:exon19:c.G2780A:p.W927X,ENSG00000115414:ENST00000356005:exon19:c.G2780A:p.W927X,ENSG00000115414:ENST00000357009:exon19:c.G2780A:p.W927X,ENSG000…	exonic	FN1	.	stopgain	FN1:NM_001306129:exon19:c.G2780A:p.W927X,FN1:NM_001306130:exon19:c.G2780A:p.W927X,FN1:NM_001306131:exon19:c.G2780A:p.W927X,FN1:NM_001306132:exon19:c.G2780A:p.W927X,FN1:NM_001365517:exon19:c.G2780A:p.W927X,FN1:NM_001365518:exon19:c.G2780A:p.W927X,FN1:NM_001365519:exon19:c.G2780A:p.W927X,FN1:NM_001365520:exon19:c.G2780A:p.W927X,FN1:NM_001365521:exon19:c.G2780A:p.W927X,FN1:NM_001365522:exon19:c.G278…	exonic	FN1	.	stopgain	FN1:uc002vfa.3:exon19:c.G2780A:p.W927X,FN1:uc002vfb.3:exon19:c.G2780A:p.W927X,FN1:uc002vfc.3:exon19:c.G2780A:p.W927X,FN1:uc002vfe.3:exon19:c.G2780A:p.W927X,FN1:uc002vff.3:exon19:c.G2780A:p.W927X,FN1:uc002vfg.3:exon19:c.G2780A:p.W927X,FN1:uc002vfh.3:exon19:c.G2780A:p.W927X,FN1:uc002vfi.3:exon19:c.G2780A:p.W927X,FN1:uc002vfj.3:exon19:c.G2780A:p.W927X	.	.	.	.	.	.	Uncertain significance	0	0	0	0	0	0	1	0	0	0	0	0	0	1
HALLMARK_UV_RESPONSE_UP	PLCL1	UM-MCC9	chr2	198949937	198949937	C	T	Nonsense_Mutation	ENST00000437704	exon1	c.C1402T	p.R468X	SNP	exonic	ENSG00000115896	.	stopgain	ENSG00000115896:ENST00000437704:exon1:c.C1402T:p.R468X,ENSG00000115896:ENST00000428675:exon2:c.C1696T:p.R566X,ENSG00000115896:ENST00000487695:exon2:c.C1474T:p.R492X	exonic	PLCL1	.	stopgain	PLCL1:NM_006226:exon2:c.C1696T:p.R566X	exonic	PLCL1	.	stopgain	PLCL1:uc010fsp.3:exon2:c.C1696T:p.R566X,PLCL1:uc002uuv.4:exon3:c.C1459T:p.R487X	.	.	.	.	.	.	Uncertain significance	0	0	0	0	0	0	1	0	0	0	0	0	0	1
	USP35	UM-MCC9	chr11	77921644	77921644	A	T	Nonsense_Mutation	ENST00000530267	exon5	c.A1447T	p.K483X	SNP	exonic	ENSG00000118369	.	stopgain	ENSG00000118369:ENST00000530267:exon5:c.A1447T:p.K483X,ENSG00000118369:ENST00000526425:exon7:c.A1936T:p.K646X,ENSG00000118369:ENST00000441408:exon8:c.A1501T:p.K501X,ENSG00000118369:ENST00000529308:exon10:c.A2743T:p.K915X	exonic	USP35	.	stopgain	USP35:NM_020798:exon10:c.A2743T:p.K915X	exonic	USP35	.	stopgain	USP35:uc010rsp.2:exon2:c.A1039T:p.K347X,USP35:uc001ozc.3:exon5:c.A1447T:p.K483X,USP35:uc001ozf.3:exon7:c.A1936T:p.K646X,USP35:uc001ozd.3:exon8:c.A1576T:p.K526X,USP35:uc001oze.2:exon9:c.A2011T:p.K671X,USP35:uc021qny.1:exon10:c.A2743T:p.K915X	.	.	.	.	.	.	Uncertain significance	0	0	0	0	0	0	1	0	0	0	0	0	0	1
	ZRANB3	UM-MCC9	chr2	135985394	135985394	G	A	Nonsense_Mutation	ENST00000264159	exon14	c.C2146T	p.Q716X	SNP	exonic	ENSG00000121988	.	stopgain	ENSG00000121988:ENST00000264159:exon14:c.C2146T:p.Q716X,ENSG00000121988:ENST00000401392:exon14:c.C2146T:p.Q716X,ENSG00000121988:ENST00000536680:exon14:c.C2146T:p.Q716X	exonic	ZRANB3	.	stopgain	ZRANB3:NM_001286568:exon14:c.C2146T:p.Q716X,ZRANB3:NM_032143:exon14:c.C2146T:p.Q716X,ZRANB3:NM_001286569:exon15:c.C784T:p.Q262X	exonic	ZRANB3	.	stopgain	ZRANB3:uc002tul.3:exon14:c.C2146T:p.Q716X,ZRANB3:uc002tum.3:exon14:c.C2146T:p.Q716X,ZRANB3:uc002tuk.3:exon15:c.C775T:p.Q259X	.	.	.	.	.	.	Uncertain significance	0	0	0	0	0	0	1	0	0	0	0	0	0	1
HALLMARK_COMPLEMENT, HALLMARK_EPITHELIAL_MESENCHYMAL_TRANSITION, HALLMARK_COAGULATION	LRP1	UM-MCC9	chr12	57574987	57574987	C	T	Nonsense_Mutation	ENST00000243077	exon34	c.C5575T	p.Q1859X	SNP	exonic	ENSG00000123384	.	stopgain	ENSG00000123384:ENST00000243077:exon34:c.C5575T:p.Q1859X	exonic	LRP1	.	stopgain	LRP1:NM_002332:exon34:c.C5575T:p.Q1859X	exonic	LRP1	.	stopgain	LRP1:uc001snd.3:exon34:c.C5575T:p.Q1859X	.	.	.	.	.	.	Pathogenic	1	0	0	0	0	0	1	0	0	0	0	0	0	1
HALLMARK_INTERFERON_GAMMA_RESPONSE, HALLMARK_GLYCOLYSIS	RBCK1	UM-MCC9	chr20	408011	408011	G	T	Nonsense_Mutation	ENST00000382181	exon7	c.G574T	p.E192X	SNP	exonic	ENSG00000125826	.	stopgain	ENSG00000125826:ENST00000382181:exon7:c.G574T:p.E192X,ENSG00000125826:ENST00000353660:exon8:c.G958T:p.E320X,ENSG00000125826:ENST00000356286:exon9:c.G1084T:p.E362X	exonic	RBCK1	.	stopgain	RBCK1:NM_001323958:exon7:c.G574T:p.E192X,RBCK1:NM_001323956:exon8:c.G574T:p.E192X,RBCK1:NM_006462:exon8:c.G958T:p.E320X,RBCK1:NM_031229:exon9:c.G1084T:p.E362X	exonic	RBCK1	.	stopgain	RBCK1:uc002wdr.4:exon7:c.G574T:p.E192X,RBCK1:uc002wdq.4:exon8:c.G958T:p.E320X,RBCK1:uc002wdp.4:exon9:c.G1084T:p.E362X	.	.	.	.	.	.	Pathogenic	1	0	0	0	0	0	1	0	0	0	0	0	0	1
	AGO3	UM-MCC9	chr1	36474302	36474302	G	T	Nonsense_Mutation	ENST00000246314	exon5	c.G103T	p.E35X	SNP	exonic	ENSG00000126070	.	stopgain	ENSG00000126070:ENST00000246314:exon5:c.G103T:p.E35X,ENSG00000126070:ENST00000373191:exon7:c.G805T:p.E269X	exonic	AGO3	.	stopgain	AGO3:NM_177422:exon5:c.G103T:p.E35X,AGO3:NM_024852:exon7:c.G805T:p.E269X	exonic	AGO3	.	stopgain	AGO3:uc001bzq.3:exon5:c.G103T:p.E35X,AGO3:uc001bzp.3:exon7:c.G805T:p.E269X	.	.	.	.	.	.	Pathogenic	1	0	0	0	0	0	1	0	0	0	0	0	0	1
HALLMARK_TNFA_SIGNALING_VIA_NFKB, HALLMARK_ADIPOGENESIS	STAT5A	UM-MCC9	chr17	40459728	40459728	G	A	Nonsense_Mutation	ENST00000587646	exon3	c.G357A	p.W119X	SNP	exonic	ENSG00000126561	.	stopgain	ENSG00000126561:ENST00000587646:exon3:c.G357A:p.W119X,ENSG00000126561:ENST00000546010:exon14:c.G1803A:p.W601X,ENSG00000126561:ENST00000588868:exon14:c.G1800A:p.W600X,ENSG00000126561:ENST00000590949:exon15:c.G1893A:p.W631X,ENSG00000126561:ENST00000345506:exon16:c.G1893A:p.W631X,ENSG00000126561:ENST00000452307:exon16:c.G1884A:p.W628X	exonic	STAT5A	.	stopgain	STAT5A:NM_001288719:exon14:c.G1803A:p.W601X,STAT5A:NM_001288720:exon14:c.G1800A:p.W600X,STAT5A:NM_001288718:exon15:c.G1893A:p.W631X,STAT5A:NM_003152:exon16:c.G1893A:p.W631X	exonic	STAT5A	.	stopgain	STAT5A:uc010cyd.1:exon3:c.G357A:p.W119X,STAT5A:uc010cye.1:exon3:c.G357A:p.W119X,STAT5A:uc010cyb.2:exon14:c.G1800A:p.W600X,STAT5A:uc010cyc.2:exon14:c.G1803A:p.W601X,STAT5A:uc010cya.2:exon15:c.G1893A:p.W631X,STAT5A:uc002hzj.2:exon16:c.G1893A:p.W631X	.	.	.	.	.	.	Pathogenic	1	0	0	0	0	0	1	0	0	0	0	0	0	1
	CARS2	UM-MCC9	chr13	111299453	111299453	C	T	Nonsense_Mutation	ENST00000257347	exon11	c.G1188A	p.W396X	SNP	exonic	ENSG00000134905	.	stopgain	ENSG00000134905:ENST00000257347:exon11:c.G1188A:p.W396X	exonic	CARS2	.	stopgain	CARS2:NM_024537:exon11:c.G1188A:p.W396X,CARS2:NM_001352252:exon12:c.G402A:p.W134X	exonic	CARS2	.	stopgain	CARS2:uc001vrd.2:exon11:c.G1188A:p.W396X	.	.	.	.	.	.	Uncertain significance	0	0	0	0	0	0	1	0	0	0	0	0	0	1
HALLMARK_KRAS_SIGNALING_DN	HTR1B	UM-MCC9	chr6	78172256	78172256	G	A	Nonsense_Mutation	ENST00000369947	exon1	c.C865T	p.Q289X	SNP	exonic	ENSG00000135312	.	stopgain	ENSG00000135312:ENST00000369947:exon1:c.C865T:p.Q289X	exonic	HTR1B	.	stopgain	HTR1B:NM_000863:exon1:c.C865T:p.Q289X	exonic	HTR1B	.	stopgain	HTR1B:uc003pil.1:exon1:c.C865T:p.Q289X	.	.	.	.	.	.	Uncertain significance	0	0	0	0	0	0	1	0	0	0	0	0	0	1
	GCC2	UM-MCC9	chr2	109100731	109100731	C	T	Nonsense_Mutation	ENST00000393321	exon4	c.C517T	p.Q173X	SNP	exonic	ENSG00000135968	.	stopgain	ENSG00000135968:ENST00000393321:exon4:c.C517T:p.Q173X,ENSG00000135968:ENST00000309863:exon13:c.C3577T:p.Q1193X	exonic	GCC2	.	stopgain	GCC2:NM_181453:exon13:c.C3577T:p.Q1193X	exonic	GCC2	.	stopgain	GCC2:uc002ted.3:exon12:c.C3274T:p.Q1092X,GCC2:uc002tec.3:exon13:c.C3577T:p.Q1193X	.	.	.	.	.	.	Uncertain significance	0	0	0	0	0	0	1	0	0	0	0	0	0	1
	TFAP2A	UM-MCC9	chr6	10410187	10410187	C	A	Nonsense_Mutation	ENST00000319516	exon2	c.G415T	p.G139X	SNP	exonic	ENSG00000137203	.	stopgain	ENSG00000137203:ENST00000319516:exon2:c.G415T:p.G139X,ENSG00000137203:ENST00000379604:exon2:c.G427T:p.G143X,ENSG00000137203:ENST00000379608:exon2:c.G409T:p.G137X,ENSG00000137203:ENST00000379613:exon2:c.G433T:p.G145X,ENSG00000137203:ENST00000466073:exon2:c.G427T:p.G143X,ENSG00000137203:ENST00000482890:exon3:c.G427T:p.G143X	exonic	TFAP2A	.	stopgain	TFAP2A:NM_001032280:exon2:c.G409T:p.G137X,TFAP2A:NM_001042425:exon2:c.G415T:p.G139X,TFAP2A:NM_003220:exon2:c.G427T:p.G143X	exonic	TFAP2A	.	stopgain	TFAP2A:uc003myq.3:exon2:c.G409T:p.G137X,TFAP2A:uc003myr.3:exon2:c.G427T:p.G143X,TFAP2A:uc003myt.3:exon2:c.G415T:p.G139X,TFAP2A:uc003myu.1:exon2:c.G427T:p.G143X,TFAP2A:uc011dih.2:exon2:c.G427T:p.G143X,TFAP2A:uc011dii.1:exon2:c.G415T:p.G139X	.	.	.	.	.	.	Pathogenic	1	0	0	0	0	0	1	0	0	0	0	0	0	1
HALLMARK_INTERFERON_ALPHA_RESPONSE, HALLMARK_INTERFERON_GAMMA_RESPONSE	DDX60	UM-MCC9	chr4	169142963	169142963	G	A	Nonsense_Mutation	ENST00000393743	exon36	c.C4894T	p.R1632X	SNP	exonic	ENSG00000137628	.	stopgain	ENSG00000137628:ENST00000393743:exon36:c.C4894T:p.R1632X	exonic	DDX60	.	stopgain	DDX60:NM_017631:exon36:c.C4894T:p.R1632X	exonic	DDX60	.	stopgain	DDX60:uc003iro.3:exon3:c.C307T:p.R103X,DDX60:uc003irp.3:exon36:c.C4894T:p.R1632X	.	.	.	.	.	.	Uncertain significance	0	0	0	0	0	0	1	0	0	0	0	0	0	1
	KIAA1109	UM-MCC9	chr4	123185547	123185547	C	T	Nonsense_Mutation	ENST00000388738	exon43	c.C7282T	p.Q2428X	SNP	exonic	ENSG00000138688	.	stopgain	ENSG00000138688:ENST00000388738:exon43:c.C7282T:p.Q2428X,ENSG00000138688:ENST00000455637:exon43:c.C7282T:p.Q2428X,ENSG00000138688:ENST00000264501:exon45:c.C7282T:p.Q2428X	exonic	KIAA1109	.	stopgain	KIAA1109:NM_015312:exon43:c.C7282T:p.Q2428X	exonic	KIAA1109	.	stopgain	KIAA1109:uc003iel.1:exon7:c.C1087T:p.Q363X,KIAA1109:uc003iek.2:exon17:c.C3139T:p.Q1047X,KIAA1109:uc003ieh.3:exon43:c.C7282T:p.Q2428X	.	.	.	.	.	.	Pathogenic	1	0	0	0	0	0	1	0	0	0	0	0	0	1
HALLMARK_MYOGENESIS, HALLMARK_P53_PATHWAY	RB1	UM-MCC9	chr13	48916767	48916767	G	A	Nonsense_Mutation	ENST00000267163	exon3	c.G297A	p.W99X	SNP	exonic	ENSG00000139687	.	stopgain	ENSG00000139687:ENST00000267163:exon3:c.G297A:p.W99X	exonic	RB1	.	stopgain	RB1:NM_000321:exon3:c.G297A:p.W99X	exonic	RB1	.	stopgain	RB1:uc001vcb.3:exon3:c.G297A:p.W99X	ID=COSM1735721,COSM6940792;OCCURENCE=1(skin),1(central_nervous_system)	193412	Hereditary_cancer-predisposing_syndrome|not_provided	MedGen:C0027672,SNOMED_CT:699346009|MedGen:CN517202	criteria_provided,_multiple_submitters,_no_conflicts	Pathogenic	Pathogenic	1	0	0	0	0	0	1	0	0	0	0	0	0	1
	GALNS	UM-MCC9	chr16	88884471	88884471	G	A	Nonsense_Mutation	ENST00000542788	exon12	c.C1201T	p.Q401X	SNP	exonic	ENSG00000141012	.	stopgain	ENSG00000141012:ENST00000542788:exon12:c.C1201T:p.Q401X,ENSG00000141012:ENST00000268695:exon13:c.C1426T:p.Q476X	exonic	GALNS	.	stopgain	GALNS:NM_001323543:exon12:c.C871T:p.Q291X,GALNS:NM_000512:exon13:c.C1426T:p.Q476X,GALNS:NM_001323544:exon14:c.C1444T:p.Q482X	exonic	GALNS	.	stopgain	GALNS:uc002flz.4:exon11:c.C475T:p.Q159X,GALNS:uc002fly.4:exon13:c.C1426T:p.Q476X,GALNS:uc010cid.3:exon14:c.C1444T:p.Q482X	.	.	.	.	.	.	Pathogenic	1	0	0	0	0	0	1	0	0	0	0	0	0	1
	ESPNL	UM-MCC9	chr2	239039602	239039602	G	A	Nonsense_Mutation	ENST00000409506	exon4	c.G1143A	p.W381X	SNP	exonic	ENSG00000144488	.	stopgain	ENSG00000144488:ENST00000409506:exon4:c.G1143A:p.W381X,ENSG00000144488:ENST00000409169:exon8:c.G2115A:p.W705X,ENSG00000144488:ENST00000343063:exon9:c.G2247A:p.W749X	exonic	ESPNL	.	stopgain	ESPNL:NM_001308370:exon4:c.G1143A:p.W381X,ESPNL:NM_194312:exon9:c.G2247A:p.W749X	exonic	ESPNL	.	stopgain	ESPNL:uc031rsa.1:exon4:c.G1143A:p.W381X,ESPNL:uc010fyw.3:exon5:c.G1335A:p.W445X,ESPNL:uc002vxq.4:exon9:c.G2247A:p.W749X	.	.	.	.	.	.	Uncertain significance	0	0	0	0	0	0	1	0	0	0	0	0	0	1
	STK11IP	UM-MCC9	chr2	220480837	220480837	G	A	Nonsense_Mutation	ENST00000295641	exon25	c.G3222A	p.W1074X	SNP	exonic	ENSG00000144589	.	stopgain	ENSG00000144589:ENST00000295641:exon25:c.G3222A:p.W1074X,ENSG00000144589:ENST00000456909:exon25:c.G3189A:p.W1063X	exonic	STK11IP	.	stopgain	STK11IP:NM_052902:exon25:c.G3189A:p.W1063X	exonic	STK11IP	.	stopgain	STK11IP:uc002vml.3:exon25:c.G3222A:p.W1074X	.	.	.	.	.	.	Uncertain significance	0	0	0	0	0	0	1	0	0	0	0	0	0	1
	LPHN3	UM-MCC9	chr4	62862041	62862041	G	A	Nonsense_Mutation	ENST00000504896	exon17	c.G3065A	p.W1022X	SNP	exonic	ENSG00000150471	.	stopgain	ENSG00000150471:ENST00000504896:exon17:c.G3065A:p.W1022X,ENSG00000150471:ENST00000506700:exon17:c.G3065A:p.W1022X,ENSG00000150471:ENST00000508946:exon17:c.G3065A:p.W1022X,ENSG00000150471:ENST00000514157:exon17:c.G3065A:p.W1022X,ENSG00000150471:ENST00000514996:exon17:c.G3065A:p.W1022X,ENSG00000150471:ENST00000545650:exon17:c.G3065A:p.W1022X,ENSG00000150471:ENST00000506720:exon18:c.G3269A:p.W1090X,…	exonic	ADGRL3	.	stopgain	ADGRL3:NM_001371342:exon16:c.G3011A:p.W1004X,ADGRL3:NM_001371346:exon17:c.G3050A:p.W1017X,ADGRL3:NM_001371345:exon18:c.G3230A:p.W1077X,ADGRL3:NM_001322246:exon19:c.G3065A:p.W1022X,ADGRL3:NM_001371343:exon19:c.G3215A:p.W1072X,ADGRL3:NM_001371344:exon19:c.G3269A:p.W1090X,ADGRL3:NM_015236:exon19:c.G3065A:p.W1022X,ADGRL3:NM_001322402:exon20:c.G3269A:p.W1090X	exonic	LPHN3	.	stopgain	LPHN3:uc003hct.3:exon8:c.G1244A:p.W415X,LPHN3:uc010ihh.3:exon17:c.G3065A:p.W1022X,LPHN3:uc003hcq.4:exon19:c.G3065A:p.W1022X	.	.	.	.	.	.	Uncertain significance	0	0	0	0	0	0	1	0	0	0	0	0	0	1
	LPHN3	UM-MCC9	chr4	62862042	62862042	G	A	Nonsense_Mutation	ENST00000504896	exon17	c.G3066A	p.W1022X	SNP	exonic	ENSG00000150471	.	stopgain	ENSG00000150471:ENST00000504896:exon17:c.G3066A:p.W1022X,ENSG00000150471:ENST00000506700:exon17:c.G3066A:p.W1022X,ENSG00000150471:ENST00000508946:exon17:c.G3066A:p.W1022X,ENSG00000150471:ENST00000514157:exon17:c.G3066A:p.W1022X,ENSG00000150471:ENST00000514996:exon17:c.G3066A:p.W1022X,ENSG00000150471:ENST00000545650:exon17:c.G3066A:p.W1022X,ENSG00000150471:ENST00000506720:exon18:c.G3270A:p.W1090X,…	exonic	ADGRL3	.	stopgain	ADGRL3:NM_001371342:exon16:c.G3012A:p.W1004X,ADGRL3:NM_001371346:exon17:c.G3051A:p.W1017X,ADGRL3:NM_001371345:exon18:c.G3231A:p.W1077X,ADGRL3:NM_001322246:exon19:c.G3066A:p.W1022X,ADGRL3:NM_001371343:exon19:c.G3216A:p.W1072X,ADGRL3:NM_001371344:exon19:c.G3270A:p.W1090X,ADGRL3:NM_015236:exon19:c.G3066A:p.W1022X,ADGRL3:NM_001322402:exon20:c.G3270A:p.W1090X	exonic	LPHN3	.	stopgain	LPHN3:uc003hct.3:exon8:c.G1245A:p.W415X,LPHN3:uc010ihh.3:exon17:c.G3066A:p.W1022X,LPHN3:uc003hcq.4:exon19:c.G3066A:p.W1022X	ID=COSM5934889,COSM5934890,COSM5934891,COSM5934888;OCCURENCE=1(skin)	.	.	.	.	.	Uncertain significance	0	0	0	0	0	0	1	0	0	0	0	0	0	1
	MMAA	UM-MCC9	chr4	146560661	146560661	C	T	Nonsense_Mutation	ENST00000511969	exon1	c.C370T	p.Q124X	SNP	exonic	ENSG00000151611	.	stopgain	ENSG00000151611:ENST00000511969:exon1:c.C370T:p.Q124X,ENSG00000151611:ENST00000281317:exon2:c.C370T:p.Q124X	exonic	MMAA	.	stopgain	MMAA:NM_172250:exon2:c.C370T:p.Q124X	exonic	MMAA	.	stopgain	MMAA:uc003ikh.4:exon2:c.C370T:p.Q124X	.	204444	Methylmalonic_aciduria_cblB_type	MedGen:C1855102,OMIM:251110,Orphanet:ORPHA79311	no_assertion_provided	not_provided	Pathogenic	1	0	0	0	0	0	1	0	0	0	0	0	0	1
	MMAA	UM-MCC9	chr4	146576365	146576365	C	T	Nonsense_Mutation	ENST00000541599	exon5	c.C193T	p.Q65X	SNP	exonic	ENSG00000151611	.	stopgain	ENSG00000151611:ENST00000541599:exon5:c.C193T:p.Q65X,ENSG00000151611:ENST00000281317:exon7:c.C1036T:p.Q346X	exonic	MMAA	.	stopgain	MMAA:NM_172250:exon7:c.C1036T:p.Q346X	exonic	MMAA	.	stopgain	MMAA:uc003ikh.4:exon7:c.C1036T:p.Q346X	ID=COSM3600664;OCCURENCE=1(skin)	.	.	.	.	.	Uncertain significance	0	0	0	0	0	0	1	0	0	0	0	0	0	1
	SETBP1	UM-MCC9	chr18	42533248	42533248	C	T	Nonsense_Mutation	ENST00000282030	exon4	c.C3943T	p.Q1315X	SNP	exonic	ENSG00000152217	.	stopgain	ENSG00000152217:ENST00000282030:exon4:c.C3943T:p.Q1315X	exonic	SETBP1	.	stopgain	SETBP1:NM_015559:exon4:c.C3943T:p.Q1315X	exonic	SETBP1	.	stopgain	SETBP1:uc010dni.3:exon4:c.C3943T:p.Q1315X	.	.	.	.	.	.	Pathogenic	1	0	0	0	0	0	1	0	0	0	0	0	0	1
	UTRN	UM-MCC9	chr6	144999682	144999682	G	A	Nonsense_Mutation	ENST00000367525	exon2	c.G192A	p.W64X	SNP	exonic	ENSG00000152818	.	stopgain	ENSG00000152818:ENST00000367525:exon2:c.G192A:p.W64X,ENSG00000152818:ENST00000367526:exon2:c.G285A:p.W95X,ENSG00000152818:ENST00000367545:exon51:c.G7620A:p.W2540X	exonic	UTRN	.	stopgain	UTRN:NM_007124:exon51:c.G7620A:p.W2540X	exonic	UTRN	.	stopgain	UTRN:uc003qkt.3:exon51:c.G7620A:p.W2540X	.	.	.	.	.	.	Uncertain significance	0	0	0	0	0	0	1	0	0	0	0	0	0	1
	GDF6	UM-MCC9	chr8	97157523	97157523	C	T	Nonsense_Mutation	ENST00000287020	exon2	c.G636A	p.W212X	SNP	exonic	ENSG00000156466	.	stopgain	ENSG00000156466:ENST00000287020:exon2:c.G636A:p.W212X	exonic	GDF6	.	stopgain	GDF6:NM_001001557:exon2:c.G636A:p.W212X	exonic	GDF6	.	stopgain	GDF6:uc003yhp.3:exon2:c.G636A:p.W212X	.	.	.	.	.	.	Uncertain significance	0	0	0	0	0	0	1	0	0	0	0	0	0	1
	TRIM46	UM-MCC9	chr1	155151320	155151320	C	T	Nonsense_Mutation	ENST00000392451	exon8	c.C1321T	p.Q441X	SNP	exonic	ENSG00000163462	.	stopgain	ENSG00000163462:ENST00000392451:exon8:c.C1321T:p.Q441X,ENSG00000163462:ENST00000543729:exon8:c.C1342T:p.Q448X	intronic	TRIM46	.	.	.	intronic	TRIM46	.	.	.	.	.	.	.	.	.	.	.	.	.	.	.	.	.	.	.	.	.	.	.	.
HALLMARK_UV_RESPONSE_DN	APBB2	UM-MCC9	chr4	41016209	41016209	G	A	Nonsense_Mutation	ENST00000509446	exon5	c.C175T	p.Q59X	SNP	exonic	ENSG00000163697	.	stopgain	ENSG00000163697:ENST00000509446:exon5:c.C175T:p.Q59X,ENSG00000163697:ENST00000295974:exon6:c.C226T:p.Q76X,ENSG00000163697:ENST00000506352:exon6:c.C226T:p.Q76X,ENSG00000163697:ENST00000508593:exon6:c.C226T:p.Q76X,ENSG00000163697:ENST00000513140:exon6:c.C226T:p.Q76X	exonic	APBB2	.	stopgain	APBB2:NM_001330658:exon5:c.C226T:p.Q76X,APBB2:NM_001166050:exon6:c.C226T:p.Q76X,APBB2:NM_001330656:exon6:c.C226T:p.Q76X,APBB2:NM_004307:exon6:c.C226T:p.Q76X,APBB2:NM_173075:exon6:c.C226T:p.Q76X	exonic	APBB2	.	stopgain	APBB2:uc011byt.1:exon1:c.C175T:p.Q59X,APBB2:uc003gvl.3:exon6:c.C226T:p.Q76X,APBB2:uc003gvm.3:exon6:c.C226T:p.Q76X,APBB2:uc003gvn.3:exon6:c.C226T:p.Q76X	.	.	.	.	.	.	Uncertain significance	0	0	0	0	0	0	1	0	0	0	0	0	0	1
	FAM208A	UM-MCC9	chr3	56661066	56661066	T	A	Nonsense_Mutation	ENST00000431842	exon14	c.A2827T	p.R943X	SNP	exonic	ENSG00000163946	.	stopgain	ENSG00000163946:ENST00000431842:exon14:c.A2827T:p.R943X,ENSG00000163946:ENST00000355628:exon20:c.A3955T:p.R1319X,ENSG00000163946:ENST00000493960:exon21:c.A4138T:p.R1380X	exonic	TASOR	.	stopgain	TASOR:NM_015224:exon14:c.A2827T:p.R943X,TASOR:NM_001363940:exon20:c.A3955T:p.R1319X,TASOR:NM_001365638:exon20:c.A3955T:p.R1319X,TASOR:NM_001112736:exon21:c.A4138T:p.R1380X,TASOR:NM_001365635:exon21:c.A4138T:p.R1380X,TASOR:NM_001365636:exon21:c.A4015T:p.R1339X,TASOR:NM_001365637:exon21:c.A4015T:p.R1339X	exonic	FAM208A	.	stopgain	FAM208A:uc003dib.4:exon4:c.A1312T:p.R438X,FAM208A:uc003dic.4:exon14:c.A2827T:p.R943X,FAM208A:uc003did.4:exon20:c.A3955T:p.R1319X,FAM208A:uc003die.4:exon21:c.A4138T:p.R1380X	.	.	.	.	.	.	Pathogenic	1	0	0	0	0	0	1	0	0	0	0	0	0	1
	CSMD3	UM-MCC9	chr8	113504744	113504744	C	T	Nonsense_Mutation	ENST00000339701	exon18	c.G3272A	p.W1091X	SNP	exonic	ENSG00000164796	.	stopgain	ENSG00000164796:ENST00000339701:exon18:c.G3272A:p.W1091X,ENSG00000164796:ENST00000455883:exon30:c.G4940A:p.W1647X,ENSG00000164796:ENST00000297405:exon31:c.G5252A:p.W1751X,ENSG00000164796:ENST00000352409:exon31:c.G5252A:p.W1751X,ENSG00000164796:ENST00000343508:exon32:c.G5132A:p.W1711X	exonic	CSMD3	.	stopgain	CSMD3:NM_001363185:exon29:c.G4862A:p.W1621X,CSMD3:NM_052900:exon30:c.G4940A:p.W1647X,CSMD3:NM_198123:exon31:c.G5252A:p.W1751X,CSMD3:NM_198124:exon32:c.G5132A:p.W1711X	exonic	CSMD3	.	stopgain	CSMD3:uc003yns.3:exon18:c.G3068A:p.W1023X,CSMD3:uc011lhx.2:exon30:c.G4940A:p.W1647X,CSMD3:uc003ynu.3:exon31:c.G5252A:p.W1751X,CSMD3:uc003ynt.3:exon32:c.G5132A:p.W1711X	ID=COSM3163780,COSM3163779;OCCURENCE=1(skin)	.	.	.	.	.	Pathogenic	1	0	0	0	0	0	1	0	0	0	0	0	0	1
HALLMARK_APICAL_JUNCTION	INPPL1	UM-MCC9	chr11	71940561	71940561	C	T	Nonsense_Mutation	ENST00000298229	exon6	c.C712T	p.Q238X	SNP	exonic	ENSG00000165458	.	stopgain	ENSG00000165458:ENST00000298229:exon6:c.C712T:p.Q238X	exonic	INPPL1	.	stopgain	INPPL1:NM_001567:exon6:c.C712T:p.Q238X	exonic	INPPL1	.	stopgain	INPPL1:uc001osf.3:exon6:c.C712T:p.Q238X	.	.	.	.	.	.	Pathogenic	1	0	0	0	0	0	1	0	0	0	0	0	0	1
HALLMARK_APICAL_JUNCTION	INPPL1	UM-MCC9	chr11	71940731	71940731	G	T	Nonsense_Mutation	ENST00000537656	exon3	c.G52T	p.E18X	SNP	exonic	ENSG00000165458	.	stopgain	ENSG00000165458:ENST00000537656:exon3:c.G52T:p.E18X,ENSG00000165458:ENST00000538751:exon6:c.G52T:p.E18X,ENSG00000165458:ENST00000298229:exon7:c.G778T:p.E260X,ENSG00000165458:ENST00000541756:exon7:c.G52T:p.E18X	exonic	INPPL1	.	stopgain	INPPL1:NM_001567:exon7:c.G778T:p.E260X	exonic	INPPL1	.	stopgain	INPPL1:uc001osg.3:exon6:c.G52T:p.E18X,INPPL1:uc001osf.3:exon7:c.G778T:p.E260X	.	.	.	.	.	.	Pathogenic	1	0	0	0	0	0	1	0	0	0	0	0	0	1
	SLC6A5	UM-MCC9	chr11	20649575	20649575	G	A	Nonsense_Mutation	ENST00000525748	exon9	c.G1445A	p.W482X	SNP	exonic	ENSG00000165970	.	stopgain	ENSG00000165970:ENST00000525748:exon9:c.G1445A:p.W482X	exonic	SLC6A5	.	stopgain	SLC6A5:NM_001318369:exon8:c.G743A:p.W248X,SLC6A5:NM_004211:exon9:c.G1445A:p.W482X	exonic	SLC6A5	.	stopgain	SLC6A5:uc009yic.3:exon8:c.G740A:p.W247X,SLC6A5:uc001mqd.3:exon9:c.G1445A:p.W482X	.	.	.	.	.	.	Pathogenic	1	0	0	0	0	0	1	0	0	0	0	0	0	1
	SLC6A5	UM-MCC9	chr11	20649576	20649576	G	A	Nonsense_Mutation	ENST00000525748	exon9	c.G1446A	p.W482X	SNP	exonic	ENSG00000165970	.	stopgain	ENSG00000165970:ENST00000525748:exon9:c.G1446A:p.W482X	exonic	SLC6A5	.	stopgain	SLC6A5:NM_001318369:exon8:c.G744A:p.W248X,SLC6A5:NM_004211:exon9:c.G1446A:p.W482X	exonic	SLC6A5	.	stopgain	SLC6A5:uc009yic.3:exon8:c.G741A:p.W247X,SLC6A5:uc001mqd.3:exon9:c.G1446A:p.W482X	.	.	.	.	.	.	Pathogenic	1	0	0	0	0	0	1	0	0	0	0	0	0	1
	MEI1	UM-MCC9	chr22	42177371	42177371	C	T	Nonsense_Mutation	ENST00000400107	exon22	c.C898T	p.Q300X	SNP	exonic	ENSG00000167077	.	stopgain	ENSG00000167077:ENST00000400107:exon22:c.C898T:p.Q300X,ENSG00000167077:ENST00000401548:exon23:c.C2899T:p.Q967X	exonic	MEI1	.	stopgain	MEI1:NM_152513:exon23:c.C2899T:p.Q967X	exonic	MEI1	.	stopgain	MEI1:uc003bbd.1:exon5:c.C628T:p.Q210X,MEI1:uc010gym.1:exon7:c.C898T:p.Q300X,MEI1:uc003bbc.1:exon8:c.C1003T:p.Q335X,MEI1:uc003bbb.1:exon9:c.C1057T:p.Q353X,MEI1:uc003baz.1:exon23:c.C2899T:p.Q967X	.	.	.	.	.	.	Uncertain significance	0	0	0	0	0	0	1	0	0	0	0	0	0	1
	ZNF23	UM-MCC9	chr16	71482247	71482247	G	A	Nonsense_Mutation	ENST00000564528	exon2	c.C1507T	p.Q503X	SNP	exonic	ENSG00000167377	.	stopgain	ENSG00000167377:ENST00000564528:exon2:c.C1507T:p.Q503X,ENSG00000167377:ENST00000357254:exon5:c.C1681T:p.Q561X,ENSG00000167377:ENST00000417828:exon5:c.C1681T:p.Q561X,ENSG00000167377:ENST00000393539:exon6:c.C1681T:p.Q561X,ENSG00000167377:ENST00000428724:exon7:c.C1507T:p.Q503X	exonic	ZNF23	.	stopgain	ZNF23:NM_001304494:exon3:c.C1507T:p.Q503X,ZNF23:NM_001304492:exon5:c.C1681T:p.Q561X,ZNF23:NM_145911:exon6:c.C1681T:p.Q561X,ZNF23:NM_001304493:exon7:c.C1507T:p.Q503X	exonic	ZNF23	.	stopgain	ZNF23:uc002fad.3:exon2:c.C1507T:p.Q503X,ZNF23:uc010vmf.2:exon3:c.C1507T:p.Q503X,ZNF23:uc002fah.3:exon5:c.C1681T:p.Q561X,ZNF23:uc002faf.3:exon6:c.C1681T:p.Q561X,ZNF23:uc002fag.3:exon7:c.C1507T:p.Q503X,ZNF23:uc002fai.3:exon12:c.C1798T:p.Q600X	.	.	.	.	.	.	Uncertain significance	0	0	0	0	0	0	1	0	0	0	0	0	0	1
	ANKS3	UM-MCC9	chr16	4764171	4764171	G	A	Nonsense_Mutation	ENST00000590730	exon3	c.C187T	p.R63X	SNP	exonic	ENSG00000168096	.	stopgain	ENSG00000168096:ENST00000590730:exon3:c.C187T:p.R63X	exonic	ANKS3	.	nonsynonymous SNV	ANKS3:NM_001324129:exon3:c.C71T:p.A24V,ANKS3:NM_001242929:exon4:c.C269T:p.A90V,ANKS3:NM_001308089:exon6:c.C203T:p.A68V,ANKS3:NM_133450:exon7:c.C590T:p.A197V	exonic	ANKS3	.	nonsynonymous SNV	ANKS3:uc002cxi.2:exon4:c.C371T:p.A124V,ANKS3:uc021tck.1:exon4:c.C269T:p.A90V,ANKS3:uc010uxs.2:exon5:c.C371T:p.A124V,ANKS3:uc002cxk.3:exon6:c.C203T:p.A68V,ANKS3:uc021tcj.1:exon6:c.C203T:p.A68V,ANKS3:uc002cxj.2:exon7:c.C590T:p.A197V	.	.	.	.	.	.	Uncertain significance	0	0	0	0	0	1	0	0	0	0	0	0	0	0
	ROR2	UM-MCC9	chr9	94493264	94493264	G	A	Nonsense_Mutation	ENST00000375708	exon7	c.C1111T	p.Q371X	SNP	exonic	ENSG00000169071	.	stopgain	ENSG00000169071:ENST00000375708:exon7:c.C1111T:p.Q371X,ENSG00000169071:ENST00000375715:exon7:c.C691T:p.Q231X	exonic	ROR2	.	stopgain	ROR2:NM_001318204:exon7:c.C1111T:p.Q371X,ROR2:NM_004560:exon7:c.C1111T:p.Q371X	exonic	ROR2	.	stopgain	ROR2:uc004ari.1:exon7:c.C691T:p.Q231X,ROR2:uc004arj.2:exon7:c.C1111T:p.Q371X,ROR2:uc004ark.3:exon7:c.C1111T:p.Q371X	.	.	.	.	.	.	Pathogenic	1	0	0	0	0	0	1	0	0	0	0	0	0	1
	EFCAB12	UM-MCC9	chr3	129137150	129137150	G	A	Nonsense_Mutation	ENST00000503957	exon2	c.C178T	p.Q60X	SNP	exonic	ENSG00000172771	.	stopgain	ENSG00000172771:ENST00000503957:exon2:c.C178T:p.Q60X,ENSG00000172771:ENST00000326085:exon3:c.C628T:p.Q210X,ENSG00000172771:ENST00000505956:exon3:c.C628T:p.Q210X	exonic	EFCAB12	.	stopgain	EFCAB12:NM_207307:exon3:c.C628T:p.Q210X	exonic	EFCAB12	.	stopgain	EFCAB12:uc003emg.3:exon3:c.C628T:p.Q210X	.	.	.	.	.	.	Uncertain significance	0	0	0	0	0	0	1	0	0	0	0	0	0	0
	ANKRD13D	UM-MCC9	chr11	67057019	67057019	C	T	Nonsense_Mutation	ENST00000511455	exon1	c.C88T	p.Q30X	SNP	exonic	ENSG00000172932	.	stopgain	ENSG00000172932:ENST00000511455:exon1:c.C88T:p.Q30X	exonic	ANKRD13D	.	stopgain	ANKRD13D:NM_207354:exon1:c.C88T:p.Q30X	exonic	ANKRD13D	.	stopgain	ANKRD13D:uc001okd.2:exon1:c.C88T:p.Q30X	.	.	.	.	.	.	Uncertain significance	0	0	0	0	0	0	1	0	0	0	0	0	0	0
HALLMARK_IL6_JAK_STAT3_SIGNALING, HALLMARK_COAGULATION	A2M	UM-MCC9	chr12	9243971	9243971	C	T	Nonsense_Mutation	ENST00000318602	exon19	c.G2295A	p.W765X	SNP	exonic	ENSG00000175899	.	stopgain	ENSG00000175899:ENST00000318602:exon19:c.G2295A:p.W765X	exonic	A2M	.	stopgain	A2M:NM_001347425:exon18:c.G1845A:p.W615X,A2M:NM_000014:exon19:c.G2295A:p.W765X,A2M:NM_001347424:exon19:c.G1995A:p.W665X,A2M:NM_001347423:exon20:c.G2295A:p.W765X	exonic	A2M	.	stopgain	A2M:uc009zgk.1:exon18:c.G1845A:p.W615X,A2M:uc001qvk.1:exon19:c.G2295A:p.W765X	.	.	.	.	.	.	Uncertain significance	0	0	0	0	0	0	1	0	0	0	0	0	0	1
HALLMARK_IL6_JAK_STAT3_SIGNALING, HALLMARK_COAGULATION	A2M	UM-MCC9	chr12	9243972	9243972	C	T	Nonsense_Mutation	ENST00000318602	exon19	c.G2294A	p.W765X	SNP	exonic	ENSG00000175899	.	stopgain	ENSG00000175899:ENST00000318602:exon19:c.G2294A:p.W765X	exonic	A2M	.	stopgain	A2M:NM_001347425:exon18:c.G1844A:p.W615X,A2M:NM_000014:exon19:c.G2294A:p.W765X,A2M:NM_001347424:exon19:c.G1994A:p.W665X,A2M:NM_001347423:exon20:c.G2294A:p.W765X	exonic	A2M	.	stopgain	A2M:uc009zgk.1:exon18:c.G1844A:p.W615X,A2M:uc001qvk.1:exon19:c.G2294A:p.W765X	.	.	.	.	.	.	Uncertain significance	0	0	0	0	0	0	1	0	0	0	0	0	0	1
	DOK7	UM-MCC9	chr4	3494626	3494626	C	T	Nonsense_Mutation	ENST00000340083	exon7	c.C913T	p.Q305X	SNP	exonic	ENSG00000175920	.	stopgain	ENSG00000175920:ENST00000340083:exon7:c.C913T:p.Q305X,ENSG00000175920:ENST00000389653:exon7:c.C913T:p.Q305X	exonic	DOK7	.	stopgain	DOK7:NM_001363811:exon5:c.C481T:p.Q161X,DOK7:NM_001301071:exon7:c.C913T:p.Q305X,DOK7:NM_173660:exon7:c.C913T:p.Q305X	exonic	DOK7	.	stopgain	DOK7:uc003ghd.3:exon7:c.C913T:p.Q305X	.	.	.	.	.	.	Uncertain significance	0	0	0	0	0	0	1	0	0	0	0	0	0	0
	KIAA2018	UM-MCC9	chr3	113378455	113378455	G	A	Nonsense_Mutation	ENST00000478658	exon5	c.C2074T	p.Q692X	SNP	exonic	ENSG00000176542	.	stopgain	ENSG00000176542:ENST00000478658:exon5:c.C2074T:p.Q692X,ENSG00000176542:ENST00000316407:exon7:c.C2074T:p.Q692X	exonic	USF3	.	stopgain	USF3:NM_001009899:exon7:c.C2074T:p.Q692X	exonic	KIAA2018	.	stopgain	KIAA2018:uc003eal.3:exon3:c.C1906T:p.Q636X,KIAA2018:uc003eam.3:exon7:c.C2074T:p.Q692X	.	.	.	.	.	.	Uncertain significance	0	0	0	0	0	0	1	0	0	0	0	0	0	1
	FAM20C	UM-MCC9	chr7	286468	286468	-	GACAGGTGAGCCCTTCCTTCCTCCCTCCATCCGC	Nonsense_Mutation	ENST00000313766	exon4	c.951_952insGACAGGTGAGCCCTTCCTTCCTCCCTCCATCCGC	p.I320*	INS	exonic	ENSG00000177706	.	stopgain	ENSG00000177706:ENST00000313766:exon4:c.951_952insGACAGGTGAGCCCTTCCTTCCTCCCTCCATCCGC:p.I320*	exonic	FAM20C	.	stopgain	FAM20C:NM_020223:exon4:c.951_952insGACAGGTGAGCCCTTCCTTCCTCCCTCCATCCGC:p.I320*	exonic	FAM20C	.	stopgain	FAM20C:uc003sip.3:exon4:c.951_952insGACAGGTGAGCCCTTCCTTCCTCCCTCCATCCGC:p.I320*	ID=COSM6860198;OCCURENCE=3(biliary_tract)	390529	Raine_syndrome|not_specified|not_provided	MedGen:C1850106,OMIM:259775,Orphanet:ORPHA1832|MedGen:CN169374|MedGen:CN517202	criteria_provided,_multiple_submitters,_no_conflicts	Benign	.	.	.	.	.	.	.	.	.	.	.	.	.	.	.
	LIPF	UM-MCC9	chr10	90436000	90436000	G	A	Nonsense_Mutation	ENST00000238983	exon9	c.G923A	p.W308X	SNP	exonic	ENSG00000182333	.	stopgain	ENSG00000182333:ENST00000238983:exon9:c.G923A:p.W308X,ENSG00000182333:ENST00000608620:exon9:c.G824A:p.W275X,ENSG00000182333:ENST00000355843:exon10:c.G854A:p.W285X,ENSG00000182333:ENST00000394375:exon10:c.G953A:p.W318X	exonic	LIPF	.	stopgain	LIPF:NM_001198828:exon9:c.G824A:p.W275X,LIPF:NM_004190:exon9:c.G923A:p.W308X,LIPF:NM_001198829:exon10:c.G953A:p.W318X,LIPF:NM_001198830:exon10:c.G854A:p.W285X	exonic	LIPF	.	stopgain	LIPF:uc001kfg.2:exon9:c.G923A:p.W308X,LIPF:uc010qmu.2:exon9:c.G824A:p.W275X,LIPF:uc001kfh.2:exon10:c.G854A:p.W285X,LIPF:uc010qmt.2:exon10:c.G953A:p.W318X	.	.	.	.	.	.	Uncertain significance	0	0	0	0	0	0	1	0	0	0	0	0	0	1
	KCTD8	UM-MCC9	chr4	44450177	44450177	C	A	Nonsense_Mutation	ENST00000360029	exon1	c.G364T	p.E122X	SNP	exonic	ENSG00000183783	.	stopgain	ENSG00000183783:ENST00000360029:exon1:c.G364T:p.E122X	exonic	KCTD8	.	stopgain	KCTD8:NM_198353:exon1:c.G364T:p.E122X	exonic	KCTD8	.	stopgain	KCTD8:uc003gwu.3:exon1:c.G364T:p.E122X	ID=COSM1670981;OCCURENCE=1(kidney)	.	.	.	.	.	Uncertain significance	0	0	0	0	0	0	1	0	0	0	0	0	0	1
	DSCR4	UM-MCC9	chr21	39427033	39427033	C	T	Nonsense_Mutation	ENST00000328264	exon3	c.G273A	p.W91X	SNP	exonic	ENSG00000184029	.	stopgain	ENSG00000184029:ENST00000328264:exon3:c.G273A:p.W91X	ncRNA_exonic	DSCR4	.	.	.	exonic	DSCR4	.	stopgain	DSCR4:uc002ywp.3:exon3:c.G273A:p.W91X	.	.	.	.	.	.	Uncertain significance	0	0	0	0	0	0	1	0	0	0	0	0	0	0
HALLMARK_PROTEIN_SECRETION, HALLMARK_GLYCOLYSIS	COPB2	UM-MCC9	chr3	139081269	139081269	G	A	Nonsense_Mutation	ENST00000333188	exon16	c.C1975T	p.Q659X	SNP	exonic	ENSG00000184432	.	stopgain	ENSG00000184432:ENST00000333188:exon16:c.C1975T:p.Q659X,ENSG00000184432:ENST00000507777:exon16:c.C1888T:p.Q630X	exonic	COPB2	.	stopgain	COPB2:NM_004766:exon16:c.C1975T:p.Q659X	exonic	COPB2	.	stopgain	COPB2:uc003etf.4:exon16:c.C1975T:p.Q659X,COPB2:uc010hui.3:exon16:c.C1888T:p.Q630X,COPB2:uc011bmv.2:exon16:c.C1888T:p.Q630X	.	.	.	.	.	.	Pathogenic	1	0	0	0	0	0	1	0	0	0	0	0	0	1
HALLMARK_MYOGENESIS, HALLMARK_KRAS_SIGNALING_DN	RYR1	UM-MCC9	chr19	38924500	38924500	C	T	Nonsense_Mutation	ENST00000355481	exon1	c.C31T	p.Q11X	SNP	exonic	ENSG00000196218	.	stopgain	ENSG00000196218:ENST00000355481:exon1:c.C31T:p.Q11X,ENSG00000196218:ENST00000359596:exon1:c.C31T:p.Q11X,ENSG00000196218:ENST00000360985:exon1:c.C31T:p.Q11X	exonic	RYR1	.	stopgain	RYR1:NM_000540:exon1:c.C31T:p.Q11X,RYR1:NM_001042723:exon1:c.C31T:p.Q11X	exonic	RYR1	.	stopgain	RYR1:uc002oit.3:exon1:c.C31T:p.Q11X,RYR1:uc002oiu.3:exon1:c.C31T:p.Q11X	.	.	.	.	.	.	Uncertain significance	0	0	0	0	0	0	1	0	0	0	0	0	0	1
	METTL9	UM-MCC9	chr16	21608607	21608607	A	T	Nonsense_Mutation	ENST00000567404	exon1	c.A31T	p.K11X	SNP	exonic	ENSG00000197006	.	stopgain	ENSG00000197006:ENST00000567404:exon1:c.A31T:p.K11X	exonic	METTL9	.	stopgain	METTL9:NM_001288659:exon1:c.A31T:p.K11X,METTL9:NM_001288660:exon1:c.A31T:p.K11X	intergenic	SLC7A5P2;METTL9	dist=76842;dist=2249	.	.	.	.	.	.	.	.	Uncertain significance	0	0	0	0	0	0	1	0	0	0	0	0	0	1
	ZNF257	UM-MCC9	chr19	22271081	22271081	G	T	Nonsense_Mutation	ENST00000597927	exon2	c.G301T	p.E101X	SNP	exonic	ENSG00000197134	.	stopgain	ENSG00000197134:ENST00000597927:exon2:c.G301T:p.E101X,ENSG00000197134:ENST00000594947:exon4:c.G529T:p.E177X	exonic	ZNF257	.	stopgain	ZNF257:NM_001316998:exon2:c.G301T:p.E101X,ZNF257:NM_033468:exon4:c.G529T:p.E177X,ZNF257:NM_001316996:exon5:c.G433T:p.E145X,ZNF257:NM_001316997:exon5:c.G301T:p.E101X	exonic	ZNF257	.	stopgain	ZNF257:uc010ecx.3:exon4:c.G529T:p.E177X,ZNF257:uc010ecy.3:exon5:c.G433T:p.E145X	ID=COSM2747757;OCCURENCE=1(large_intestine)	.	.	.	.	.	Uncertain significance	0	0	0	0	0	0	1	0	0	0	0	0	0	0
	GJC2	UM-MCC9	chr1	228345477	228345477	G	A	Nonsense_Mutation	ENST00000366714	exon2	c.G18A	p.W6X	SNP	exonic	ENSG00000198835	.	stopgain	ENSG00000198835:ENST00000366714:exon2:c.G18A:p.W6X	exonic	GJC2	.	stopgain	GJC2:NM_020435:exon2:c.G18A:p.W6X	exonic	GJC2	.	stopgain	GJC2:uc021pkg.1:exon1:c.G18A:p.W6X,GJC2:uc001hsk.3:exon2:c.G18A:p.W6X	.	.	.	.	.	.	Uncertain significance	0	0	0	0	0	0	1	0	0	0	0	0	0	1
HALLMARK_NOTCH_SIGNALING	PSENEN	UM-MCC9	chr19	36237511	36237511	C	T	Nonsense_Mutation	ENST00000591949	exon3	c.C253T	p.Q85X	SNP	exonic	ENSG00000205155	.	stopgain	ENSG00000205155:ENST00000591949:exon3:c.C253T:p.Q85X	intronic	PSENEN	.	.	.	intronic	PSENEN	.	.	.	.	.	.	.	.	.	.	.	.	.	.	.	.	.	.	.	.	.	.	.	.
	MUC19	UM-MCC9	chr12	40836980	40836980	C	T	Nonsense_Mutation	ENST00000454784	exon26	c.C2263T	p.Q755X	SNP	exonic	ENSG00000205592	.	stopgain	ENSG00000205592:ENST00000454784:exon26:c.C2263T:p.Q755X	exonic	MUC19	.	unknown	UNKNOWN	intergenic	MUC19;MUC19	dist=23945;dist=101872	.	.	.	.	.	.	.	.	Uncertain significance	0	0	0	0	0	0	1	0	0	0	0	0	0	0
	ZNF99	UM-MCC9	chr19	22941303	22941303	T	A	Nonsense_Mutation	ENST00000596209	exon4	c.A1408T	p.K470X	SNP	exonic	ENSG00000213973	.	stopgain	ENSG00000213973:ENST00000596209:exon4:c.A1408T:p.K470X,ENSG00000213973:ENST00000397104:exon5:c.A1135T:p.K379X	exonic	ZNF99	.	stopgain	ZNF99:NM_001080409:exon4:c.A1408T:p.K470X	exonic	ZNF99	.	stopgain	ZNF99:uc021urt.1:exon4:c.A1408T:p.K470X	.	.	.	.	.	.	Uncertain significance	0	0	0	0	0	0	1	0	0	0	0	0	0	0
	ZNF99	UM-MCC9	chr19	22941555	22941555	T	A	Nonsense_Mutation	ENST00000596209	exon4	c.A1156T	p.K386X	SNP	exonic	ENSG00000213973	.	stopgain	ENSG00000213973:ENST00000596209:exon4:c.A1156T:p.K386X,ENSG00000213973:ENST00000397104:exon5:c.A883T:p.K295X	exonic	ZNF99	.	stopgain	ZNF99:NM_001080409:exon4:c.A1156T:p.K386X	exonic	ZNF99	.	stopgain	ZNF99:uc021urt.1:exon4:c.A1156T:p.K386X	.	.	.	.	.	.	Uncertain significance	0	0	0	0	0	0	1	0	0	0	0	0	0	0
	RBM6	UM-MCC32	chr3	50004936	50004936	G	A	Nonsense_Mutation	ENST00000266022	exon3	c.G78A	p.W26X	SNP	exonic	ENSG00000004534	.	stopgain	ENSG00000004534:ENST00000266022:exon3:c.G78A:p.W26X,ENSG00000004534:ENST00000425608:exon3:c.G78A:p.W26X,ENSG00000004534:ENST00000433811:exon3:c.G78A:p.W26X	exonic	RBM6	.	stopgain	RBM6:NM_005777:exon3:c.G78A:p.W26X	exonic	RBM6	.	stopgain	RBM6:uc003cyc.3:exon3:c.G78A:p.W26X	ID=COSM4977902;OCCURENCE=3(oesophagus)	.	.	.	.	.	Pathogenic	1	0	0	0	0	0	1	0	0	0	0	0	0	1
	CDH17	UM-MCC32	chr8	95158175	95158175	C	T	Nonsense_Mutation	ENST00000441892	exon11	c.G1506A	p.W502X	SNP	exonic	ENSG00000079112	.	stopgain	ENSG00000079112:ENST00000441892:exon11:c.G1506A:p.W502X,ENSG00000079112:ENST00000027335:exon15:c.G2148A:p.W716X,ENSG00000079112:ENST00000450165:exon15:c.G2148A:p.W716X	exonic	CDH17	.	stopgain	CDH17:NM_001144663:exon15:c.G2148A:p.W716X,CDH17:NM_004063:exon15:c.G2148A:p.W716X	exonic	CDH17	.	stopgain	CDH17:uc011lgo.1:exon11:c.G1506A:p.W502X,CDH17:uc003ygh.2:exon15:c.G2148A:p.W716X,CDH17:uc011lgp.1:exon15:c.G2148A:p.W716X	.	.	.	.	.	.	Uncertain significance	0	0	0	0	0	0	1	0	0	0	0	0	0	1
HALLMARK_COAGULATION	CPB2	UM-MCC32	chr13	46641449	46641449	C	T	Nonsense_Mutation	ENST00000181383	exon7	c.G695A	p.W232X	SNP	exonic	ENSG00000080618	.	stopgain	ENSG00000080618:ENST00000181383:exon7:c.G695A:p.W232X	exonic	CPB2	.	stopgain	CPB2:NM_001872:exon7:c.G695A:p.W232X	exonic	CPB2	.	stopgain	CPB2:uc001vaw.3:exon7:c.G695A:p.W232X	.	.	.	.	.	.	Uncertain significance	0	0	0	0	0	0	1	0	0	0	0	0	0	1
	EPDR1	UM-MCC32	chr7	37960616	37960616	G	A	Nonsense_Mutation	ENST00000199448	exon1	c.G75A	p.W25X	SNP	exonic	ENSG00000086289	.	stopgain	ENSG00000086289:ENST00000199448:exon1:c.G75A:p.W25X,ENSG00000086289:ENST00000423717:exon1:c.G75A:p.W25X,ENSG00000086289:ENST00000559325:exon1:c.G435A:p.W145X	exonic	EPDR1	.	stopgain	EPDR1:NM_001242946:exon1:c.G75A:p.W25X,EPDR1:NM_017549:exon1:c.G75A:p.W25X	exonic	EPDR1	.	stopgain	EPDR1:uc003tfp.4:exon1:c.G75A:p.W25X,EPDR1:uc003tfq.3:exon1:c.G75A:p.W25X	.	.	.	.	.	.	Uncertain significance	0	0	0	0	0	0	1	0	0	0	0	0	0	0
	TNRC6A	UM-MCC32	chr16	24831487	24831487	G	A	Nonsense_Mutation	ENST00000569098	exon2	c.G50A	p.W17X	SNP	exonic	ENSG00000090905	.	stopgain	ENSG00000090905:ENST00000569098:exon2:c.G50A:p.W17X,ENSG00000090905:ENST00000432286:exon5:c.G542A:p.W181X,ENSG00000090905:ENST00000450465:exon15:c.G1940A:p.W647X,ENSG00000090905:ENST00000315183:exon21:c.G4961A:p.W1654X,ENSG00000090905:ENST00000395799:exon22:c.G5108A:p.W1703X	exonic	TNRC6A	.	stopgain	TNRC6A:NM_001330520:exon21:c.G4961A:p.W1654X,TNRC6A:NM_001351850:exon21:c.G4988A:p.W1663X,TNRC6A:NM_014494:exon22:c.G5108A:p.W1703X	exonic	TNRC6A	.	stopgain	TNRC6A:uc002dmo.3:exon15:c.G4025A:p.W1342X,TNRC6A:uc002dmn.3:exon16:c.G4202A:p.W1401X,TNRC6A:uc010bxs.3:exon19:c.G4349A:p.W1450X,TNRC6A:uc002dmm.3:exon22:c.G5108A:p.W1703X	.	.	.	.	.	.	Pathogenic	1	0	0	0	0	0	1	0	0	0	0	0	0	1
	DSP	UM-MCC32	chr6	7579748	7579748	G	T	Nonsense_Mutation	ENST00000379802	exon23	c.G3325T	p.E1109X	SNP	exonic	ENSG00000096696	.	stopgain	ENSG00000096696:ENST00000379802:exon23:c.G3325T:p.E1109X,ENSG00000096696:ENST00000418664:exon23:c.G3325T:p.E1109X	exonic	DSP	.	stopgain	DSP:NM_001008844:exon23:c.G3325T:p.E1109X,DSP:NM_001319034:exon23:c.G3325T:p.E1109X,DSP:NM_004415:exon23:c.G3325T:p.E1109X	exonic	DSP	.	stopgain	DSP:uc003mxp.1:exon23:c.G3325T:p.E1109X,DSP:uc003mxq.1:exon23:c.G3325T:p.E1109X,DSP:uc021yle.1:exon23:c.G3325T:p.E1109X	.	.	.	.	.	.	Pathogenic	1	0	0	0	0	0	1	0	0	0	0	0	0	1
HALLMARK_EPITHELIAL_MESENCHYMAL_TRANSITION	LAMA1	UM-MCC32	chr18	6959419	6959419	T	A	Nonsense_Mutation	ENST00000389658	exon54	c.A7699T	p.R2567X	SNP	exonic	ENSG00000101680	.	stopgain	ENSG00000101680:ENST00000389658:exon54:c.A7699T:p.R2567X	exonic	LAMA1	.	stopgain	LAMA1:NM_005559:exon54:c.A7699T:p.R2567X	exonic	LAMA1	.	stopgain	LAMA1:uc002knl.3:exon5:c.A58T:p.R20X,LAMA1:uc010wzj.2:exon53:c.A6127T:p.R2043X,LAMA1:uc002knm.3:exon54:c.A7699T:p.R2567X	.	.	.	.	.	.	Pathogenic	1	0	0	0	0	0	1	0	0	0	0	0	0	1
	ZDHHC15	UM-MCC32	chrX	74641739	74641739	C	A	Nonsense_Mutation	ENST00000541184	exon8	c.G796T	p.G266X	SNP	exonic	ENSG00000102383	.	stopgain	ENSG00000102383:ENST00000541184:exon8:c.G796T:p.G266X,ENSG00000102383:ENST00000373367:exon9:c.G823T:p.G275X	exonic	ZDHHC15	.	stopgain	ZDHHC15:NM_001146256:exon8:c.G796T:p.G266X,ZDHHC15:NM_144969:exon9:c.G823T:p.G275X	exonic	ZDHHC15	.	stopgain	ZDHHC15:uc004ech.3:exon8:c.G796T:p.G266X,ZDHHC15:uc004ecg.3:exon9:c.G823T:p.G275X	.	.	.	.	.	.	Uncertain significance	0	0	0	0	0	0	1	0	0	0	0	0	0	1
	HTR2A	UM-MCC32	chr13	47409191	47409191	G	T	Nonsense_Mutation	ENST00000378688	exon3	c.C1197A	p.Y399X	SNP	exonic	ENSG00000102468	.	stopgain	ENSG00000102468:ENST00000378688:exon3:c.C1197A:p.Y399X,ENSG00000102468:ENST00000543956:exon3:c.C945A:p.Y315X,ENSG00000102468:ENST00000542664:exon4:c.C1197A:p.Y399X	exonic	HTR2A	.	stopgain	HTR2A:NM_001165947:exon3:c.C945A:p.Y315X,HTR2A:NM_000621:exon4:c.C1197A:p.Y399X	exonic	HTR2A	.	stopgain	HTR2A:uc001vbr.4:exon3:c.C945A:p.Y315X,HTR2A:uc010acr.4:exon4:c.C1197A:p.Y399X	.	.	.	.	.	.	Uncertain significance	0	0	0	0	0	0	1	0	0	0	0	0	0	1
	CAPN15	UM-MCC32	chr16	597952	597952	C	T	Nonsense_Mutation	ENST00000219611	exon4	c.C1114T	p.Q372X	SNP	exonic	ENSG00000103326	.	stopgain	ENSG00000103326:ENST00000219611:exon4:c.C1114T:p.Q372X	exonic	CAPN15	.	stopgain	CAPN15:NM_005632:exon4:c.C1114T:p.Q372X	exonic	SOLH	.	stopgain	SOLH:uc002chh.1:exon3:c.C1114T:p.Q372X,SOLH:uc002chi.3:exon4:c.C1114T:p.Q372X	.	.	.	.	.	.	Pathogenic	1	0	0	0	0	0	1	0	0	0	0	0	0	1
	HERC1	UM-MCC32	chr15	63935199	63935199	C	T	Nonsense_Mutation	ENST00000443617	exon59	c.G11390A	p.W3797X	SNP	exonic	ENSG00000103657	.	stopgain	ENSG00000103657:ENST00000443617:exon59:c.G11390A:p.W3797X	exonic	HERC1	.	stopgain	HERC1:NM_003922:exon59:c.G11390A:p.W3797X	exonic	HERC1	.	stopgain	HERC1:uc002amp.3:exon59:c.G11390A:p.W3797X	.	.	.	.	.	.	Pathogenic	1	0	0	0	0	0	1	0	0	0	0	0	0	1
	MPDZ	UM-MCC32	chr9	13217227	13217227	G	A	Nonsense_Mutation	ENST00000381015	exon8	c.C1153T	p.Q385X	SNP	exonic	ENSG00000107186	.	stopgain	ENSG00000107186:ENST00000381015:exon8:c.C1153T:p.Q385X,ENSG00000107186:ENST00000381022:exon8:c.C1153T:p.Q385X,ENSG00000107186:ENST00000447879:exon8:c.C1153T:p.Q385X,ENSG00000107186:ENST00000536827:exon8:c.C1153T:p.Q385X,ENSG00000107186:ENST00000319217:exon9:c.C1153T:p.Q385X,ENSG00000107186:ENST00000541718:exon9:c.C1153T:p.Q385X,ENSG00000107186:ENST00000546205:exon9:c.C1153T:p.Q385X	exonic	MPDZ	.	stopgain	MPDZ:NM_001261406:exon9:c.C1153T:p.Q385X,MPDZ:NM_001261407:exon9:c.C1153T:p.Q385X,MPDZ:NM_001330637:exon9:c.C1153T:p.Q385X,MPDZ:NM_003829:exon9:c.C1153T:p.Q385X	exonic	MPDZ	.	stopgain	MPDZ:uc010mia.1:exon8:c.C1153T:p.Q385X,MPDZ:uc003zlb.4:exon9:c.C1153T:p.Q385X,MPDZ:uc010mhz.4:exon9:c.C1153T:p.Q385X,MPDZ:uc011lmn.3:exon9:c.C1153T:p.Q385X	.	.	.	.	.	.	Pathogenic	1	0	0	0	0	0	1	0	0	0	0	0	0	1
HALLMARK_KRAS_SIGNALING_UP	DNMBP	UM-MCC32	chr10	101716846	101716846	G	A	Nonsense_Mutation	ENST00000324109	exon4	c.C385T	p.Q129X	SNP	exonic	ENSG00000107554	.	stopgain	ENSG00000107554:ENST00000324109:exon4:c.C385T:p.Q129X,ENSG00000107554:ENST00000342239:exon4:c.C385T:p.Q129X	exonic	DNMBP	.	stopgain	DNMBP:NM_015221:exon4:c.C385T:p.Q129X	exonic	DNMBP	.	stopgain	DNMBP:uc001kqj.2:exon4:c.C385T:p.Q129X	.	.	.	.	.	.	Uncertain significance	0	0	0	0	0	0	1	0	0	0	0	0	0	1
HALLMARK_XENOBIOTIC_METABOLISM, HALLMARK_ANGIOGENESIS	VTN	UM-MCC32	chr17	26696531	26696531	G	A	Nonsense_Mutation	ENST00000226218	exon3	c.C526T	p.R176X	SNP	exonic	ENSG00000109072	.	stopgain	ENSG00000109072:ENST00000226218:exon3:c.C526T:p.R176X	exonic	VTN	.	stopgain	VTN:NM_000638:exon3:c.C526T:p.R176X	exonic	VTN	.	stopgain	VTN:uc002hbc.3:exon3:c.C526T:p.R176X	.	.	.	.	.	.	Uncertain significance	0	0	0	0	0	0	0	0	0	0	0	0	0	1
	CEP164	UM-MCC32	chr11	117222603	117222603	C	T	Nonsense_Mutation	ENST00000533153	exon3	c.C154T	p.Q52X	SNP	exonic	ENSG00000110274	.	stopgain	ENSG00000110274:ENST00000533153:exon3:c.C154T:p.Q52X,ENSG00000110274:ENST00000525416:exon4:c.C154T:p.Q52X,ENSG00000110274:ENST00000533570:exon4:c.C292T:p.Q98X,ENSG00000110274:ENST00000278935:exon5:c.C292T:p.Q98X,ENSG00000110274:ENST00000525734:exon5:c.C292T:p.Q98X,ENSG00000110274:ENST00000527609:exon5:c.C292T:p.Q98X	exonic	CEP164	.	stopgain	CEP164:NM_001271933:exon4:c.C292T:p.Q98X,CEP164:NM_014956:exon5:c.C292T:p.Q98X	exonic	CEP164	.	stopgain	CEP164:uc001prb.4:exon4:c.C292T:p.Q98X,CEP164:uc010rxj.1:exon4:c.C154T:p.Q52X,CEP164:uc010rxk.1:exon4:c.C292T:p.Q98X,CEP164:uc001prc.3:exon5:c.C292T:p.Q98X,CEP164:uc001prd.2:exon5:c.C292T:p.Q98X	.	.	.	.	.	.	Pathogenic	1	0	0	0	0	0	1	0	0	0	0	0	0	1
	NPRL2	UM-MCC32	chr3	50385604	50385604	G	A	Nonsense_Mutation	ENST00000232501	exon9	c.C883T	p.R295X	SNP	exonic	ENSG00000114388	.	stopgain	ENSG00000114388:ENST00000232501:exon9:c.C883T:p.R295X	exonic	NPRL2	.	stopgain	NPRL2:NM_006545:exon9:c.C883T:p.R295X	exonic	NPRL2	.	stopgain	NPRL2:uc031rzz.1:exon7:c.C460T:p.R154X,NPRL2:uc003daj.1:exon9:c.C883T:p.R295X	ID=COSM2851356;OCCURENCE=1(upper_aerodigestive_tract),1(oesophagus)	248903	Epilepsy,_familial_focal,_with_variable_foci_2	MedGen:C4310709,OMIM:617116	no_assertion_criteria_provided	Pathogenic	Pathogenic	1	0	0	0	0	0	1	0	0	0	0	0	0	1
HALLMARK_MITOTIC_SPINDLE, HALLMARK_TGF_BETA_SIGNALING	SPTBN1	UM-MCC32	chr2	54894769	54894769	C	T	Nonsense_Mutation	ENST00000356805	exon35	c.C6862T	p.Q2288X	SNP	exonic	ENSG00000115306	.	stopgain	ENSG00000115306:ENST00000356805:exon35:c.C6862T:p.Q2288X	exonic	SPTBN1	.	stopgain	SPTBN1:NM_003128:exon35:c.C6862T:p.Q2288X	exonic	SPTBN1	.	stopgain	SPTBN1:uc010you.2:exon6:c.C832T:p.Q278X,SPTBN1:uc002rxu.3:exon35:c.C6862T:p.Q2288X	.	.	.	.	.	.	Pathogenic	1	0	0	0	0	0	1	0	0	0	0	0	0	1
	RHOQ	UM-MCC32	chr2	46770272	46770272	T	A	Nonsense_Mutation	ENST00000238738	exon1	c.T87A	p.Y29X	SNP	exonic	ENSG00000119729	.	stopgain	ENSG00000119729:ENST00000238738:exon1:c.T87A:p.Y29X,ENSG00000119729:ENST00000432183:exon1:c.T87A:p.Y29X	exonic	RHOQ	.	stopgain	RHOQ:NM_012249:exon1:c.T87A:p.Y29X	exonic	RHOQ	.	stopgain	RHOQ:uc002rva.3:exon1:c.T87A:p.Y29X	.	.	.	.	.	.	Uncertain significance	0	0	0	0	0	0	1	0	0	0	0	0	0	0
	CCDC147	UM-MCC32	chr10	106139877	106139877	C	T	Nonsense_Mutation	ENST00000369703	exon2	c.C130T	p.Q44X	SNP	exonic	ENSG00000120051	.	stopgain	ENSG00000120051:ENST00000369703:exon2:c.C130T:p.Q44X,ENSG00000120051:ENST00000312902:exon9:c.C130T:p.Q44X,ENSG00000120051:ENST00000369704:exon9:c.C1264T:p.Q422X	exonic	CFAP58	.	stopgain	CFAP58:NM_001008723:exon9:c.C1264T:p.Q422X	exonic	CCDC147	.	stopgain	CCDC147:uc001kyh.3:exon9:c.C1264T:p.Q422X	.	.	.	.	.	.	Uncertain significance	0	0	0	0	0	0	1	0	0	0	0	0	0	1
HALLMARK_ESTROGEN_RESPONSE_EARLY	AKAP1	UM-MCC32	chr17	55194267	55194267	G	A	Nonsense_Mutation	ENST00000573326	exon6	c.G1074A	p.W358X	SNP	exonic	ENSG00000121057	.	stopgain	ENSG00000121057:ENST00000573326:exon6:c.G1074A:p.W358X	exonic	AKAP1	.	nonsynonymous SNV	AKAP1:NM_001370424:exon8:c.G2479A:p.D827N,AKAP1:NM_001370426:exon8:c.G2479A:p.D827N,AKAP1:NM_003488:exon8:c.G2479A:p.D827N,AKAP1:NM_001242902:exon9:c.G2479A:p.D827N,AKAP1:NM_001242903:exon9:c.G2479A:p.D827N,AKAP1:NM_001370423:exon9:c.G2479A:p.D827N,AKAP1:NM_001370425:exon9:c.G2479A:p.D827N,AKAP1:NM_001370427:exon9:c.G2479A:p.D827N	exonic	AKAP1	.	nonsynonymous SNV	AKAP1:uc002iux.3:exon8:c.G2479A:p.D827N,AKAP1:uc010dcm.3:exon8:c.G2479A:p.D827N,AKAP1:uc010wnl.2:exon9:c.G2479A:p.D827N,AKAP1:uc021uak.1:exon9:c.G2479A:p.D827N	.	.	.	.	.	.	Uncertain significance	0	0	0	0	0	0	0	0	0	0	0	0	0	0
	PKN1	UM-MCC32	chr19	14581075	14581075	G	A	Nonsense_Mutation	ENST00000242783	exon19	c.G2394A	p.W798X	SNP	exonic	ENSG00000123143	.	stopgain	ENSG00000123143:ENST00000242783:exon19:c.G2394A:p.W798X,ENSG00000123143:ENST00000342216:exon19:c.G2412A:p.W804X	exonic	PKN1	.	stopgain	PKN1:NM_002741:exon19:c.G2394A:p.W798X,PKN1:NM_213560:exon19:c.G2412A:p.W804X	exonic	PKN1	.	stopgain	PKN1:uc002myp.3:exon19:c.G2394A:p.W798X,PKN1:uc002myq.3:exon19:c.G2412A:p.W804X	.	.	.	.	.	.	Uncertain significance	0	0	0	0	0	0	1	0	0	0	0	0	0	1
	IPPK	UM-MCC32	chr9	95378207	95378207	A	T	Nonsense_Mutation	ENST00000375522	exon5	c.T399A	p.Y133X	SNP	exonic	ENSG00000127080	.	stopgain	ENSG00000127080:ENST00000375522:exon5:c.T399A:p.Y133X,ENSG00000127080:ENST00000287996:exon13:c.T1383A:p.Y461X	exonic	IPPK	.	stopgain	IPPK:NM_022755:exon13:c.T1383A:p.Y461X	exonic	IPPK	.	stopgain	IPPK:uc004ask.1:exon4:c.T480A:p.Y160X,IPPK:uc004asl.1:exon13:c.T1383A:p.Y461X	.	.	.	.	.	.	Uncertain significance	0	0	0	0	0	0	1	0	0	0	0	0	0	0
HALLMARK_INTERFERON_ALPHA_RESPONSE, HALLMARK_INTERFERON_GAMMA_RESPONSE	HELZ2	UM-MCC32	chr20	62196642	62196642	G	T	Nonsense_Mutation	ENST00000427522	exon3	c.C1826A	p.S609X	SNP	exonic	ENSG00000130589	.	stopgain	ENSG00000130589:ENST00000427522:exon3:c.C1826A:p.S609X,ENSG00000130589:ENST00000467148:exon8:c.C3533A:p.S1178X	exonic	HELZ2	.	stopgain	HELZ2:NM_033405:exon3:c.C1826A:p.S609X,HELZ2:NM_001037335:exon9:c.C3533A:p.S1178X	exonic	HELZ2	.	stopgain	HELZ2:uc002yfl.1:exon3:c.C1826A:p.S609X,HELZ2:uc002yfm.2:exon9:c.C3533A:p.S1178X	.	.	.	.	.	.	Uncertain significance	0	0	0	0	0	0	0	0	0	0	0	0	0	0
	PNPLA7	UM-MCC32	chr9	140358803	140358803	G	A	Nonsense_Mutation	ENST00000371457	exon16	c.C1888T	p.Q630X	SNP	exonic	ENSG00000130653	.	stopgain	ENSG00000130653:ENST00000371457:exon16:c.C1888T:p.Q630X,ENSG00000130653:ENST00000277531:exon26:c.C3070T:p.Q1024X,ENSG00000130653:ENST00000434090:exon26:c.C3043T:p.Q1015X,ENSG00000130653:ENST00000406427:exon27:c.C3145T:p.Q1049X	exonic	PNPLA7	.	stopgain	PNPLA7:NM_152286:exon26:c.C3070T:p.Q1024X,PNPLA7:NM_001098537:exon27:c.C3145T:p.Q1049X	exonic	PNPLA7	.	stopgain	PNPLA7:uc004cnd.1:exon7:c.C868T:p.Q290X,PNPLA7:uc004cne.1:exon7:c.C868T:p.Q290X,PNPLA7:uc011mfa.1:exon11:c.C1294T:p.Q432X,PNPLA7:uc004cnf.2:exon26:c.C3070T:p.Q1024X,PNPLA7:uc010ncj.1:exon27:c.C3145T:p.Q1049X	.	.	.	.	.	.	Uncertain significance	0	0	0	0	0	0	1	0	0	0	0	0	0	0
	LRRC9	UM-MCC32	chr14	60474860	60474860	G	A	Nonsense_Mutation	ENST00000254271	exon23	c.G3114A	p.W1038X	SNP	exonic	ENSG00000131951	.	stopgain	ENSG00000131951:ENST00000254271:exon23:c.G3114A:p.W1038X,ENSG00000131951:ENST00000445360:exon23:c.G3114A:p.W1038X	exonic	LRRC9	.	stopgain	LRRC9:NM_001355272:exon23:c.G3114A:p.W1038X	ncRNA_exonic	LRRC9	.	.	.	.	.	.	.	.	.	.	.	.	.	.	.	.	.	.	.	.	.	.	.	.
HALLMARK_TNFA_SIGNALING_VIA_NFKB, HALLMARK_APOPTOSIS	MCL1	UM-MCC32	chr1	150550914	150550914	G	A	Nonsense_Mutation	ENST00000369026	exon2	c.C742T	p.R248X	SNP	exonic	ENSG00000143384	.	stopgain	ENSG00000143384:ENST00000369026:exon2:c.C742T:p.R248X	exonic	MCL1	.	stopgain	MCL1:NM_021960:exon2:c.C742T:p.R248X,MCL1:NM_001197320:exon3:c.C283T:p.R95X	exonic	MCL1	.	stopgain	MCL1:uc001euz.3:exon2:c.C742T:p.R248X,MCL1:uc010pch.2:exon3:c.C412T:p.R138X,MCL1:uc021oyf.1:exon3:c.C283T:p.R95X	.	.	.	.	.	.	Pathogenic	1	0	0	0	0	0	1	0	0	0	0	0	0	1
HALLMARK_APICAL_JUNCTION, HALLMARK_EPITHELIAL_MESENCHYMAL_TRANSITION	SLIT2	UM-MCC32	chr4	20599924	20599924	A	T	Nonsense_Mutation	ENST00000503823	exon32	c.A3574T	p.K1192X	SNP	exonic	ENSG00000145147	.	stopgain	ENSG00000145147:ENST00000503823:exon32:c.A3574T:p.K1192X,ENSG00000145147:ENST00000503837:exon33:c.A3586T:p.K1196X,ENSG00000145147:ENST00000504154:exon33:c.A3598T:p.K1200X,ENSG00000145147:ENST00000273739:exon35:c.A3637T:p.K1213X	exonic	SLIT2	.	stopgain	SLIT2:NM_001289135:exon32:c.A3586T:p.K1196X,SLIT2:NM_001289136:exon32:c.A3574T:p.K1192X,SLIT2:NM_004787:exon33:c.A3598T:p.K1200X	exonic	SLIT2	.	stopgain	SLIT2:uc003gps.1:exon32:c.A3574T:p.K1192X,SLIT2:uc003gpr.1:exon33:c.A3598T:p.K1200X	.	.	.	.	.	.	Pathogenic	1	0	0	0	0	0	1	0	0	0	0	0	0	1
	TIAM2	UM-MCC32	chr6	155577707	155577707	G	T	Nonsense_Mutation	ENST00000275246	exon13	c.G1333T	p.E445X	SNP	exonic	ENSG00000146426	.	stopgain	ENSG00000146426:ENST00000275246:exon13:c.G1333T:p.E445X,ENSG00000146426:ENST00000456877:exon21:c.G2494T:p.E832X,ENSG00000146426:ENST00000528391:exon22:c.G2590T:p.E864X,ENSG00000146426:ENST00000360366:exon25:c.G4630T:p.E1544X,ENSG00000146426:ENST00000529824:exon25:c.G4645T:p.E1549X,ENSG00000146426:ENST00000318981:exon26:c.G4558T:p.E1520X,ENSG00000146426:ENST00000367174:exon27:c.G2686T:p.E896X,ENSG…	exonic	TIAM2	.	stopgain	TIAM2:NM_001010927:exon13:c.G1333T:p.E445X,TIAM2:NM_012454:exon26:c.G4558T:p.E1520X	exonic	TIAM2	.	stopgain	TIAM2:uc003qqh.3:exon13:c.G1333T:p.E445X,TIAM2:uc003qqg.3:exon21:c.G2494T:p.E832X,TIAM2:uc003qqf.3:exon22:c.G2686T:p.E896X,TIAM2:uc011efl.1:exon22:c.G2590T:p.E864X,TIAM2:uc010kjj.3:exon24:c.G3244T:p.E1082X,TIAM2:uc003qqe.3:exon26:c.G4558T:p.E1520X,TIAM2:uc003qqb.3:exon29:c.G4558T:p.E1520X	.	.	.	.	.	.	Uncertain significance	0	0	0	0	0	0	1	0	0	0	0	0	0	1
	VWDE	UM-MCC32	chr7	12396972	12396972	C	T	Nonsense_Mutation	ENST00000275358	exon17	c.G3444A	p.W1148X	SNP	exonic	ENSG00000146530	.	stopgain	ENSG00000146530:ENST00000275358:exon17:c.G3444A:p.W1148X,ENSG00000146530:ENST00000452576:exon17:c.G3444A:p.W1148X	exonic	VWDE	.	stopgain	VWDE:NM_001346972:exon15:c.G3099A:p.W1033X,VWDE:NM_001346973:exon15:c.G2634A:p.W878X,VWDE:NM_001135924:exon17:c.G3444A:p.W1148X	exonic	VWDE	.	stopgain	VWDE:uc011jxm.1:exon14:c.G1806A:p.W602X,VWDE:uc003ssj.2:exon17:c.G3444A:p.W1148X	.	.	.	.	.	.	Uncertain significance	0	0	0	0	0	0	1	0	0	0	0	0	0	1
HALLMARK_HYPOXIA, HALLMARK_MYOGENESIS, HALLMARK_EPITHELIAL_MESENCHYMAL_TRANSITION, HALLMARK_GLYCOLYSIS, HALLMARK_KRAS_SIGNALING_UP	IGFBP3	UM-MCC32	chr7	45960450	45960450	G	T	Nonsense_Mutation	ENST00000275521	exon1	c.C290A	p.S97X	SNP	exonic	ENSG00000146674	.	stopgain	ENSG00000146674:ENST00000275521:exon1:c.C290A:p.S97X,ENSG00000146674:ENST00000381083:exon1:c.C290A:p.S97X	exonic	IGFBP3	.	stopgain	IGFBP3:NM_000598:exon1:c.C290A:p.S97X,IGFBP3:NM_001013398:exon1:c.C290A:p.S97X	exonic	IGFBP3	.	stopgain	IGFBP3:uc003tnr.3:exon1:c.C290A:p.S97X,IGFBP3:uc003tns.3:exon1:c.C290A:p.S97X	.	.	.	.	.	.	Uncertain significance	0	0	0	0	0	0	1	0	0	0	0	0	0	0
	SEC16A	UM-MCC32	chr9	139370258	139370258	G	A	Nonsense_Mutation	ENST00000290037	exon1	c.C1276T	p.Q426X	SNP	exonic	ENSG00000148396	.	stopgain	ENSG00000148396:ENST00000290037:exon1:c.C1276T:p.Q426X,ENSG00000148396:ENST00000313050:exon1:c.C1810T:p.Q604X,ENSG00000148396:ENST00000371706:exon1:c.C1276T:p.Q426X,ENSG00000148396:ENST00000431893:exon1:c.C1276T:p.Q426X	exonic	SEC16A	.	stopgain	SEC16A:NM_001276418:exon2:c.C1810T:p.Q604X,SEC16A:NM_014866:exon3:c.C1810T:p.Q604X	exonic	SEC16A	.	stopgain	SEC16A:uc004chv.4:exon1:c.C691T:p.Q231X,SEC16A:uc004chw.3:exon1:c.C1810T:p.Q604X,SEC16A:uc010nbn.3:exon2:c.C1810T:p.Q604X,SEC16A:uc010nbo.1:exon2:c.C1810T:p.Q604X,SEC16A:uc004chx.3:exon3:c.C1810T:p.Q604X	.	.	.	.	.	.	Uncertain significance	0	0	0	0	0	0	1	0	0	0	0	0	0	1
HALLMARK_UV_RESPONSE_UP	PTPRD	UM-MCC32	chr9	8376627	8376627	G	A	Nonsense_Mutation	ENST00000397606	exon21	c.C3265T	p.R1089X	SNP	exonic	ENSG00000153707	.	stopgain	ENSG00000153707:ENST00000397606:exon21:c.C3265T:p.R1089X,ENSG00000153707:ENST00000397617:exon21:c.C3265T:p.R1089X,ENSG00000153707:ENST00000537002:exon21:c.C3256T:p.R1086X,ENSG00000153707:ENST00000397611:exon22:c.C3256T:p.R1086X,ENSG00000153707:ENST00000355233:exon23:c.C3268T:p.R1090X,ENSG00000153707:ENST00000358503:exon23:c.C4420T:p.R1474X,ENSG00000153707:ENST00000486161:exon23:c.C3265T:p.R1089X,…	exonic	PTPRD	.	stopgain	PTPRD:NM_001171025:exon21:c.C3265T:p.R1089X,PTPRD:NM_130393:exon21:c.C3238T:p.R1080X,PTPRD:NM_001040712:exon22:c.C3256T:p.R1086X,PTPRD:NM_130391:exon23:c.C3265T:p.R1089X,PTPRD:NM_130392:exon23:c.C3268T:p.R1090X,PTPRD:NM_002839:exon38:c.C4486T:p.R1496X	exonic	PTPRD	.	stopgain	PTPRD:uc003zkr.3:exon21:c.C3238T:p.R1080X,PTPRD:uc003zks.3:exon21:c.C3265T:p.R1089X,PTPRD:uc022bdj.1:exon22:c.C3256T:p.R1086X,PTPRD:uc003zkp.3:exon23:c.C3268T:p.R1090X,PTPRD:uc003zkq.3:exon23:c.C3265T:p.R1089X,PTPRD:uc003zkk.3:exon38:c.C4486T:p.R1496X	ID=COSM1463198,COSM4785405,COSM1463201,COSM1463199,COSM4785404,COSM1463200;OCCURENCE=1(large_intestine),1(NS)	.	.	.	.	.	Pathogenic	1	0	0	0	0	0	1	0	0	0	0	0	0	1
	GRIP1	UM-MCC32	chr12	66923668	66923668	G	A	Nonsense_Mutation	ENST00000540854	exon2	c.C58T	p.R20X	SNP	exonic	ENSG00000155974	.	stopgain	ENSG00000155974:ENST00000540854:exon2:c.C58T:p.R20X,ENSG00000155974:ENST00000536215:exon4:c.C277T:p.R93X,ENSG00000155974:ENST00000540433:exon4:c.C277T:p.R93X,ENSG00000155974:ENST00000545666:exon4:c.C364T:p.R122X,ENSG00000155974:ENST00000286445:exon5:c.C445T:p.R149X,ENSG00000155974:ENST00000359742:exon5:c.C445T:p.R149X,ENSG00000155974:ENST00000398016:exon5:c.C445T:p.R149X,ENSG00000155974:ENST00000…	exonic	GRIP1	.	stopgain	GRIP1:NM_001178074:exon5:c.C445T:p.R149X,GRIP1:NM_001366722:exon5:c.C445T:p.R149X,GRIP1:NM_001366723:exon5:c.C523T:p.R175X,GRIP1:NM_001366724:exon5:c.C523T:p.R175X,GRIP1:NM_021150:exon5:c.C445T:p.R149X	exonic	GRIP1	.	stopgain	GRIP1:uc001stl.1:exon4:c.C277T:p.R93X,GRIP1:uc010sta.1:exon4:c.C277T:p.R93X,GRIP1:uc001stk.3:exon5:c.C445T:p.R149X,GRIP1:uc001stm.3:exon5:c.C445T:p.R149X	.	.	.	.	.	.	Pathogenic	1	0	0	0	0	0	1	0	0	0	0	0	0	1
	BAP1	UM-MCC32	chr3	52437267	52437267	G	A	Nonsense_Mutation	ENST00000478368	exon2	c.C280T	p.Q94X	SNP	exonic	ENSG00000163930	.	stopgain	ENSG00000163930:ENST00000478368:exon2:c.C280T:p.Q94X,ENSG00000163930:ENST00000296288:exon14:c.C1723T:p.Q575X,ENSG00000163930:ENST00000460680:exon14:c.C1777T:p.Q593X	exonic	BAP1	.	stopgain	BAP1:NM_004656:exon14:c.C1777T:p.Q593X	exonic	BAP1	.	stopgain	BAP1:uc003ddx.4:exon14:c.C1777T:p.Q593X	.	406342	Hereditary_cancer-predisposing_syndrome|Tumor_susceptibility_linked_to_germline_BAP1_mutations|not_provided	MedGen:C0027672,SNOMED_CT:699346009|MedGen:C3280492,OMIM:614327|MedGen:CN517202	criteria_provided,_multiple_submitters,_no_conflicts	Pathogenic	Pathogenic	1	0	0	0	0	0	1	0	0	0	0	0	0	1
	OR1L1	UM-MCC32	chr9	125424251	125424251	T	G	Nonsense_Mutation	ENST00000309623	exon1	c.T257G	p.L86X	SNP	exonic	ENSG00000173679	.	stopgain	ENSG00000173679:ENST00000309623:exon1:c.T257G:p.L86X,ENSG00000173679:ENST00000373686:exon1:c.T407G:p.L136X	exonic	OR1L1	.	stopgain	OR1L1:NM_001005236:exon1:c.T257G:p.L86X	exonic	OR1L1	.	stopgain	OR1L1:uc022bmz.1:exon1:c.T257G:p.L86X	.	.	.	.	.	.	Uncertain significance	0	0	0	0	0	0	1	0	0	0	0	0	0	0
	FAM20C	UM-MCC32	chr7	286468	286468	-	GACAGGTGAGCCCTTCCTTCCTCCCTCCATCCGC	Nonsense_Mutation	ENST00000313766	exon4	c.951_952insGACAGGTGAGCCCTTCCTTCCTCCCTCCATCCGC	p.I320*	INS	exonic	ENSG00000177706	.	stopgain	ENSG00000177706:ENST00000313766:exon4:c.951_952insGACAGGTGAGCCCTTCCTTCCTCCCTCCATCCGC:p.I320*	exonic	FAM20C	.	stopgain	FAM20C:NM_020223:exon4:c.951_952insGACAGGTGAGCCCTTCCTTCCTCCCTCCATCCGC:p.I320*	exonic	FAM20C	.	stopgain	FAM20C:uc003sip.3:exon4:c.951_952insGACAGGTGAGCCCTTCCTTCCTCCCTCCATCCGC:p.I320*	ID=COSM6860198;OCCURENCE=3(biliary_tract)	390529	Raine_syndrome|not_specified|not_provided	MedGen:C1850106,OMIM:259775,Orphanet:ORPHA1832|MedGen:CN169374|MedGen:CN517202	criteria_provided,_multiple_submitters,_no_conflicts	Benign	.	.	.	.	.	.	.	.	.	.	.	.	.	.	.
	LCORL	UM-MCC32	chr4	17910861	17910861	G	A	Nonsense_Mutation	ENST00000539056	exon4	c.C277T	p.Q93X	SNP	exonic	ENSG00000178177	.	stopgain	ENSG00000178177:ENST00000539056:exon4:c.C277T:p.Q93X,ENSG00000178177:ENST00000326877:exon5:c.C538T:p.Q180X,ENSG00000178177:ENST00000382224:exon5:c.C286T:p.Q96X,ENSG00000178177:ENST00000382226:exon5:c.C538T:p.Q180X	exonic	LCORL	.	stopgain	LCORL:NM_001166139:exon5:c.C538T:p.Q180X,LCORL:NM_001365660:exon5:c.C538T:p.Q180X,LCORL:NM_001365661:exon5:c.C538T:p.Q180X,LCORL:NM_001365662:exon5:c.C538T:p.Q180X,LCORL:NM_001365663:exon5:c.C538T:p.Q180X,LCORL:NM_153686:exon5:c.C538T:p.Q180X,LCORL:NM_001365658:exon6:c.C58T:p.Q20X,LCORL:NM_001365659:exon6:c.C58T:p.Q20X	exonic	LCORL	.	stopgain	LCORL:uc021xmq.1:exon3:c.C286T:p.Q96X,LCORL:uc011bxk.2:exon4:c.C277T:p.Q93X,LCORL:uc003gpq.3:exon5:c.C538T:p.Q180X,LCORL:uc021xmr.1:exon5:c.C538T:p.Q180X	.	.	.	.	.	.	Pathogenic	1	0	0	0	0	0	1	0	0	0	0	0	0	1
	CCDC108	UM-MCC32	chr2	219892925	219892925	G	A	Nonsense_Mutation	ENST00000453220	exon10	c.C1849T	p.Q617X	SNP	exonic	ENSG00000181378	.	stopgain	ENSG00000181378:ENST00000453220:exon10:c.C1849T:p.Q617X,ENSG00000181378:ENST00000410037:exon11:c.C1654T:p.Q552X,ENSG00000181378:ENST00000441968:exon11:c.C1849T:p.Q617X,ENSG00000181378:ENST00000341552:exon12:c.C1849T:p.Q617X,ENSG00000181378:ENST00000409865:exon12:c.C1816T:p.Q606X	exonic	CFAP65	.	stopgain	CFAP65:NM_001278296:exon11:c.C1654T:p.Q552X,CFAP65:NM_001278295:exon12:c.C1816T:p.Q606X,CFAP65:NM_194302:exon12:c.C1849T:p.Q617X	exonic	CCDC108	.	stopgain	CCDC108:uc010fwa.2:exon2:c.C178T:p.Q60X,CCDC108:uc010zkq.2:exon11:c.C1654T:p.Q552X,CCDC108:uc002vjl.2:exon12:c.C1849T:p.Q617X,CCDC108:uc010zkp.2:exon12:c.C1816T:p.Q606X	ID=COSM5396247;OCCURENCE=1(skin)	.	.	.	.	.	Uncertain significance	0	0	0	0	0	0	1	0	0	0	0	0	0	1
	CYP4X1	UM-MCC32	chr1	47504343	47504343	C	T	Nonsense_Mutation	ENST00000371901	exon7	c.C787T	p.Q263X	SNP	exonic	ENSG00000186377	.	stopgain	ENSG00000186377:ENST00000371901:exon7:c.C787T:p.Q263X,ENSG00000186377:ENST00000538609:exon7:c.C784T:p.Q262X	exonic	CYP4X1	.	stopgain	CYP4X1:NM_001320289:exon7:c.C784T:p.Q262X,CYP4X1:NM_001320290:exon7:c.C592T:p.Q198X,CYP4X1:NM_178033:exon7:c.C787T:p.Q263X	exonic	CYP4X1	.	stopgain	CYP4X1:uc001cqr.3:exon7:c.C784T:p.Q262X,CYP4X1:uc001cqs.3:exon7:c.C592T:p.Q198X,CYP4X1:uc001cqt.3:exon7:c.C787T:p.Q263X	.	.	.	.	.	.	Uncertain significance	0	0	0	0	0	0	1	0	0	0	0	0	0	1
	PNLIPRP1	UM-MCC32	chr10	118357564	118357564	G	T	Nonsense_Mutation	ENST00000482833	exon4	c.G370T	p.G124X	SNP	exonic	ENSG00000187021	.	stopgain	ENSG00000187021:ENST00000482833:exon4:c.G370T:p.G124X,ENSG00000187021:ENST00000527980:exon6:c.G481T:p.G161X,ENSG00000187021:ENST00000534537:exon7:c.G700T:p.G234X,ENSG00000187021:ENST00000358834:exon8:c.G700T:p.G234X,ENSG00000187021:ENST00000528052:exon8:c.G700T:p.G234X	exonic	PNLIPRP1	.	stopgain	PNLIPRP1:NM_001303135:exon8:c.G700T:p.G234X,PNLIPRP1:NM_006229:exon8:c.G700T:p.G234X	exonic	PNLIPRP1	.	stopgain	PNLIPRP1:uc001lco.1:exon8:c.G700T:p.G234X,PNLIPRP1:uc001lcp.2:exon8:c.G700T:p.G234X	.	.	.	.	.	.	Uncertain significance	0	0	0	0	0	0	1	0	0	0	0	0	0	1
	FAM53B	UM-MCC32	chr10	126370907	126370907	G	A	Nonsense_Mutation	ENST00000280780	exon4	c.C175T	p.Q59X	SNP	exonic	ENSG00000189319	.	stopgain	ENSG00000189319:ENST00000280780:exon4:c.C175T:p.Q59X,ENSG00000189319:ENST00000337318:exon4:c.C175T:p.Q59X,ENSG00000189319:ENST00000392754:exon4:c.C175T:p.Q59X	exonic	FAM53B	.	stopgain	FAM53B:NM_014661:exon4:c.C175T:p.Q59X	exonic	FAM53B	.	stopgain	FAM53B:uc001lhv.1:exon4:c.C175T:p.Q59X,FAM53B:uc001lhw.3:exon4:c.C175T:p.Q59X,FAM53B:uc001lhu.1:exon8:c.C175T:p.Q59X	.	.	.	.	.	.	Uncertain significance	0	0	0	0	0	0	1	0	0	0	0	0	0	1
	MME	UM-MCC32	chr3	154866347	154866347	C	A	Nonsense_Mutation	ENST00000360490	exon16	c.C1506A	p.Y502X	SNP	exonic	ENSG00000196549	.	stopgain	ENSG00000196549:ENST00000360490:exon16:c.C1506A:p.Y502X,ENSG00000196549:ENST00000460393:exon16:c.C1506A:p.Y502X,ENSG00000196549:ENST00000462745:exon16:c.C1506A:p.Y502X,ENSG00000196549:ENST00000492661:exon16:c.C1506A:p.Y502X,ENSG00000196549:ENST00000493237:exon16:c.C1506A:p.Y502X	exonic	MME	.	stopgain	MME:NM_000902:exon16:c.C1506A:p.Y502X,MME:NM_001354642:exon16:c.C1506A:p.Y502X,MME:NM_001354643:exon16:c.C1506A:p.Y502X,MME:NM_007287:exon16:c.C1506A:p.Y502X,MME:NM_007288:exon16:c.C1506A:p.Y502X,MME:NM_007289:exon16:c.C1506A:p.Y502X	exonic	MME	.	stopgain	MME:uc003fab.1:exon16:c.C1506A:p.Y502X,MME:uc003fac.1:exon16:c.C1506A:p.Y502X,MME:uc003fad.1:exon16:c.C1506A:p.Y502X,MME:uc003fae.1:exon16:c.C1506A:p.Y502X,MME:uc010hvr.1:exon16:c.C1506A:p.Y502X	.	.	.	.	.	.	Pathogenic	1	0	0	0	0	0	1	0	0	0	0	0	0	1
	MUC19	UM-MCC32	chr12	40875476	40875476	G	T	Nonsense_Mutation	ENST00000454784	exon49	c.G7021T	p.G2341X	SNP	exonic	ENSG00000205592	.	stopgain	ENSG00000205592:ENST00000454784:exon49:c.G7021T:p.G2341X	exonic	MUC19	.	unknown	UNKNOWN	intergenic	MUC19;MUC19	dist=62441;dist=63376	.	.	.	.	.	.	.	.	Uncertain significance	0	0	0	0	0	0	1	0	0	0	0	0	0	0
	MICAL3	UM-MCC32	chr22	18300817	18300817	G	T	Nonsense_Mutation	ENST00000441493	exon26	c.C4610A	p.S1537X	SNP	exonic	ENSG00000243156	.	stopgain	ENSG00000243156:ENST00000441493:exon26:c.C4610A:p.S1537X	exonic	MICAL3	.	stopgain	MICAL3:NM_015241:exon26:c.C4610A:p.S1537X	exonic	MICAL3	.	stopgain	MICAL3:uc011agl.2:exon23:c.C4358A:p.S1453X,MICAL3:uc002zng.4:exon26:c.C4610A:p.S1537X	.	.	.	.	.	.	Pathogenic	1	0	0	0	0	0	1	0	0	0	0	0	0	1
	ZNF585B	UM-MCC32	chr19	37677154	37677154	G	A	Nonsense_Mutation	ENST00000312908	exon2	c.C49T	p.Q17X	SNP	exonic	ENSG00000245680	.	stopgain	ENSG00000245680:ENST00000312908:exon2:c.C49T:p.Q17X,ENSG00000245680:ENST00000531805:exon3:c.C1120T:p.Q374X,ENSG00000245680:ENST00000532828:exon5:c.C1285T:p.Q429X	exonic	ZNF585B	.	stopgain	ZNF585B:NM_152279:exon5:c.C1285T:p.Q429X	exonic	ZNF585B	.	stopgain	ZNF585B:uc002ofq.3:exon5:c.C1285T:p.Q429X,ZNF585B:uc002ofr.1:exon6:c.C727T:p.Q243X	.	.	.	.	.	.	Uncertain significance	0	0	0	0	0	0	1	0	0	0	0	0	0	0
HALLMARK_KRAS_SIGNALING_UP	SDCCAG8	UM-MCC34	chr1	243493917	243493917	C	T	Nonsense_Mutation	ENST00000435549	exon5	c.C484T	p.Q162X	SNP	exonic	ENSG00000054282	.	stopgain	ENSG00000054282:ENST00000435549:exon5:c.C484T:p.Q162X,ENSG00000054282:ENST00000343783:exon7:c.C709T:p.Q237X,ENSG00000054282:ENST00000355875:exon9:c.C1015T:p.Q339X,ENSG00000054282:ENST00000366541:exon10:c.C1144T:p.Q382X	exonic	SDCCAG8	.	stopgain	SDCCAG8:NM_001350249:exon10:c.C850T:p.Q284X,SDCCAG8:NM_006642:exon10:c.C1144T:p.Q382X,SDCCAG8:NM_001350247:exon11:c.C241T:p.Q81X,SDCCAG8:NM_001350248:exon11:c.C1240T:p.Q414X,SDCCAG8:NM_001350246:exon12:c.C241T:p.Q81X,SDCCAG8:NM_001350251:exon13:c.C241T:p.Q81X	exonic	SDCCAG8	.	stopgain	SDCCAG8:uc001hzx.3:exon5:c.C580T:p.Q194X,SDCCAG8:uc010pyl.2:exon6:c.C580T:p.Q194X,SDCCAG8:uc010pyk.2:exon7:c.C709T:p.Q237X,SDCCAG8:uc001hzw.3:exon10:c.C1144T:p.Q382X	ID=COSM6542144;OCCURENCE=1(lung)	.	.	.	.	.	Pathogenic	1	0	0	0	0	0	1	0	0	0	0	0	0	1
	EPN1	UM-MCC34	chr19	56200699	56200699	C	T	Nonsense_Mutation	ENST00000270460	exon5	c.C640T	p.Q214X	SNP	exonic	ENSG00000063245	.	stopgain	ENSG00000063245:ENST00000270460:exon5:c.C640T:p.Q214X	exonic	EPN1	.	stopgain	EPN1:NM_001130072:exon5:c.C640T:p.Q214X,EPN1:NM_001321263:exon5:c.C640T:p.Q214X	exonic	EPN1	.	stopgain	EPN1:uc002qlw.3:exon5:c.C640T:p.Q214X,EPN1:uc010etd.3:exon5:c.C640T:p.Q214X	.	.	.	.	.	.	Uncertain significance	0	0	0	0	0	0	1	0	0	0	0	0	0	1
	PRKCQ	UM-MCC34	chr10	6539213	6539213	C	T	Nonsense_Mutation	ENST00000539722	exon5	c.G168A	p.W56X	SNP	exonic	ENSG00000065675	.	stopgain	ENSG00000065675:ENST00000539722:exon5:c.G168A:p.W56X,ENSG00000065675:ENST00000263125:exon6:c.G543A:p.W181X,ENSG00000065675:ENST00000397176:exon6:c.G543A:p.W181X	exonic	PRKCQ	.	stopgain	PRKCQ:NM_001282645:exon5:c.G168A:p.W56X,PRKCQ:NM_001323266:exon5:c.G168A:p.W56X,PRKCQ:NM_001242413:exon6:c.G543A:p.W181X,PRKCQ:NM_001282644:exon6:c.G435A:p.W145X,PRKCQ:NM_001323265:exon6:c.G543A:p.W181X,PRKCQ:NM_001323267:exon6:c.G435A:p.W145X,PRKCQ:NM_006257:exon6:c.G543A:p.W181X	exonic	PRKCQ	.	stopgain	PRKCQ:uc001iji.1:exon5:c.G642A:p.W214X,PRKCQ:uc010qax.2:exon5:c.G168A:p.W56X,PRKCQ:uc001ijj.2:exon6:c.G543A:p.W181X,PRKCQ:uc009xim.2:exon6:c.G543A:p.W181X,PRKCQ:uc009xin.2:exon6:c.G435A:p.W145X	ID=COSM1702024;OCCURENCE=1(skin)	.	.	.	.	.	Pathogenic	1	0	0	0	0	0	1	0	0	0	0	0	0	1
	RIMS1	UM-MCC34	chr6	72960123	72960123	C	T	Nonsense_Mutation	ENST00000370420	exon1	c.C7T	p.R3X	SNP	exonic	ENSG00000079841	.	stopgain	ENSG00000079841:ENST00000370420:exon1:c.C7T:p.R3X,ENSG00000079841:ENST00000401910:exon8:c.C754T:p.R252X,ENSG00000079841:ENST00000425662:exon8:c.C511T:p.R171X,ENSG00000079841:ENST00000453976:exon8:c.C511T:p.R171X,ENSG00000079841:ENST00000517827:exon8:c.C709T:p.R237X,ENSG00000079841:ENST00000523963:exon8:c.C754T:p.R252X,ENSG00000079841:ENST00000264839:exon13:c.C2332T:p.R778X,ENSG00000079841:ENST000…	exonic	RIMS1	.	stopgain	RIMS1:NM_001168407:exon8:c.C754T:p.R252X,RIMS1:NM_001168408:exon8:c.C754T:p.R252X,RIMS1:NM_001168409:exon8:c.C511T:p.R171X,RIMS1:NM_001168410:exon8:c.C709T:p.R237X,RIMS1:NM_001350414:exon8:c.C754T:p.R252X,RIMS1:NM_001350415:exon8:c.C754T:p.R252X,RIMS1:NM_001350416:exon8:c.C754T:p.R252X,RIMS1:NM_001350417:exon8:c.C754T:p.R252X,RIMS1:NM_001350418:exon8:c.C754T:p.R252X,RIMS1:NM_001350419:exon8:c.C75…	exonic	RIMS1	.	stopgain	RIMS1:uc003pgb.4:exon8:c.C1210T:p.R404X,RIMS1:uc003pgc.3:exon8:c.C1210T:p.R404X,RIMS1:uc010kaq.3:exon8:c.C754T:p.R252X,RIMS1:uc010kar.3:exon8:c.C511T:p.R171X,RIMS1:uc010kas.1:exon8:c.C709T:p.R237X,RIMS1:uc011dyb.2:exon8:c.C1210T:p.R404X,RIMS1:uc011dyc.2:exon8:c.C754T:p.R252X,RIMS1:uc011dyd.2:exon8:c.C709T:p.R237X,RIMS1:uc003pga.4:exon13:c.C2332T:p.R778X	.	.	.	.	.	.	Pathogenic	1	0	0	0	0	0	1	0	0	0	0	0	0	1
	RPGRIP1	UM-MCC34	chr14	21793168	21793168	G	A	Nonsense_Mutation	ENST00000307974	exon2	c.G231A	p.W77X	SNP	exonic	ENSG00000092200	.	stopgain	ENSG00000092200:ENST00000307974:exon2:c.G231A:p.W77X,ENSG00000092200:ENST00000555587:exon3:c.G579A:p.W193X,ENSG00000092200:ENST00000206660:exon14:c.G2154A:p.W718X,ENSG00000092200:ENST00000400017:exon14:c.G2154A:p.W718X,ENSG00000092200:ENST00000557771:exon14:c.G2040A:p.W680X	exonic	RPGRIP1	.	stopgain	RPGRIP1:NM_020366:exon14:c.G2154A:p.W718X	exonic	RPGRIP1	.	stopgain	RPGRIP1:uc001wam.3:exon1:c.G105A:p.W35X,RPGRIP1:uc001waj.1:exon3:c.G549A:p.W183X,RPGRIP1:uc001wak.3:exon3:c.G579A:p.W193X,RPGRIP1:uc001wal.3:exon3:c.G231A:p.W77X,RPGRIP1:uc010aim.3:exon3:c.G303A:p.W101X,RPGRIP1:uc001wah.3:exon5:c.G1080A:p.W360X,RPGRIP1:uc001wag.3:exon14:c.G2154A:p.W718X	.	.	.	.	.	.	Pathogenic	1	0	0	0	0	0	1	0	0	0	0	0	0	1
	STX1A	UM-MCC34	chr7	73123006	73123006	G	A	Nonsense_Mutation	ENST00000222812	exon3	c.C121T	p.R41X	SNP	exonic	ENSG00000106089	.	stopgain	ENSG00000106089:ENST00000222812:exon3:c.C121T:p.R41X,ENSG00000106089:ENST00000395154:exon3:c.C121T:p.R41X,ENSG00000106089:ENST00000395155:exon3:c.C121T:p.R41X,ENSG00000106089:ENST00000395156:exon3:c.C121T:p.R41X	exonic	STX1A	.	stopgain	STX1A:NM_001165903:exon3:c.C121T:p.R41X,STX1A:NM_004603:exon3:c.C121T:p.R41X	exonic	STX1A	.	stopgain	STX1A:uc003tyx.3:exon3:c.C121T:p.R41X,STX1A:uc003tyy.3:exon3:c.C121T:p.R41X,STX1A:uc010lbj.2:exon3:c.C121T:p.R41X	.	.	.	.	.	.	Pathogenic	1	0	0	0	0	0	1	0	0	0	0	0	0	1
	PITRM1	UM-MCC34	chr10	3208567	3208567	-	GCACGCTAGGGAAGAGAGAGGAATG	Nonsense_Mutation	ENST00000451104	exon3	c.175_176insCATTCCTCTCTCTTCCCTAGCGTGC	p.Q59Pfs*7	INS	exonic	ENSG00000107959	.	stopgain	ENSG00000107959:ENST00000451104:exon3:c.175_176insCATTCCTCTCTCTTCCCTAGCGTGC:p.Q59Pfs*7,ENSG00000107959:ENST00000224949:exon4:c.271_272insCATTCCTCTCTCTTCCCTAGCGTGC:p.Q91Pfs*7,ENSG00000107959:ENST00000380989:exon4:c.271_272insCATTCCTCTCTCTTCCCTAGCGTGC:p.Q91Pfs*7	exonic	PITRM1	.	stopgain	PITRM1:NM_001242309:exon3:c.175_176insCATTCCTCTCTCTTCCCTAGCGTGC:p.Q59Pfs*7,PITRM1:NM_001242307:exon4:c.271_272insCATTCCTCTCTCTTCCCTAGCGTGC:p.Q91Pfs*7,PITRM1:NM_001347725:exon4:c.271_272insCATTCCTCTCTCTTCCCTAGCGTGC:p.Q91Pfs*7,PITRM1:NM_001347729:exon4:c.247_248insCATTCCTCTCTCTTCCCTAGCGTGC:p.Q83Pfs*7,PITRM1:NM_001347730:exon4:c.247_248insCATTCCTCTCTCTTCCCTAGCGTGC:p.Q83Pfs*7,PITRM1:NM_014889:exon4:c…	exonic	PITRM1	.	stopgain	PITRM1:uc010qah.2:exon3:c.175_176insCATTCCTCTCTCTTCCCTAGCGTGC:p.Q59Pfs*7,PITRM1:uc001igr.2:exon4:c.271_272insCATTCCTCTCTCTTCCCTAGCGTGC:p.Q91Pfs*7,PITRM1:uc001igt.2:exon4:c.271_272insCATTCCTCTCTCTTCCCTAGCGTGC:p.Q91Pfs*7,PITRM1:uc001igu.1:exon4:c.247_248insCATTCCTCTCTCTTCCCTAGCGTGC:p.Q83Pfs*7,PITRM1:uc009xhv.2:exon4:c.271_272insCATTCCTCTCTCTTCCCTAGCGTGC:p.Q91Pfs*7,PITRM1:uc010qai.2:exon5:c.184_185i…	.	790957	Irido-corneo-trabecular_dysgenesis	Human_Phenotype_Ontology:HP:0000659,MedGen:C4310809,OMIM:604229,SNOMED_CT:204153003	criteria_provided,_single_submitter	Uncertain_significance	.	.	.	.	.	.	.	.	.	.	.	.	.	.	.
	SLAIN2	UM-MCC34	chr4	48385753	48385753	C	T	Nonsense_Mutation	ENST00000512093	exon4	c.C733T	p.Q245X	SNP	exonic	ENSG00000109171	.	stopgain	ENSG00000109171:ENST00000512093:exon4:c.C733T:p.Q245X,ENSG00000109171:ENST00000264313:exon6:c.C1312T:p.Q438X	exonic	SLAIN2	.	stopgain	SLAIN2:NM_020846:exon6:c.C1312T:p.Q438X	exonic	SLAIN2	.	stopgain	SLAIN2:uc003gyb.1:exon2:c.C322T:p.Q108X,SLAIN2:uc003gya.4:exon6:c.C1312T:p.Q438X	.	.	.	.	.	.	Uncertain significance	0	0	0	0	0	0	1	0	0	0	0	0	0	1
	KCTD10	UM-MCC34	chr12	109893991	109893991	G	A	Nonsense_Mutation	ENST00000540089	exon3	c.C112T	p.Q38X	SNP	exonic	ENSG00000110906	.	stopgain	ENSG00000110906:ENST00000540089:exon3:c.C112T:p.Q38X,ENSG00000110906:ENST00000535546:exon4:c.C112T:p.Q38X,ENSG00000110906:ENST00000540355:exon4:c.C112T:p.Q38X,ENSG00000110906:ENST00000542954:exon4:c.C112T:p.Q38X,ENSG00000110906:ENST00000424763:exon5:c.C112T:p.Q38X,ENSG00000110906:ENST00000540411:exon5:c.C577T:p.Q193X,ENSG00000110906:ENST00000228495:exon6:c.C655T:p.Q219X	exonic	KCTD10	.	stopgain	KCTD10:NM_001317395:exon6:c.C658T:p.Q220X,KCTD10:NM_001317399:exon6:c.C586T:p.Q196X,KCTD10:NM_031954:exon6:c.C655T:p.Q219X	exonic	KCTD10	.	stopgain	KCTD10:uc001tok.1:exon5:c.C112T:p.Q38X,KCTD10:uc009zvi.1:exon5:c.C577T:p.Q193X,KCTD10:uc001toi.1:exon6:c.C655T:p.Q219X,KCTD10:uc001toj.1:exon6:c.C682T:p.Q228X	.	.	.	.	.	.	Uncertain significance	0	0	0	0	0	0	1	0	0	0	0	0	0	1
	TENC1	UM-MCC34	chr12	53453304	53453304	G	T	Nonsense_Mutation	ENST00000314250	exon18	c.G1879T	p.E627X	SNP	exonic	ENSG00000111077	.	stopgain	ENSG00000111077:ENST00000314250:exon18:c.G1879T:p.E627X,ENSG00000111077:ENST00000314276:exon18:c.G1909T:p.E637X,ENSG00000111077:ENST00000379902:exon18:c.G1507T:p.E503X,ENSG00000111077:ENST00000451358:exon18:c.G1879T:p.E627X,ENSG00000111077:ENST00000546602:exon18:c.G1879T:p.E627X,ENSG00000111077:ENST00000549700:exon18:c.G1879T:p.E627X,ENSG00000111077:ENST00000552570:exon18:c.G1879T:p.E627X	exonic	TNS2	.	stopgain	TNS2:NM_015319:exon18:c.G1909T:p.E637X,TNS2:NM_170754:exon18:c.G1879T:p.E627X,TNS2:NM_198316:exon18:c.G1507T:p.E503X	exonic	TENC1	.	stopgain	TENC1:uc009zmr.3:exon1:c.G364T:p.E122X,TENC1:uc001sbq.3:exon4:c.G364T:p.E122X,TENC1:uc001sbl.3:exon18:c.G1507T:p.E503X,TENC1:uc001sbn.3:exon18:c.G1909T:p.E637X,TENC1:uc001sbp.3:exon18:c.G1879T:p.E627X	.	.	.	.	.	.	Uncertain significance	0	0	0	0	0	0	1	0	0	0	0	0	0	1
	C2CD5	UM-MCC34	chr12	22637638	22637638	G	A	Nonsense_Mutation	ENST00000542676	exon12	c.C1543T	p.Q515X	SNP	exonic	ENSG00000111731	.	stopgain	ENSG00000111731:ENST00000542676:exon12:c.C1543T:p.Q515X,ENSG00000111731:ENST00000333957:exon13:c.C1543T:p.Q515X,ENSG00000111731:ENST00000396028:exon13:c.C1516T:p.Q506X,ENSG00000111731:ENST00000446597:exon13:c.C1543T:p.Q515X,ENSG00000111731:ENST00000536386:exon14:c.C1549T:p.Q517X,ENSG00000111731:ENST00000544930:exon14:c.C988T:p.Q330X,ENSG00000111731:ENST00000545552:exon14:c.C1582T:p.Q528X	exonic	C2CD5	.	stopgain	C2CD5:NM_001286174:exon12:c.C1543T:p.Q515X,C2CD5:NM_001286176:exon13:c.C1543T:p.Q515X,C2CD5:NM_001286177:exon13:c.C1516T:p.Q506X,C2CD5:NM_014802:exon13:c.C1543T:p.Q515X,C2CD5:NM_001286173:exon14:c.C1549T:p.Q517X,C2CD5:NM_001286175:exon14:c.C1582T:p.Q528X	exonic	C2CD5	.	stopgain	C2CD5:uc010sir.2:exon12:c.C988T:p.Q330X,C2CD5:uc010sis.2:exon12:c.C1543T:p.Q515X,C2CD5:uc001rfq.3:exon13:c.C1543T:p.Q515X,C2CD5:uc001rfr.3:exon13:c.C1516T:p.Q506X,C2CD5:uc010siu.2:exon13:c.C1543T:p.Q515X,C2CD5:uc009ziy.1:exon14:c.C1549T:p.Q517X,C2CD5:uc010sit.2:exon14:c.C1549T:p.Q517X	.	.	.	.	.	.	Uncertain significance	0	0	0	0	0	0	1	0	0	0	0	0	0	1
	GPR126	UM-MCC34	chr6	142689044	142689044	A	T	Nonsense_Mutation	ENST00000230173	exon3	c.A442T	p.R148X	SNP	exonic	ENSG00000112414	.	stopgain	ENSG00000112414:ENST00000230173:exon3:c.A442T:p.R148X,ENSG00000112414:ENST00000296932:exon3:c.A442T:p.R148X,ENSG00000112414:ENST00000367608:exon3:c.A442T:p.R148X,ENSG00000112414:ENST00000367609:exon3:c.A442T:p.R148X,ENSG00000112414:ENST00000541199:exon3:c.A439T:p.R147X	exonic	ADGRG6	.	stopgain	ADGRG6:NM_001032394:exon3:c.A442T:p.R148X,ADGRG6:NM_001032395:exon3:c.A442T:p.R148X,ADGRG6:NM_020455:exon3:c.A442T:p.R148X,ADGRG6:NM_198569:exon3:c.A442T:p.R148X	exonic	GPR126	.	stopgain	GPR126:uc003qix.2:exon3:c.A442T:p.R148X,GPR126:uc010khc.3:exon3:c.A442T:p.R148X,GPR126:uc010khd.3:exon3:c.A442T:p.R148X,GPR126:uc010khe.3:exon3:c.A442T:p.R148X,GPR126:uc010khf.3:exon3:c.A442T:p.R148X	.	.	.	.	.	.	Likely pathogenic	1	0	0	0	0	0	1	0	0	0	0	0	0	0
	HS3ST3B1	UM-MCC34	chr17	14205370	14205370	A	T	Nonsense_Mutation	ENST00000360954	exon1	c.A535T	p.K179X	SNP	exonic	ENSG00000125430	.	stopgain	ENSG00000125430:ENST00000360954:exon1:c.A535T:p.K179X,ENSG00000125430:ENST00000466596:exon1:c.A535T:p.K179X	exonic	HS3ST3B1	.	stopgain	HS3ST3B1:NM_006041:exon1:c.A535T:p.K179X	exonic	HS3ST3B1	.	stopgain	HS3ST3B1:uc002goh.1:exon1:c.A535T:p.K179X	.	.	.	.	.	.	Uncertain significance	0	0	0	0	0	0	1	0	0	0	0	0	0	1
	NES	UM-MCC34	chr1	156645087	156645087	G	A	Nonsense_Mutation	ENST00000368223	exon2	c.C829T	p.Q277X	SNP	exonic	ENSG00000132688	.	stopgain	ENSG00000132688:ENST00000368223:exon2:c.C829T:p.Q277X	exonic	NES	.	stopgain	NES:NM_006617:exon2:c.C829T:p.Q277X	exonic	NES	.	stopgain	NES:uc001fpq.3:exon2:c.C829T:p.Q277X	.	.	.	.	.	.	Uncertain significance	0	0	0	0	0	0	1	0	0	0	0	0	0	1
	AGT	UM-MCC34	chr1	230841837	230841837	C	T	Nonsense_Mutation	ENST00000366667	exon3	c.G966A	p.W322X	SNP	exonic	ENSG00000135744	.	stopgain	ENSG00000135744:ENST00000366667:exon3:c.G966A:p.W322X	exonic	AGT	.	stopgain	AGT:NM_000029:exon3:c.G966A:p.W322X	exonic	AGT	.	stopgain	AGT:uc001hty.4:exon3:c.G966A:p.W322X,AGT:uc009xff.3:exon4:c.G882A:p.W294X	.	.	.	.	.	.	Pathogenic	1	0	0	0	0	0	1	0	0	0	0	0	0	1
	AGT	UM-MCC34	chr1	230841838	230841838	C	T	Nonsense_Mutation	ENST00000366667	exon3	c.G965A	p.W322X	SNP	exonic	ENSG00000135744	.	stopgain	ENSG00000135744:ENST00000366667:exon3:c.G965A:p.W322X	exonic	AGT	.	stopgain	AGT:NM_000029:exon3:c.G965A:p.W322X	exonic	AGT	.	stopgain	AGT:uc001hty.4:exon3:c.G965A:p.W322X,AGT:uc009xff.3:exon4:c.G881A:p.W294X	.	.	.	.	.	.	Pathogenic	1	0	0	0	0	0	1	0	0	0	0	0	0	1
HALLMARK_MTORC1_SIGNALING	SYTL2	UM-MCC34	chr11	85437072	85437072	G	C	Nonsense_Mutation	ENST00000354566	exon1	c.C428G	p.S143X	SNP	exonic	ENSG00000137501	.	stopgain	ENSG00000137501:ENST00000354566:exon1:c.C428G:p.S143X,ENSG00000137501:ENST00000359152:exon1:c.C2000G:p.S667X,ENSG00000137501:ENST00000389959:exon1:c.C428G:p.S143X,ENSG00000137501:ENST00000525423:exon1:c.C428G:p.S143X	exonic	SYTL2	.	stopgain	SYTL2:NM_206927:exon8:c.C3329G:p.S1110X,SYTL2:NM_206928:exon8:c.C3326G:p.S1109X	exonic	SYTL2	.	stopgain	SYTL2:uc001pbb.3:exon1:c.C428G:p.S143X,SYTL2:uc001pbc.3:exon1:c.C428G:p.S143X,SYTL2:uc001pbd.3:exon1:c.C428G:p.S143X	.	.	.	.	.	.	.	.	.	.	.	.	.	.	.	.	.	.	.	.	.
	NDST4	UM-MCC34	chr4	115773942	115773942	C	T	Nonsense_Mutation	ENST00000504854	exon6	c.G618A	p.W206X	SNP	exonic	ENSG00000138653	.	stopgain	ENSG00000138653:ENST00000504854:exon6:c.G618A:p.W206X,ENSG00000138653:ENST00000264363:exon8:c.G1755A:p.W585X	exonic	NDST4	.	stopgain	NDST4:NM_022569:exon8:c.G1755A:p.W585X	exonic	NDST4	.	stopgain	NDST4:uc003ibu.3:exon8:c.G1755A:p.W585X	.	.	.	.	.	.	Uncertain significance	0	0	0	0	0	0	1	0	0	0	0	0	0	1
	KERA	UM-MCC34	chr12	91445245	91445245	G	A	Nonsense_Mutation	ENST00000266719	exon3	c.C937T	p.R313X	SNP	exonic	ENSG00000139330	.	stopgain	ENSG00000139330:ENST00000266719:exon3:c.C937T:p.R313X	exonic	KERA	.	stopgain	KERA:NM_007035:exon3:c.C937T:p.R313X	exonic	KERA	.	stopgain	KERA:uc001tbl.3:exon3:c.C937T:p.R313X	ID=COSM6387235;OCCURENCE=2(thyroid)	21561	Cornea_plana_2	MedGen:C1857574,OMIM:217300	no_assertion_criteria_provided	Pathogenic	Uncertain significance	0	0	0	0	0	0	1	0	0	0	0	0	0	1
	TCHP	UM-MCC34	chr12	110345388	110345388	C	T	Nonsense_Mutation	ENST00000312777	exon6	c.C583T	p.R195X	SNP	exonic	ENSG00000139437	.	stopgain	ENSG00000139437:ENST00000312777:exon6:c.C583T:p.R195X,ENSG00000139437:ENST00000405876:exon6:c.C583T:p.R195X,ENSG00000139437:ENST00000544838:exon6:c.C583T:p.R195X	exonic	TCHP	.	stopgain	TCHP:NM_001143852:exon6:c.C583T:p.R195X,TCHP:NM_032300:exon6:c.C583T:p.R195X	exonic	TCHP	.	stopgain	TCHP:uc001tpn.3:exon6:c.C583T:p.R195X,TCHP:uc001tpp.3:exon6:c.C583T:p.R195X	.	.	.	.	.	.	Uncertain significance	0	0	0	0	0	0	0	0	0	0	0	0	0	1
HALLMARK_MYOGENESIS, HALLMARK_P53_PATHWAY	RB1	UM-MCC34	chr13	48955550	48955550	C	T	Nonsense_Mutation	ENST00000267163	exon17	c.C1666T	p.R556X	SNP	exonic	ENSG00000139687	.	stopgain	ENSG00000139687:ENST00000267163:exon17:c.C1666T:p.R556X	exonic	RB1	.	stopgain	RB1:NM_000321:exon17:c.C1666T:p.R556X	exonic	RB1	.	stopgain	RB1:uc001vcb.3:exon17:c.C1666T:p.R556X	ID=COSM888,COSM1367249;OCCURENCE=3(urinary_tract),3(eye),1(breast),1(adrenal_gland),1(large_intestine),1(pancreas),5(skin),1(prostate),2(central_nervous_system)	28129	Neoplasm|Retinoblastoma|Hereditary_cancer-predisposing_syndrome|Retinoblastoma,_trilateral	Human_Phenotype_Ontology:HP:0002664,MeSH:D009369,MedGen:C0027651,SNOMED_CT:108369006|Human_Phenotype_Ontology:HP:0009919,MeSH:D012175,MedGen:C0035335,OMIM:180200,Orphanet:ORPHA790|MedGen:C0027672,SNOMED_CT:699346009|MedGen:C2608045	criteria_provided,_multiple_submitters,_no_conflicts	Pathogenic	Pathogenic	1	0	0	0	0	0	1	0	0	0	0	0	0	1
	RNF157	UM-MCC34	chr17	74141428	74141428	C	T	Nonsense_Mutation	ENST00000319945	exon18	c.G1862A	p.W621X	SNP	exonic	ENSG00000141576	.	stopgain	ENSG00000141576:ENST00000319945:exon18:c.G1862A:p.W621X,ENSG00000141576:ENST00000269391:exon19:c.G1928A:p.W643X	exonic	RNF157	.	stopgain	RNF157:NM_001330501:exon18:c.G1862A:p.W621X,RNF157:NM_052916:exon19:c.G1928A:p.W643X	exonic	RNF157	.	stopgain	RNF157:uc002jra.3:exon18:c.G1862A:p.W621X,RNF157:uc002jqz.3:exon19:c.G1928A:p.W643X	.	.	.	.	.	.	Uncertain significance	0	0	0	0	0	0	1	0	0	0	0	0	0	1
	MYOM3	UM-MCC34	chr1	24390601	24390601	G	A	Nonsense_Mutation	ENST00000338909	exon3	c.C262T	p.R88X	SNP	exonic	ENSG00000142661	.	stopgain	ENSG00000142661:ENST00000338909:exon3:c.C262T:p.R88X,ENSG00000142661:ENST00000330966:exon30:c.C3592T:p.R1198X,ENSG00000142661:ENST00000374434:exon30:c.C3583T:p.R1195X	exonic	MYOM3	.	stopgain	MYOM3:NM_152372:exon30:c.C3583T:p.R1195X	exonic	MYOM3	.	stopgain	MYOM3:uc001bil.4:exon3:c.C262T:p.R88X,MYOM3:uc001bim.4:exon22:c.C2554T:p.R852X,MYOM3:uc001bin.4:exon30:c.C3583T:p.R1195X	ID=COSM5731637,COSM5731638;OCCURENCE=1(haematopoietic_and_lymphoid_tissue)	.	.	.	.	.	Uncertain significance	0	0	0	0	0	0	1	0	0	0	0	0	0	1
	ABCA12	UM-MCC34	chr2	215901680	215901680	G	A	Nonsense_Mutation	ENST00000272895	exon8	c.C982T	p.Q328X	SNP	exonic	ENSG00000144452	.	stopgain	ENSG00000144452:ENST00000272895:exon8:c.C982T:p.Q328X	exonic	ABCA12	.	stopgain	ABCA12:NM_173076:exon8:c.C982T:p.Q328X	exonic	ABCA12	.	stopgain	ABCA12:uc002vew.3:exon8:c.C982T:p.Q328X	ID=COSM347623;OCCURENCE=1(lung)	.	.	.	.	.	Pathogenic	1	0	0	0	0	0	1	0	0	0	0	0	0	1
	HIATL1	UM-MCC34	chr9	97221646	97221646	G	A	Nonsense_Mutation	ENST00000375344	exon12	c.G1473A	p.W491X	SNP	exonic	ENSG00000148110	.	stopgain	ENSG00000148110:ENST00000375344:exon12:c.G1473A:p.W491X	exonic	MFSD14B	.	stopgain	MFSD14B:NM_032558:exon12:c.G1473A:p.W491X	exonic	HIATL1	.	stopgain	HIATL1:uc004aur.3:exon12:c.G1473A:p.W491X	.	.	.	.	.	.	Uncertain significance	0	0	0	0	0	0	1	0	0	0	0	0	0	1
HALLMARK_MITOTIC_SPINDLE, HALLMARK_PROTEIN_SECRETION, HALLMARK_EPITHELIAL_MESENCHYMAL_TRANSITION	DST	UM-MCC34	chr6	56483893	56483893	T	A	Nonsense_Mutation	ENST00000370765	exon23	c.A4939T	p.K1647X	SNP	exonic	ENSG00000151914	.	stopgain	ENSG00000151914:ENST00000370765:exon23:c.A4939T:p.K1647X	exonic	DST	.	stopgain	DST:NM_001723:exon23:c.A4939T:p.K1647X	exonic	DST	.	stopgain	DST:uc003pdc.4:exon23:c.A4939T:p.K1647X	.	.	.	.	.	.	Pathogenic	1	0	0	0	0	0	1	0	0	0	0	0	0	1
HALLMARK_SPERMATOGENESIS	HTR5A	UM-MCC34	chr7	154876080	154876080	G	A	Nonsense_Mutation	ENST00000287907	exon2	c.G957A	p.W319X	SNP	exonic	ENSG00000157219	.	stopgain	ENSG00000157219:ENST00000287907:exon2:c.G957A:p.W319X	exonic	HTR5A	.	stopgain	HTR5A:NM_024012:exon2:c.G957A:p.W319X	exonic	HTR5A	.	stopgain	HTR5A:uc003wlu.2:exon2:c.G957A:p.W319X	ID=COSM3636673;OCCURENCE=2(skin)	.	.	.	.	.	Uncertain significance	0	0	0	0	0	0	1	0	0	0	0	0	0	1
	TSPAN33	UM-MCC34	chr7	128804318	128804318	C	T	Nonsense_Mutation	ENST00000289407	exon5	c.C367T	p.R123X	SNP	exonic	ENSG00000158457	.	stopgain	ENSG00000158457:ENST00000289407:exon5:c.C367T:p.R123X	exonic	TSPAN33	.	stopgain	TSPAN33:NM_178562:exon5:c.C367T:p.R123X	exonic	TSPAN33	.	stopgain	TSPAN33:uc003vop.2:exon5:c.C367T:p.R123X	.	.	.	.	.	.	Uncertain significance	0	0	0	0	0	0	0	0	0	0	0	0	0	1
HALLMARK_MITOTIC_SPINDLE	PCNT	UM-MCC34	chr21	47746303	47746303	C	T	Nonsense_Mutation	ENST00000359568	exon2	c.C67T	p.R23X	SNP	exonic	ENSG00000160299	.	stopgain	ENSG00000160299:ENST00000359568:exon2:c.C67T:p.R23X	exonic	PCNT	.	stopgain	PCNT:NM_006031:exon2:c.C67T:p.R23X	exonic	PCNT	.	stopgain	PCNT:uc002zji.4:exon2:c.C67T:p.R23X	.	.	.	.	.	.	Pathogenic	1	0	0	0	0	0	1	0	0	0	0	0	0	1
	XIRP2	UM-MCC34	chr2	168106369	168106369	C	T	Nonsense_Mutation	ENST00000409273	exon7	c.C7801T	p.Q2601X	SNP	exonic	ENSG00000163092	.	stopgain	ENSG00000163092:ENST00000409273:exon7:c.C7801T:p.Q2601X,ENSG00000163092:ENST00000295237:exon8:c.C8467T:p.Q2823X,ENSG00000163092:ENST00000409195:exon9:c.C8467T:p.Q2823X	exonic	XIRP2	.	stopgain	XIRP2:NM_001199144:exon7:c.C7801T:p.Q2601X,XIRP2:NM_152381:exon9:c.C8467T:p.Q2823X	exonic	XIRP2	.	stopgain	XIRP2:uc002udy.3:exon7:c.C7942T:p.Q2648X,XIRP2:uc010fpq.3:exon7:c.C7801T:p.Q2601X,XIRP2:uc002udx.3:exon9:c.C8467T:p.Q2823X	.	.	.	.	.	.	Uncertain significance	0	0	0	0	0	0	1	0	0	0	0	0	0	1
	CSMD3	UM-MCC34	chr8	113418778	113418778	C	T	Nonsense_Mutation	ENST00000339701	exon20	c.G3594A	p.W1198X	SNP	exonic	ENSG00000164796	.	stopgain	ENSG00000164796:ENST00000339701:exon20:c.G3594A:p.W1198X,ENSG00000164796:ENST00000352409:exon33:c.G5574A:p.W1858X,ENSG00000164796:ENST00000455883:exon34:c.G5472A:p.W1824X,ENSG00000164796:ENST00000297405:exon35:c.G5784A:p.W1928X,ENSG00000164796:ENST00000343508:exon36:c.G5664A:p.W1888X	exonic	CSMD3	.	stopgain	CSMD3:NM_001363185:exon31:c.G5184A:p.W1728X,CSMD3:NM_052900:exon34:c.G5472A:p.W1824X,CSMD3:NM_198123:exon35:c.G5784A:p.W1928X,CSMD3:NM_198124:exon36:c.G5664A:p.W1888X	exonic	CSMD3	.	stopgain	CSMD3:uc003yns.3:exon20:c.G3390A:p.W1130X,CSMD3:uc011lhx.2:exon34:c.G5472A:p.W1824X,CSMD3:uc003ynu.3:exon35:c.G5784A:p.W1928X,CSMD3:uc003ynt.3:exon36:c.G5664A:p.W1888X	ID=COSM3163701,COSM3163702;OCCURENCE=2(skin)	.	.	.	.	.	Pathogenic	1	0	0	0	0	0	1	0	0	0	0	0	0	1
	OR4D6	UM-MCC34	chr11	59225307	59225307	C	T	Nonsense_Mutation	ENST00000300127	exon1	c.C874T	p.Q292X	SNP	exonic	ENSG00000166884	.	stopgain	ENSG00000166884:ENST00000300127:exon1:c.C874T:p.Q292X	exonic	OR4D6	.	stopgain	OR4D6:NM_001004708:exon1:c.C874T:p.Q292X	exonic	OR4D6	.	stopgain	OR4D6:uc010rku.2:exon1:c.C874T:p.Q292X	.	.	.	.	.	.	Uncertain significance	0	0	0	0	0	0	1	0	0	0	0	0	0	0
	CYB5D2	UM-MCC34	chr17	4047136	4047136	G	A	Nonsense_Mutation	ENST00000301391	exon1	c.G87A	p.W29X	SNP	exonic	ENSG00000167740	.	stopgain	ENSG00000167740:ENST00000301391:exon1:c.G87A:p.W29X	exonic	CYB5D2	.	stopgain	CYB5D2:NM_144611:exon1:c.G87A:p.W29X	exonic	CYB5D2	.	stopgain	CYB5D2:uc002fxm.4:exon1:c.G87A:p.W29X	.	.	.	.	.	.	Uncertain significance	0	0	0	0	0	0	0	0	0	0	0	0	0	1
	CASKIN1	UM-MCC34	chr16	2230638	2230638	G	A	Nonsense_Mutation	ENST00000343516	exon18	c.C2731T	p.Q911X	SNP	exonic	ENSG00000167971	.	stopgain	ENSG00000167971:ENST00000343516:exon18:c.C2731T:p.Q911X	exonic	CASKIN1	.	stopgain	CASKIN1:NM_020764:exon18:c.C2731T:p.Q911X	exonic	CASKIN1	.	stopgain	CASKIN1:uc010bsg.1:exon18:c.C2731T:p.Q911X	.	.	.	.	.	.	Pathogenic	1	0	0	0	0	0	1	0	0	0	0	0	0	1
	COL6A5	UM-MCC34	chr3	130098677	130098677	C	T	Nonsense_Mutation	ENST00000265379	exon4	c.C1084T	p.R362X	SNP	exonic	ENSG00000172752	.	stopgain	ENSG00000172752:ENST00000265379:exon4:c.C1084T:p.R362X,ENSG00000172752:ENST00000312481:exon4:c.C1084T:p.R362X,ENSG00000172752:ENST00000432398:exon4:c.C1084T:p.R362X	exonic	COL6A5	.	stopgain	COL6A5:NM_001278298:exon4:c.C1084T:p.R362X,COL6A5:NM_153264:exon4:c.C1084T:p.R362X	exonic	COL6A5	.	stopgain	COL6A5:uc010htj.2:exon4:c.C1084T:p.R362X,COL6A5:uc010htk.2:exon4:c.C1084T:p.R362X	.	.	.	.	.	.	Uncertain significance	0	0	0	0	0	0	1	0	0	0	0	0	0	1
	NRIP3	UM-MCC34	chr11	9009775	9009775	G	A	Nonsense_Mutation	ENST00000309166	exon2	c.C229T	p.R77X	SNP	exonic	ENSG00000175352	.	stopgain	ENSG00000175352:ENST00000309166:exon2:c.C229T:p.R77X,ENSG00000175352:ENST00000525100:exon2:c.C208T:p.R70X,ENSG00000175352:ENST00000531090:exon2:c.C229T:p.R77X	exonic	NRIP3	.	stopgain	NRIP3:NM_020645:exon2:c.C229T:p.R77X	exonic	NRIP3	.	stopgain	NRIP3:uc001mhg.2:exon2:c.C229T:p.R77X,NRIP3:uc010rbu.1:exon2:c.C229T:p.R77X	ID=COSM3670108;OCCURENCE=1(large_intestine),1(central_nervous_system)	.	.	.	.	.	Uncertain significance	0	0	0	0	0	0	0	0	0	0	0	0	0	1
	GAPT	UM-MCC34	chr5	57790699	57790699	T	A	Nonsense_Mutation	ENST00000318469	exon1	c.T336A	p.Y112X	SNP	exonic	ENSG00000175857	.	stopgain	ENSG00000175857:ENST00000318469:exon1:c.T336A:p.Y112X,ENSG00000175857:ENST00000396776:exon3:c.T336A:p.Y112X	exonic	GAPT	.	stopgain	GAPT:NM_001304428:exon3:c.T336A:p.Y112X,GAPT:NM_001304429:exon3:c.T336A:p.Y112X,GAPT:NM_001304431:exon3:c.T336A:p.Y112X,GAPT:NM_152687:exon3:c.T336A:p.Y112X	exonic	GAPT	.	stopgain	GAPT:uc021xyy.1:exon1:c.T336A:p.Y112X,GAPT:uc003jro.1:exon3:c.T336A:p.Y112X	.	.	.	.	.	.	Uncertain significance	0	0	0	0	0	0	1	0	0	0	0	0	0	0
	TOP3A	UM-MCC34	chr17	18217932	18217932	G	C	Nonsense_Mutation	ENST00000321105	exon1	c.C161G	p.S54X	SNP	exonic	ENSG00000177302	.	stopgain	ENSG00000177302:ENST00000321105:exon1:c.C161G:p.S54X,ENSG00000177302:ENST00000461127:exon1:c.C161G:p.S54X,ENSG00000177302:ENST00000580095:exon1:c.C86G:p.S29X,ENSG00000177302:ENST00000582981:exon1:c.C161G:p.S54X,ENSG00000177302:ENST00000584582:exon1:c.C161G:p.S54X,ENSG00000177302:ENST00000585031:exon1:c.C161G:p.S54X	exonic	TOP3A	.	stopgain	TOP3A:NM_004618:exon1:c.C161G:p.S54X	exonic	TOP3A	.	stopgain	TOP3A:uc002gsx.1:exon1:c.C161G:p.S54X	.	.	.	.	.	.	Uncertain significance	0	0	0	0	0	0	1	0	0	0	0	0	0	1
	GBA	UM-MCC34	chr1	155206068	155206068	G	A	Nonsense_Mutation	ENST00000536770	exon6	c.C853T	p.R285X	SNP	exonic	ENSG00000177628	.	stopgain	ENSG00000177628:ENST00000536770:exon6:c.C853T:p.R285X,ENSG00000177628:ENST00000427500:exon7:c.C1045T:p.R349X,ENSG00000177628:ENST00000428024:exon7:c.C931T:p.R311X,ENSG00000177628:ENST00000368373:exon8:c.C1192T:p.R398X,ENSG00000177628:ENST00000327247:exon9:c.C1192T:p.R398X	exonic	GBA	.	stopgain	GBA:NM_001171811:exon7:c.C931T:p.R311X,GBA:NM_001171812:exon7:c.C1045T:p.R349X,GBA:NM_000157:exon8:c.C1192T:p.R398X,GBA:NM_001005741:exon9:c.C1192T:p.R398X,GBA:NM_001005742:exon9:c.C1192T:p.R398X	exonic	GBA	.	stopgain	GBA:uc010pfw.2:exon6:c.C853T:p.R285X,GBA:uc010pfx.2:exon7:c.C1045T:p.R349X,GBA:uc010pfy.2:exon7:c.C931T:p.R311X,GBA:uc001fjh.3:exon8:c.C1192T:p.R398X,GBA:uc001fjk.3:exon9:c.C1192T:p.R398X,GBA:uc001fjl.3:exon9:c.C1192T:p.R398X	ID=COSM1207959;OCCURENCE=2(skin),2(NS),1(large_intestine)	19365	Gaucher_disease|Gaucher_disease,_perinatal_lethal|not_provided	MedGen:C0017205,Orphanet:ORPHA355|MedGen:C1842704,OMIM:608013,Orphanet:ORPHA85212|MedGen:CN517202	criteria_provided,_multiple_submitters,_no_conflicts	Pathogenic/Likely_pathogenic	Pathogenic	1	0	0	0	0	0	1	0	0	0	0	0	0	1
	FAM20C	UM-MCC34	chr7	286468	286468	-	GACAGGTGAGCCCTTCCTTCCTCCCTCCATCCGC	Nonsense_Mutation	ENST00000313766	exon4	c.951_952insGACAGGTGAGCCCTTCCTTCCTCCCTCCATCCGC	p.I320*	INS	exonic	ENSG00000177706	.	stopgain	ENSG00000177706:ENST00000313766:exon4:c.951_952insGACAGGTGAGCCCTTCCTTCCTCCCTCCATCCGC:p.I320*	exonic	FAM20C	.	stopgain	FAM20C:NM_020223:exon4:c.951_952insGACAGGTGAGCCCTTCCTTCCTCCCTCCATCCGC:p.I320*	exonic	FAM20C	.	stopgain	FAM20C:uc003sip.3:exon4:c.951_952insGACAGGTGAGCCCTTCCTTCCTCCCTCCATCCGC:p.I320*	ID=COSM6860198;OCCURENCE=3(biliary_tract)	390529	Raine_syndrome|not_specified|not_provided	MedGen:C1850106,OMIM:259775,Orphanet:ORPHA1832|MedGen:CN169374|MedGen:CN517202	criteria_provided,_multiple_submitters,_no_conflicts	Benign	.	.	.	.	.	.	.	.	.	.	.	.	.	.	.
	NLRP11	UM-MCC34	chr19	56300309	56300309	G	A	Nonsense_Mutation	ENST00000589824	exon7	c.C2557T	p.R853X	SNP	exonic	ENSG00000179873	.	stopgain	ENSG00000179873:ENST00000589824:exon7:c.C2557T:p.R853X,ENSG00000179873:ENST00000592953:exon8:c.C2422T:p.R808X,ENSG00000179873:ENST00000589093:exon9:c.C2719T:p.R907X,ENSG00000179873:ENST00000360133:exon10:c.C2557T:p.R853X,ENSG00000179873:ENST00000443188:exon11:c.C2719T:p.R907X	exonic	NLRP11	.	stopgain	NLRP11:NM_001297743:exon8:c.C2422T:p.R808X,NLRP11:NM_145007:exon11:c.C2719T:p.R907X	exonic	NLRP11	.	stopgain	NLRP11:uc002qlz.3:exon6:c.C2260T:p.R754X,NLRP11:uc002qmb.3:exon8:c.C2422T:p.R808X,NLRP11:uc010ygf.2:exon11:c.C2719T:p.R907X	.	.	.	.	.	.	Uncertain significance	0	0	0	0	0	0	0	0	0	0	0	0	0	0
	MUC16	UM-MCC34	chr19	9086326	9086326	C	T	Nonsense_Mutation	ENST00000397910	exon1	c.G5489A	p.W1830X	SNP	exonic	ENSG00000181143	.	stopgain	ENSG00000181143:ENST00000397910:exon1:c.G5489A:p.W1830X	exonic	MUC16	.	stopgain	MUC16:NM_024690:exon1:c.G5489A:p.W1830X	exonic	MUC16	.	stopgain	MUC16:uc002mkp.3:exon1:c.G5489A:p.W1830X	.	.	.	.	.	.	Uncertain significance	0	0	0	0	0	0	1	0	0	0	0	0	0	0
HALLMARK_COMPLEMENT	PCLO	UM-MCC34	chr7	82580168	82580168	G	A	Nonsense_Mutation	ENST00000333891	exon6	c.C9736T	p.R3246X	SNP	exonic	ENSG00000186472	.	stopgain	ENSG00000186472:ENST00000333891:exon6:c.C9736T:p.R3246X,ENSG00000186472:ENST00000423517:exon6:c.C9736T:p.R3246X	exonic	PCLO	.	stopgain	PCLO:NM_014510:exon6:c.C9736T:p.R3246X,PCLO:NM_033026:exon6:c.C9736T:p.R3246X	exonic	PCLO	.	stopgain	PCLO:uc010lec.3:exon1:c.C631T:p.R211X,PCLO:uc003uhv.2:exon6:c.C9736T:p.R3246X,PCLO:uc003uhx.2:exon6:c.C9736T:p.R3246X	ID=COSM3030826,COSM3030825,COSM3030827,COSM4363721;OCCURENCE=1(large_intestine),1(skin)	.	.	.	.	.	Pathogenic	1	0	0	0	0	0	1	0	0	0	0	0	0	1
	MAML3	UM-MCC34	chr4	140651698	140651698	G	A	Nonsense_Mutation	ENST00000509479	exon3	c.C2203T	p.Q735X	SNP	exonic	ENSG00000196782	.	stopgain	ENSG00000196782:ENST00000509479:exon3:c.C2203T:p.Q735X	exonic	MAML3	.	stopgain	MAML3:NM_018717:exon3:c.C2203T:p.Q735X	exonic	MAML3	.	stopgain	MAML3:uc011chd.1:exon2:c.C592T:p.Q198X,MAML3:uc021xsg.1:exon3:c.C2203T:p.Q735X	.	.	.	.	.	.	Uncertain significance	0	0	0	0	0	0	1	0	0	0	0	0	0	1
	C8orf87	UM-MCC34	chr8	94146529	94146529	C	T	Nonsense_Mutation	ENST00000521906	exon3	c.G300A	p.W100X	SNP	exonic	ENSG00000254318	.	stopgain	ENSG00000254318:ENST00000521906:exon3:c.G300A:p.W100X,ENSG00000254318:ENST00000522116:exon3:c.G324A:p.W108X	ncRNA_exonic	C8orf87	.	.	.	exonic	C8orf87	.	stopgain	C8orf87:uc003yft.1:exon3:c.G300A:p.W100X	.	.	.	.	.	.	Uncertain significance	0	0	0	0	0	0	1	0	0	0	0	0	0	0
	RTL1	UM-MCC34	chr14	101350144	101350144	G	A	Nonsense_Mutation	ENST00000534062	exon1	c.C982T	p.Q328X	SNP	exonic	ENSG00000254656	.	stopgain	ENSG00000254656:ENST00000534062:exon1:c.C982T:p.Q328X	exonic	RTL1	.	stopgain	RTL1:NM_001134888:exon1:c.C982T:p.Q328X	exonic	RTL1	.	stopgain	RTL1:uc010txj.1:exon1:c.C982T:p.Q328X	.	.	.	.	.	.	Uncertain significance	0	0	0	0	0	0	1	0	0	0	0	0	0	1
	GLRX3	PeTa	chr10	131973135	131973135	G	T	Nonsense_Mutation	ENST00000331244	exon9	c.G829T	p.E277X	SNP	exonic	ENSG00000108010	.	stopgain	ENSG00000108010:ENST00000331244:exon9:c.G829T:p.E277X,ENSG00000108010:ENST00000368644:exon9:c.G829T:p.E277X,ENSG00000108010:ENST00000481034:exon9:c.G829T:p.E277X	exonic	GLRX3	.	stopgain	GLRX3:NM_001199868:exon9:c.G829T:p.E277X,GLRX3:NM_006541:exon9:c.G829T:p.E277X,GLRX3:NM_001321980:exon10:c.G391T:p.E131X	exonic	GLRX3	.	stopgain	GLRX3:uc021qay.1:exon7:c.G391T:p.E131X,GLRX3:uc001lkm.2:exon9:c.G829T:p.E277X,GLRX3:uc001lkn.2:exon9:c.G829T:p.E277X	.	.	.	.	.	.	Uncertain significance	0	0	0	0	0	0	1	0	0	0	0	0	0	1
HALLMARK_UNFOLDED_PROTEIN_RESPONSE	TATDN2	PeTa	chr3	10312012	10312012	C	A	Nonsense_Mutation	ENST00000437082	exon3	c.C975A	p.Y325X	SNP	exonic	ENSG00000157014;ENSG00000272410	.	stopgain	ENSG00000272410:ENST00000437082:exon3:c.C975A:p.Y325X,ENSG00000157014:ENST00000287652:exon4:c.C1146A:p.Y382X,ENSG00000157014:ENST00000448281:exon4:c.C1146A:p.Y382X	exonic	TATDN2	.	stopgain	TATDN2:NM_014760:exon4:c.C1146A:p.Y382X	exonic	TATDN2	.	stopgain	TATDN2:uc003bvf.3:exon4:c.C1146A:p.Y382X,TATDN2:uc003bvg.2:exon4:c.C1146A:p.Y382X,TATDN2:uc011atr.2:exon4:c.C1146A:p.Y382X	.	.	.	.	.	.	Uncertain significance	0	0	0	0	0	0	1	0	0	0	0	0	0	0
	GPSM1	PeTa	chr9	139250169	139250169	G	T	Nonsense_Mutation	ENST00000354753	exon11	c.G1414T	p.E472X	SNP	exonic	ENSG00000160360	.	stopgain	ENSG00000160360:ENST00000354753:exon11:c.G1414T:p.E472X,ENSG00000160360:ENST00000440944:exon12:c.G1483T:p.E495X	exonic	GPSM1	.	stopgain	GPSM1:NM_001145638:exon12:c.G1483T:p.E495X	exonic	GPSM1	.	stopgain	GPSM1:uc004chd.2:exon12:c.G1483T:p.E495X	.	.	.	.	.	.	Uncertain significance	0	0	0	0	0	0	1	0	0	0	0	0	0	1
	DMXL1	PeTa	chr5	118500950	118500950	A	T	Nonsense_Mutation	ENST00000311085	exon21	c.A4945T	p.K1649X	SNP	exonic	ENSG00000172869	.	stopgain	ENSG00000172869:ENST00000311085:exon21:c.A4945T:p.K1649X,ENSG00000172869:ENST00000539542:exon21:c.A4945T:p.K1649X	exonic	DMXL1	.	stopgain	DMXL1:NM_001290321:exon21:c.A4945T:p.K1649X,DMXL1:NM_001290322:exon21:c.A4426T:p.K1476X,DMXL1:NM_005509:exon21:c.A4945T:p.K1649X,DMXL1:NM_001349239:exon22:c.A4945T:p.K1649X,DMXL1:NM_001349240:exon22:c.A4945T:p.K1649X	exonic	DMXL1	.	stopgain	DMXL1:uc003ksd.2:exon21:c.A4945T:p.K1649X,DMXL1:uc010jcl.1:exon21:c.A4945T:p.K1649X,DMXL1:uc021ycw.1:exon21:c.A4426T:p.K1476X	.	.	.	.	.	.	Pathogenic	1	0	0	0	0	0	1	0	0	0	0	0	0	1
	FAM20C	PeTa	chr7	286468	286468	-	GACAGGTGAGCCCTTCCTTCCTCCCTCCATCCGC	Nonsense_Mutation	ENST00000313766	exon4	c.951_952insGACAGGTGAGCCCTTCCTTCCTCCCTCCATCCGC	p.I320*	INS	exonic	ENSG00000177706	.	stopgain	ENSG00000177706:ENST00000313766:exon4:c.951_952insGACAGGTGAGCCCTTCCTTCCTCCCTCCATCCGC:p.I320*	exonic	FAM20C	.	stopgain	FAM20C:NM_020223:exon4:c.951_952insGACAGGTGAGCCCTTCCTTCCTCCCTCCATCCGC:p.I320*	exonic	FAM20C	.	stopgain	FAM20C:uc003sip.3:exon4:c.951_952insGACAGGTGAGCCCTTCCTTCCTCCCTCCATCCGC:p.I320*	ID=COSM6860198;OCCURENCE=3(biliary_tract)	390529	Raine_syndrome|not_specified|not_provided	MedGen:C1850106,OMIM:259775,Orphanet:ORPHA1832|MedGen:CN169374|MedGen:CN517202	criteria_provided,_multiple_submitters,_no_conflicts	Benign	.	.	.	.	.	.	.	.	.	.	.	.	.	.	.
HALLMARK_UNFOLDED_PROTEIN_RESPONSE	TATDN2	PeTaTissue	chr3	10312012	10312012	C	A	Nonsense_Mutation	ENST00000437082	exon3	c.C975A	p.Y325X	SNP	exonic	ENSG00000157014;ENSG00000272410	.	stopgain	ENSG00000272410:ENST00000437082:exon3:c.C975A:p.Y325X,ENSG00000157014:ENST00000287652:exon4:c.C1146A:p.Y382X,ENSG00000157014:ENST00000448281:exon4:c.C1146A:p.Y382X	exonic	TATDN2	.	stopgain	TATDN2:NM_014760:exon4:c.C1146A:p.Y382X	exonic	TATDN2	.	stopgain	TATDN2:uc003bvf.3:exon4:c.C1146A:p.Y382X,TATDN2:uc003bvg.2:exon4:c.C1146A:p.Y382X,TATDN2:uc011atr.2:exon4:c.C1146A:p.Y382X	.	.	.	.	.	.	Uncertain significance	0	0	0	0	0	0	1	0	0	0	0	0	0	0
	GPSM1	PeTaTissue	chr9	139250169	139250169	G	T	Nonsense_Mutation	ENST00000354753	exon11	c.G1414T	p.E472X	SNP	exonic	ENSG00000160360	.	stopgain	ENSG00000160360:ENST00000354753:exon11:c.G1414T:p.E472X,ENSG00000160360:ENST00000440944:exon12:c.G1483T:p.E495X	exonic	GPSM1	.	stopgain	GPSM1:NM_001145638:exon12:c.G1483T:p.E495X	exonic	GPSM1	.	stopgain	GPSM1:uc004chd.2:exon12:c.G1483T:p.E495X	.	.	.	.	.	.	Uncertain significance	0	0	0	0	0	0	1	0	0	0	0	0	0	1
	FOXK1	PeTaTissue	chr7	4721992	4721992	C	A	Nonsense_Mutation	ENST00000328914	exon1	c.C53A	p.S18X	SNP	exonic	ENSG00000164916	.	stopgain	ENSG00000164916:ENST00000328914:exon1:c.C53A:p.S18X	exonic	FOXK1	.	stopgain	FOXK1:NM_001037165:exon1:c.C53A:p.S18X	exonic	FOXK1	.	stopgain	FOXK1:uc003snb.1:exon1:c.C53A:p.S18X,FOXK1:uc003snc.1:exon1:c.C53A:p.S18X	.	.	.	.	.	.	Uncertain significance	0	0	0	0	0	0	1	0	0	0	0	0	0	1
	FAM20C	PeTaTissue	chr7	286468	286468	-	GACAGGTGAGCCCTTCCTTCCTCCCTCCATCCGC	Nonsense_Mutation	ENST00000313766	exon4	c.951_952insGACAGGTGAGCCCTTCCTTCCTCCCTCCATCCGC	p.I320*	INS	exonic	ENSG00000177706	.	stopgain	ENSG00000177706:ENST00000313766:exon4:c.951_952insGACAGGTGAGCCCTTCCTTCCTCCCTCCATCCGC:p.I320*	exonic	FAM20C	.	stopgain	FAM20C:NM_020223:exon4:c.951_952insGACAGGTGAGCCCTTCCTTCCTCCCTCCATCCGC:p.I320*	exonic	FAM20C	.	stopgain	FAM20C:uc003sip.3:exon4:c.951_952insGACAGGTGAGCCCTTCCTTCCTCCCTCCATCCGC:p.I320*	ID=COSM6860198;OCCURENCE=3(biliary_tract)	390529	Raine_syndrome|not_specified|not_provided	MedGen:C1850106,OMIM:259775,Orphanet:ORPHA1832|MedGen:CN169374|MedGen:CN517202	criteria_provided,_multiple_submitters,_no_conflicts	Benign	.	.	.	.	.	.	.	.	.	.	.	.	.	.	.
HALLMARK_MYC_TARGETS_V1	TCP1	WaGa	chr6	160206506	160206506	C	A	Nonsense_Mutation	ENST00000538128	exon3	c.G40T	p.E14X	SNP	exonic	ENSG00000120438	.	stopgain	ENSG00000120438:ENST00000538128:exon3:c.G40T:p.E14X,ENSG00000120438:ENST00000539948:exon4:c.G334T:p.E112X,ENSG00000120438:ENST00000321394:exon5:c.G400T:p.E134X,ENSG00000120438:ENST00000420894:exon5:c.G400T:p.E134X	exonic	TCP1	.	stopgain	TCP1:NM_030752:exon5:c.G400T:p.E134X	exonic	TCP1	.	stopgain	TCP1:uc003qsr.3:exon5:c.G400T:p.E134X	.	.	.	.	.	.	Uncertain significance	1	0	0	0	0	0	0	0	0	0	0	0	0	1
HALLMARK_FATTY_ACID_METABOLISM	HSPH1	WaGa	chr13	31722112	31722112	A	T	Nonsense_Mutation	ENST00000429785	exon8	c.T819A	p.Y273X	SNP	exonic	ENSG00000120694	.	stopgain	ENSG00000120694:ENST00000429785:exon8:c.T819A:p.Y273X,ENSG00000120694:ENST00000380406:exon9:c.T1239A:p.Y413X,ENSG00000120694:ENST00000320027:exon10:c.T1362A:p.Y454X,ENSG00000120694:ENST00000380405:exon10:c.T1362A:p.Y454X,ENSG00000120694:ENST00000445273:exon10:c.T1368A:p.Y456X	exonic	HSPH1	.	stopgain	HSPH1:NM_001286505:exon8:c.T1134A:p.Y378X,HSPH1:NM_001286503:exon10:c.T1362A:p.Y454X,HSPH1:NM_001286504:exon10:c.T1368A:p.Y456X,HSPH1:NM_001349704:exon10:c.T1362A:p.Y454X,HSPH1:NM_006644:exon10:c.T1362A:p.Y454X	exonic	HSPH1	.	stopgain	HSPH1:uc010tds.2:exon8:c.T1134A:p.Y378X,HSPH1:uc010aaw.3:exon9:c.T1239A:p.Y413X,HSPH1:uc001utj.3:exon10:c.T1362A:p.Y454X,HSPH1:uc001utk.3:exon10:c.T1362A:p.Y454X,HSPH1:uc001utl.3:exon10:c.T1368A:p.Y456X	.	.	.	.	.	.	Pathogenic	1	0	0	0	0	0	1	0	0	0	0	0	0	1
	TTC21B	WaGa	chr2	166732718	166732718	A	T	Nonsense_Mutation	ENST00000536175	exon6	c.T644A	p.L215X	SNP	exonic	ENSG00000123607	.	stopgain	ENSG00000123607:ENST00000536175:exon6:c.T644A:p.L215X,ENSG00000123607:ENST00000243344:exon28:c.T3830A:p.L1277X	exonic	TTC21B	.	stopgain	TTC21B:NM_024753:exon28:c.T3830A:p.L1277X	exonic	TTC21B	.	stopgain	TTC21B:uc002udk.3:exon28:c.T3830A:p.L1277X	.	.	.	.	.	.	Pathogenic	1	0	0	0	0	0	1	0	0	0	0	0	0	1
	TTC21B	WaGa	chr2	166732720	166732720	G	T	Nonsense_Mutation	ENST00000536175	exon6	c.C642A	p.Y214X	SNP	exonic	ENSG00000123607	.	stopgain	ENSG00000123607:ENST00000536175:exon6:c.C642A:p.Y214X,ENSG00000123607:ENST00000243344:exon28:c.C3828A:p.Y1276X	exonic	TTC21B	.	stopgain	TTC21B:NM_024753:exon28:c.C3828A:p.Y1276X	exonic	TTC21B	.	stopgain	TTC21B:uc002udk.3:exon28:c.C3828A:p.Y1276X	.	.	.	.	.	.	Likely pathogenic	1	0	0	0	0	0	1	0	0	0	0	0	0	0
	DNAAF2	WaGa	chr14	50100192	50100192	A	T	Nonsense_Mutation	ENST00000298292	exon1	c.T1676A	p.L559X	SNP	exonic	ENSG00000165506	.	stopgain	ENSG00000165506:ENST00000298292:exon1:c.T1676A:p.L559X,ENSG00000165506:ENST00000406043:exon1:c.T1676A:p.L559X	exonic	DNAAF2	.	stopgain	DNAAF2:NM_001083908:exon1:c.T1676A:p.L559X,DNAAF2:NM_018139:exon1:c.T1676A:p.L559X	exonic	DNAAF2	.	stopgain	DNAAF2:uc001wws.4:exon1:c.T1676A:p.L559X,DNAAF2:uc001wwt.4:exon1:c.T1676A:p.L559X	.	.	.	.	.	.	Uncertain significance	0	0	0	0	0	0	1	0	0	0	0	0	0	1
	AGBL2	WaGa	chr11	47713694	47713694	G	C	Nonsense_Mutation	ENST00000532595	exon7	c.C641G	p.S214X	SNP	exonic	ENSG00000165923	.	stopgain	ENSG00000165923:ENST00000532595:exon7:c.C641G:p.S214X,ENSG00000165923:ENST00000298861:exon8:c.C809G:p.S270X,ENSG00000165923:ENST00000357610:exon8:c.C809G:p.S270X,ENSG00000165923:ENST00000528244:exon8:c.C695G:p.S232X,ENSG00000165923:ENST00000525123:exon9:c.C809G:p.S270X	exonic	AGBL2	.	stopgain	AGBL2:NM_024783:exon9:c.C809G:p.S270X	exonic	AGBL2	.	stopgain	AGBL2:uc001ngh.1:exon6:c.C641G:p.S214X,AGBL2:uc010rhq.1:exon7:c.C695G:p.S232X,AGBL2:uc001ngg.3:exon9:c.C809G:p.S270X	.	.	.	.	.	.	Pathogenic	1	0	0	0	0	0	1	0	0	0	0	0	0	1
	APOBR	WaGa	chr16	28509588	28509588	C	T	Nonsense_Mutation	ENST00000564831	exon3	c.C3142T	p.Q1048X	SNP	exonic	ENSG00000184730	.	stopgain	ENSG00000184730:ENST00000564831:exon3:c.C3142T:p.Q1048X,ENSG00000184730:ENST00000328423:exon4:c.C3115T:p.Q1039X,ENSG00000184730:ENST00000431282:exon4:c.C3115T:p.Q1039X	exonic	APOBR	.	stopgain	APOBR:NM_018690:exon3:c.C3142T:p.Q1048X	exonic	APOBR	.	stopgain	APOBR:uc002dqb.2:exon3:c.C3142T:p.Q1048X,APOBR:uc010byg.2:exon4:c.C1729T:p.Q577X	.	.	.	.	.	.	Uncertain significance	0	0	0	0	0	0	1	0	0	0	0	0	0	1
	TTC28	MKL-1	chr22	28702622	28702622	G	A	Nonsense_Mutation	ENST00000397906	exon3	c.C391T	p.R131X	SNP	exonic	ENSG00000100154	.	stopgain	ENSG00000100154:ENST00000397906:exon3:c.C391T:p.R131X	exonic	TTC28	.	stopgain	TTC28:NM_001145418:exon3:c.C391T:p.R131X	exonic	TTC28	.	stopgain	TTC28:uc003adp.4:exon3:c.C391T:p.R131X	.	.	.	.	.	.	Uncertain significance	0	0	0	0	0	0	1	0	0	0	0	0	0	1
HALLMARK_UNFOLDED_PROTEIN_RESPONSE	ARFGAP1	MKL-1	chr20	61907970	61907970	C	A	Nonsense_Mutation	ENST00000518601	exon3	c.C87A	p.Y29X	SNP	exonic	ENSG00000101199	.	stopgain	ENSG00000101199:ENST00000518601:exon3:c.C87A:p.Y29X,ENSG00000101199:ENST00000519604:exon3:c.C150A:p.Y50X,ENSG00000101199:ENST00000547204:exon3:c.C87A:p.Y29X,ENSG00000101199:ENST00000549047:exon3:c.C87A:p.Y29X,ENSG00000101199:ENST00000353546:exon4:c.C309A:p.Y103X,ENSG00000101199:ENST00000370275:exon4:c.C309A:p.Y103X,ENSG00000101199:ENST00000370283:exon4:c.C309A:p.Y103X,ENSG00000101199:ENST00000520…	exonic	ARFGAP1	.	stopgain	ARFGAP1:NM_001281483:exon3:c.C150A:p.Y50X,ARFGAP1:NM_001281482:exon4:c.C309A:p.Y103X,ARFGAP1:NM_018209:exon4:c.C309A:p.Y103X,ARFGAP1:NM_175609:exon4:c.C309A:p.Y103X	exonic	ARFGAP1	.	stopgain	ARFGAP1:uc011aas.1:exon3:c.C150A:p.Y50X,ARFGAP1:uc002yel.3:exon4:c.C309A:p.Y103X,ARFGAP1:uc002yem.3:exon4:c.C309A:p.Y103X,ARFGAP1:uc002yen.3:exon4:c.C309A:p.Y103X	.	.	.	.	.	.	Uncertain significance	0	0	0	0	0	0	1	0	0	0	0	0	0	0
	KIAA1045	MKL-1	chr9	34971398	34971398	C	T	Nonsense_Mutation	ENST00000242315	exon2	c.C103T	p.R35X	SNP	exonic	ENSG00000122733	.	stopgain	ENSG00000122733:ENST00000242315:exon2:c.C103T:p.R35X,ENSG00000122733:ENST00000544237:exon2:c.C103T:p.R35X	exonic	PHF24	.	stopgain	PHF24:NM_001304333:exon2:c.C103T:p.R35X,PHF24:NM_001347982:exon2:c.C103T:p.R35X,PHF24:NM_001347983:exon2:c.C103T:p.R35X,PHF24:NM_015297:exon2:c.C103T:p.R35X	exonic	KIAA1045	.	stopgain	KIAA1045:uc003zvq.3:exon2:c.C103T:p.R35X,KIAA1045:uc003zvr.3:exon2:c.C103T:p.R35X	.	.	.	.	.	.	Uncertain significance	0	0	0	0	0	0	1	0	0	0	0	0	0	1
HALLMARK_UNFOLDED_PROTEIN_RESPONSE, HALLMARK_MYC_TARGETS_V1	EIF4A1	MKL-1	chr17	7476124	7476124	C	A	Nonsense_Mutation	ENST00000580888	exon1	c.C41A	p.S14X	SNP	exonic	ENSG00000161960	.	stopgain	ENSG00000161960:ENST00000580888:exon1:c.C41A:p.S14X	ncRNA_exonic	SENP3-EIF4A1	.	.	.	UTR5	SENP3-EIF4A1	uc002gho.2:c.-36C>A;uc031qyn.1:c.-1479C>A;uc002ghr.1:c.-36C>A	.	.	.	.	.	.	.	.	.	.	.	.	.	.	.	.	.	.	.	.	.	.	.
	ADAL	MKL-1	chr15	43643144	43643147	TGTT	-	Nonsense_Mutation	ENST00000562188	exon9	c.778_781del	p.C260*	DEL	exonic	ENSG00000168803	.	stopgain	ENSG00000168803:ENST00000562188:exon9:c.778_781del:p.C260*,ENSG00000168803:ENST00000428046:exon11:c.697_700del:p.C233*,ENSG00000168803:ENST00000422466:exon12:c.778_781del:p.C260*	exonic	ADAL	.	stopgain	ADAL:NM_001159280:exon11:c.697_700del:p.C233*,ADAL:NM_001324366:exon12:c.778_781del:p.C260*	exonic	ADAL	.	stopgain	ADAL:uc001zri.2:exon6:c.433_436del:p.C145*,ADAL:uc010udo.2:exon11:c.697_700del:p.C233*	.	.	.	.	.	.	.	.	.	.	.	.	.	.	.	.	.	.	.	.	.
	RFX7	MKL-1	chr15	56387701	56387701	G	T	Nonsense_Mutation	ENST00000559847	exon7	c.C1934A	p.S645X	SNP	exonic	ENSG00000181827	.	stopgain	ENSG00000181827:ENST00000559847:exon7:c.C1934A:p.S645X,ENSG00000181827:ENST00000317318:exon9:c.C2225A:p.S742X,ENSG00000181827:ENST00000422057:exon9:c.C1934A:p.S645X,ENSG00000181827:ENST00000423270:exon9:c.C2225A:p.S742X,ENSG00000181827:ENST00000559447:exon9:c.C1934A:p.S645X	exonic	RFX7	.	stopgain	RFX7:NM_001368073:exon9:c.C1934A:p.S645X,RFX7:NM_001368074:exon9:c.C1934A:p.S645X,RFX7:NM_001370554:exon9:c.C1934A:p.S645X,RFX7:NM_022841:exon10:c.C2225A:p.S742X,RFX7:NM_001370561:exon12:c.C2225A:p.S742X	exonic	RFX7	.	stopgain	RFX7:uc002adn.1:exon4:c.C1667A:p.S556X,RFX7:uc010bfn.3:exon9:c.C2225A:p.S742X	.	.	.	.	.	.	Uncertain significance	0	0	0	0	0	0	1	0	0	0	0	0	0	1
HALLMARK_E2F_TARGETS	CHEK2	MKL-1	chr22	29091725	29091725	C	T	Nonsense_Mutation	ENST00000403642	exon8	c.G959A	p.W320X	SNP	exonic	ENSG00000183765	.	stopgain	ENSG00000183765:ENST00000403642:exon8:c.G959A:p.W320X,ENSG00000183765:ENST00000382578:exon9:c.G959A:p.W320X,ENSG00000183765:ENST00000402731:exon9:c.G1145A:p.W382X,ENSG00000183765:ENST00000348295:exon10:c.G1145A:p.W382X,ENSG00000183765:ENST00000404276:exon10:c.G1232A:p.W411X,ENSG00000183765:ENST00000328354:exon11:c.G1232A:p.W411X,ENSG00000183765:ENST00000382580:exon12:c.G1361A:p.W454X,ENSG00000183…	exonic	CHEK2	.	stopgain	CHEK2:NM_001349956:exon10:c.G1031A:p.W344X,CHEK2:NM_145862:exon10:c.G1145A:p.W382X,CHEK2:NM_007194:exon11:c.G1232A:p.W411X,CHEK2:NM_001005735:exon12:c.G1361A:p.W454X,CHEK2:NM_001257387:exon12:c.G569A:p.W190X	exonic	CHEK2	.	stopgain	CHEK2:uc010gvh.1:exon8:c.G959A:p.W320X,CHEK2:uc003ads.1:exon10:c.G569A:p.W190X,CHEK2:uc003adv.1:exon10:c.G1145A:p.W382X,CHEK2:uc003adu.1:exon11:c.G1232A:p.W411X,CHEK2:uc003adt.1:exon12:c.G1361A:p.W454X,CHEK2:uc003adx.1:exon12:c.G569A:p.W190X	.	232124	Familial_cancer_of_breast|Hereditary_cancer-predisposing_syndrome|not_provided	MedGen:C0006142,OMIM:114480,Orphanet:ORPHA227535,SNOMED_CT:254843006|MedGen:C0027672,SNOMED_CT:699346009|MedGen:CN517202	criteria_provided,_multiple_submitters,_no_conflicts	Pathogenic/Likely_pathogenic	Pathogenic	1	0	0	0	0	0	1	0	0	0	0	0	0	1
	KCNH8	MKL-1	chr3	19384138	19384138	C	T	Nonsense_Mutation	ENST00000328405	exon4	c.C502T	p.R168X	SNP	exonic	ENSG00000183960	.	stopgain	ENSG00000183960:ENST00000328405:exon4:c.C502T:p.R168X,ENSG00000183960:ENST00000452398:exon4:c.C502T:p.R168X	exonic	KCNH8	.	stopgain	KCNH8:NM_144633:exon4:c.C502T:p.R168X	exonic	KCNH8	.	stopgain	KCNH8:uc003cbk.1:exon4:c.C502T:p.R168X,KCNH8:uc011awe.1:exon4:c.C502T:p.R168X	.	.	.	.	.	.	Uncertain significance	0	0	0	0	0	0	0	0	0	0	0	0	0	1
HALLMARK_HEME_METABOLISM	XPO7	UM-MCC13	chr8	21853028	21853028	C	T	Nonsense_Mutation	ENST00000517551	exon3	c.C193T	p.Q65X	SNP	exonic	ENSG00000130227	.	stopgain	ENSG00000130227:ENST00000517551:exon3:c.C193T:p.Q65X,ENSG00000130227:ENST00000252512:exon21:c.C2263T:p.Q755X,ENSG00000130227:ENST00000433566:exon21:c.C2266T:p.Q756X,ENSG00000130227:ENST00000434536:exon21:c.C2290T:p.Q764X	exonic	XPO7	.	stopgain	XPO7:NM_001362802:exon20:c.C2197T:p.Q733X,XPO7:NM_001100161:exon21:c.C2290T:p.Q764X,XPO7:NM_015024:exon21:c.C2263T:p.Q755X	exonic	XPO7	.	stopgain	XPO7:uc003xaa.4:exon21:c.C2263T:p.Q755X	.	.	.	.	.	.	Pathogenic	1	0	0	0	0	0	1	0	0	0	0	0	0	1
	EVPL	UM-MCC13	chr17	74005184	74005184	C	A	Nonsense_Mutation	ENST00000301607	exon22	c.G4102T	p.E1368X	SNP	exonic	ENSG00000167880	.	stopgain	ENSG00000167880:ENST00000301607:exon22:c.G4102T:p.E1368X,ENSG00000167880:ENST00000586740:exon22:c.G4168T:p.E1390X	exonic	EVPL	.	stopgain	EVPL:NM_001320747:exon22:c.G4168T:p.E1390X,EVPL:NM_001988:exon22:c.G4102T:p.E1368X	exonic	EVPL	.	stopgain	EVPL:uc010wst.1:exon20:c.G2512T:p.E838X,EVPL:uc002jqi.2:exon22:c.G4102T:p.E1368X,EVPL:uc010wss.1:exon22:c.G4168T:p.E1390X	.	.	.	.	.	.	Uncertain significance	0	0	0	0	0	0	0	0	0	0	0	0	0	1
	SLC6A19	UM-MCC13	chr5	1221816	1221816	G	T	Nonsense_Mutation	ENST00000304460	exon12	c.G1702T	p.E568X	SNP	exonic	ENSG00000174358	.	stopgain	ENSG00000174358:ENST00000304460:exon12:c.G1702T:p.E568X	exonic	SLC6A19	.	stopgain	SLC6A19:NM_001003841:exon12:c.G1702T:p.E568X	exonic	SLC6A19	.	stopgain	SLC6A19:uc003jbw.4:exon12:c.G1702T:p.E568X	.	.	.	.	.	.	Uncertain significance	0	0	0	0	0	0	1	0	0	0	0	0	0	1
	FAM20C	UM-MCC13	chr7	286468	286468	-	GACAGGTGAGCCCTTCCTTCCTCCCTCCATCCGC	Nonsense_Mutation	ENST00000313766	exon4	c.951_952insGACAGGTGAGCCCTTCCTTCCTCCCTCCATCCGC	p.I320*	INS	exonic	ENSG00000177706	.	stopgain	ENSG00000177706:ENST00000313766:exon4:c.951_952insGACAGGTGAGCCCTTCCTTCCTCCCTCCATCCGC:p.I320*	exonic	FAM20C	.	stopgain	FAM20C:NM_020223:exon4:c.951_952insGACAGGTGAGCCCTTCCTTCCTCCCTCCATCCGC:p.I320*	exonic	FAM20C	.	stopgain	FAM20C:uc003sip.3:exon4:c.951_952insGACAGGTGAGCCCTTCCTTCCTCCCTCCATCCGC:p.I320*	ID=COSM6860198;OCCURENCE=3(biliary_tract)	390529	Raine_syndrome|not_specified|not_provided	MedGen:C1850106,OMIM:259775,Orphanet:ORPHA1832|MedGen:CN169374|MedGen:CN517202	criteria_provided,_multiple_submitters,_no_conflicts	Benign	.	.	.	.	.	.	.	.	.	.	.	.	.	.	.
HALLMARK_ESTROGEN_RESPONSE_EARLY, HALLMARK_ESTROGEN_RESPONSE_LATE	PGR	UM-MCC29	chr11	100962524	100962524	T	A	Nonsense_Mutation	ENST00000263463	exon3	c.A1873T	p.R625X	SNP	exonic	ENSG00000082175	.	stopgain	ENSG00000082175:ENST00000263463:exon3:c.A1873T:p.R625X,ENSG00000082175:ENST00000325455:exon3:c.A1873T:p.R625X,ENSG00000082175:ENST00000526300:exon3:c.A1873T:p.R625X,ENSG00000082175:ENST00000534013:exon3:c.A91T:p.R31X,ENSG00000082175:ENST00000534780:exon3:c.A1873T:p.R625X	exonic	PGR	.	stopgain	PGR:NM_000926:exon3:c.A1873T:p.R625X,PGR:NM_001202474:exon3:c.A1381T:p.R461X,PGR:NM_001271161:exon3:c.A1381T:p.R461X,PGR:NM_001271162:exon3:c.A91T:p.R31X	exonic	PGR	.	stopgain	PGR:uc001pgh.2:exon3:c.A1873T:p.R625X,PGR:uc001pgi.3:exon3:c.A1381T:p.R461X,PGR:uc031qdi.1:exon3:c.A91T:p.R31X	.	.	.	.	.	.	Uncertain significance	0	0	0	0	0	0	1	0	0	0	0	0	0	1
	ANKRD36C	UM-MCC29	chr2	96610868	96610868	C	A	Nonsense_Mutation	ENST00000456556	exon18	c.G1417T	p.E473X	SNP	exonic	ENSG00000174501	.	stopgain	ENSG00000174501:ENST00000456556:exon18:c.G1417T:p.E473X,ENSG00000174501:ENST00000528268:exon18:c.G1417T:p.E473X	exonic	ANKRD36C	.	stopgain	ANKRD36C:NM_001310154:exon18:c.G1417T:p.E473X	intergenic	ANKRD36C;FAHD2CP	dist=37621;dist=65431	.	.	ID=COSM4316647;OCCURENCE=1(central_nervous_system)	.	.	.	.	.	Uncertain significance	0	0	0	0	0	0	0	0	0	0	0	0	0	0
	FAM20C	UM-MCC29	chr7	286468	286468	-	GACAGGTGAGCCCTTCCTTCCTCCCTCCATCCGC	Nonsense_Mutation	ENST00000313766	exon4	c.951_952insGACAGGTGAGCCCTTCCTTCCTCCCTCCATCCGC	p.I320*	INS	exonic	ENSG00000177706	.	stopgain	ENSG00000177706:ENST00000313766:exon4:c.951_952insGACAGGTGAGCCCTTCCTTCCTCCCTCCATCCGC:p.I320*	exonic	FAM20C	.	stopgain	FAM20C:NM_020223:exon4:c.951_952insGACAGGTGAGCCCTTCCTTCCTCCCTCCATCCGC:p.I320*	exonic	FAM20C	.	stopgain	FAM20C:uc003sip.3:exon4:c.951_952insGACAGGTGAGCCCTTCCTTCCTCCCTCCATCCGC:p.I320*	ID=COSM6860198;OCCURENCE=3(biliary_tract)	390529	Raine_syndrome|not_specified|not_provided	MedGen:C1850106,OMIM:259775,Orphanet:ORPHA1832|MedGen:CN169374|MedGen:CN517202	criteria_provided,_multiple_submitters,_no_conflicts	Benign	.	.	.	.	.	.	.	.	.	.	.	.	.	.	.
	ZNF100	UM-MCC29	chr19	21909523	21909523	G	A	Nonsense_Mutation	ENST00000305570	exon4	c.C1399T	p.Q467X	SNP	exonic	ENSG00000197020	.	stopgain	ENSG00000197020:ENST00000305570:exon4:c.C1399T:p.Q467X,ENSG00000197020:ENST00000358296:exon5:c.C1591T:p.Q531X	exonic	ZNF100	.	stopgain	ZNF100:NM_001351672:exon3:c.C946T:p.Q316X,ZNF100:NM_001351670:exon4:c.C1492T:p.Q498X,ZNF100:NM_001351671:exon4:c.C1288T:p.Q430X,ZNF100:NM_001351669:exon5:c.C1588T:p.Q530X,ZNF100:NM_173531:exon5:c.C1591T:p.Q531X	exonic	ZNF100	.	stopgain	ZNF100:uc002nqh.3:exon4:c.C1399T:p.Q467X,ZNF100:uc002nqi.3:exon5:c.C1591T:p.Q531X	.	.	.	.	.	.	Uncertain significance	0	0	0	0	0	0	0	0	0	0	0	0	0	0
HALLMARK_SPERMATOGENESIS	TUBA3C	UM-MCC29	chr13	19751484	19751484	A	T	Nonsense_Mutation	ENST00000400113	exon4	c.T639A	p.C213X	SNP	exonic	ENSG00000198033	.	stopgain	ENSG00000198033:ENST00000400113:exon4:c.T639A:p.C213X	exonic	TUBA3C	.	stopgain	TUBA3C:NM_006001:exon4:c.T639A:p.C213X	exonic	TUBA3C	.	stopgain	TUBA3C:uc009zzj.3:exon4:c.T639A:p.C213X	.	.	.	.	.	.	Uncertain significance	0	0	0	0	0	0	1	0	0	0	0	0	0	0
HALLMARK_UV_RESPONSE_DN	CDON	UKE-MCC3b	chr11	125880409	125880409	G	C	Nonsense_Mutation	ENST00000263577	exon8	c.C1379G	p.S460X	SNP	exonic	ENSG00000064309	.	stopgain	ENSG00000064309:ENST00000263577:exon8:c.C1379G:p.S460X,ENSG00000064309:ENST00000392693:exon8:c.C1379G:p.S460X	exonic	CDON	.	stopgain	CDON:NM_001243597:exon8:c.C1379G:p.S460X,CDON:NM_016952:exon8:c.C1379G:p.S460X	exonic	CDON	.	stopgain	CDON:uc001qdc.4:exon8:c.C1379G:p.S460X,CDON:uc009zbw.3:exon8:c.C1379G:p.S460X	.	.	.	.	.	.	Uncertain significance	0	0	0	0	0	0	1	0	0	0	0	0	0	1
	ITGA11	UKE-MCC3b	chr15	68619063	68619063	G	A	Nonsense_Mutation	ENST00000315757	exon17	c.C2140T	p.R714X	SNP	exonic	ENSG00000137809	.	stopgain	ENSG00000137809:ENST00000315757:exon17:c.C2140T:p.R714X,ENSG00000137809:ENST00000423218:exon17:c.C2140T:p.R714X	exonic	ITGA11	.	stopgain	ITGA11:NM_001004439:exon17:c.C2140T:p.R714X	exonic	ITGA11	.	stopgain	ITGA11:uc002ari.3:exon17:c.C2140T:p.R714X,ITGA11:uc010bib.3:exon17:c.C2140T:p.R714X	.	.	.	.	.	.	Uncertain significance	0	0	0	0	0	0	1	0	0	0	0	0	0	1
	DPP10	UKE-MCC3b	chr2	116257100	116257100	T	A	Nonsense_Mutation	ENST00000429914	exon3	c.T150A	p.C50X	SNP	exonic	ENSG00000175497	.	stopgain	ENSG00000175497:ENST00000429914:exon3:c.T150A:p.C50X	exonic	DPP10	.	nonsynonymous SNV	DPP10:NM_001321909:exon3:c.T169A:p.Y57N,DPP10:NM_001004360:exon4:c.T265A:p.Y89N,DPP10:NM_001178034:exon4:c.T298A:p.Y100N,DPP10:NM_001178037:exon4:c.T274A:p.Y92N,DPP10:NM_001321908:exon4:c.T196A:p.Y66N,DPP10:NM_001321911:exon4:c.T136A:p.Y46N,DPP10:NM_001178036:exon5:c.T136A:p.Y46N,DPP10:NM_001321905:exon5:c.T337A:p.Y113N,DPP10:NM_001321906:exon5:c.T265A:p.Y89N,DPP10:NM_001321910:exon5:c.T136A:p.Y4…	exonic	DPP10	.	nonsynonymous SNV	DPP10:uc002tla.2:exon4:c.T286A:p.Y96N,DPP10:uc002tlc.2:exon4:c.T274A:p.Y92N,DPP10:uc002tle.3:exon4:c.T298A:p.Y100N,DPP10:uc002tlf.2:exon4:c.T265A:p.Y89N,DPP10:uc002tlb.2:exon5:c.T136A:p.Y46N	.	.	.	.	.	.	Uncertain significance	0	0	0	0	0	1	1	0	0	0	0	0	0	0
HALLMARK_ESTROGEN_RESPONSE_EARLY, HALLMARK_MYOGENESIS	SVIL	UKE-MCC3b	chr10	29754554	29754554	G	A	Nonsense_Mutation	ENST00000535393	exon20	c.C2845T	p.Q949X	SNP	exonic	ENSG00000197321	.	stopgain	ENSG00000197321:ENST00000535393:exon20:c.C2845T:p.Q949X,ENSG00000197321:ENST00000375400:exon32:c.C4825T:p.Q1609X,ENSG00000197321:ENST00000355867:exon34:c.C6103T:p.Q2035X,ENSG00000197321:ENST00000375398:exon36:c.C6103T:p.Q2035X	exonic	SVIL	.	stopgain	SVIL:NM_003174:exon32:c.C4825T:p.Q1609X,SVIL:NM_001323600:exon33:c.C4921T:p.Q1641X,SVIL:NM_021738:exon34:c.C6103T:p.Q2035X,SVIL:NM_001323599:exon35:c.C5173T:p.Q1725X	exonic	SVIL	.	stopgain	SVIL:uc010qdw.1:exon20:c.C2845T:p.Q949X,SVIL:uc031ptq.1:exon30:c.C6007T:p.Q2003X,SVIL:uc001iuu.1:exon32:c.C4825T:p.Q1609X,SVIL:uc001iut.1:exon34:c.C6103T:p.Q2035X	.	.	.	.	.	.	Pathogenic	1	0	0	0	0	0	1	0	0	0	0	0	0	1
HALLMARK_MYC_TARGETS_V1	TCP1	WaGa	chr6	160206505	160206505	T	A	Nonstop_Mutation	ENST00000543517	exon4	c.A303T	p.X101C	SNP	exonic	ENSG00000120438	.	stoploss	ENSG00000120438:ENST00000543517:exon4:c.A303T:p.X101C	exonic	TCP1	.	nonsynonymous SNV	TCP1:NM_030752:exon5:c.A401T:p.E134V	exonic	TCP1	.	nonsynonymous SNV	TCP1:uc003qsr.3:exon5:c.A401T:p.E134V	.	.	.	.	.	.	Uncertain significance	0	0	0	0	0	1	0	0	0	0	0	0	0	1
	GMNN	UM-MCC29	chr6	24786025	24786025	T	C	Nonstop_Mutation	ENST00000230056	exon7	c.T628C	p.X210R	SNP	exonic	ENSG00000112312	.	stoploss	ENSG00000112312:ENST00000230056:exon7:c.T628C:p.X210R,ENSG00000112312:ENST00000356509:exon7:c.T628C:p.X210R	exonic	GMNN	.	stoploss	GMNN:NM_001251989:exon7:c.T628C:p.X210R,GMNN:NM_001251990:exon7:c.T628C:p.X210R,GMNN:NM_001251991:exon7:c.T628C:p.X210R,GMNN:NM_015895:exon7:c.T628C:p.X210R	exonic	GMNN	.	stoploss	GMNN:uc003nem.3:exon7:c.T628C:p.X210R,GMNN:uc003nen.3:exon7:c.T628C:p.X210R,GMNN:uc021ymn.1:exon7:c.T628C:p.X210R,GMNN:uc021ymo.1:exon7:c.T628C:p.X210R	.	.	.	.	.	.	Uncertain significance	0	0	0	0	0	0	0	0	1	0	0	0	0	1
HALLMARK_PROTEIN_SECRETION	NAPA	UKE-MCC3b	chr19	47998843	47998845	GTT	-	Nonstop_Mutation	ENST00000594001	exon2	c.107_109del	p.*36delinsLFDASNRDLHRHGPIHDCGQAPHLHC*	DEL	exonic	ENSG00000105402	.	stoploss	ENSG00000105402:ENST00000594001:exon2:c.107_109del:p.*36delinsLFDASNRDLHRHGPIHDCGQAPHLHC*,ENSG00000105402:ENST00000597274:exon3:c.224_226del:p.*75delinsLFDASNRDLHRHGPIHDCGQAPHLHC*	exonic	NAPA	.	nonframeshift deletion	NAPA:NM_003827:exon4:c.304_306del:p.N102del	exonic	NAPA	.	nonframeshift deletion	NAPA:uc002pha.2:exon4:c.304_306del:p.N102del,NAPA:uc002phd.2:exon4:c.304_306del:p.N102del	.	.	.	.	.	.	.	.	.	.	.	.	.	.	.	.	.	.	.	.	.
	DKK3	UM-MCC9	chr11	11988595	11988595	-	C	Frame_Shift_Ins	ENST00000450094	exon4	c.494dupG	p.H166Sfs*16	SNP	exonic	ENSG00000050165	.	frameshift insertion	ENSG00000050165:ENST00000450094:exon4:c.494dupG:p.H166Sfs*16,ENSG00000050165:ENST00000534511:exon4:c.494dupG:p.H166Sfs*16,ENSG00000050165:ENST00000326932:exon6:c.578dupG:p.H194Sfs*16,ENSG00000050165:ENST00000396505:exon6:c.578dupG:p.H194Sfs*16,ENSG00000050165:ENST00000525493:exon6:c.578dupG:p.H194Sfs*16,ENSG00000050165:ENST00000533813:exon6:c.578dupG:p.H194Sfs*16	exonic	DKK3	.	frameshift insertion	DKK3:NM_001018057:exon5:c.578dupG:p.H194Sfs*16,DKK3:NM_001330220:exon6:c.578dupG:p.H194Sfs*16,DKK3:NM_013253:exon6:c.578dupG:p.H194Sfs*16,DKK3:NM_015881:exon6:c.578dupG:p.H194Sfs*16	exonic	DKK3	.	frameshift insertion	DKK3:uc010rcf.2:exon4:c.494dupG:p.H166Sfs*16,DKK3:uc001mju.3:exon5:c.578dupG:p.H194Sfs*16,DKK3:uc001mjv.3:exon6:c.578dupG:p.H194Sfs*16,DKK3:uc001mjw.3:exon6:c.578dupG:p.H194Sfs*16,DKK3:uc010rcg.1:exon6:c.578dupG:p.H194Sfs*16	.	.	.	.	.	.	.	.	.	.	.	.	.	.	.	.	.	.	.	.	.
	FRY	UM-MCC9	chr13	32783059	32783059	G	-	Frame_Shift_Del	ENST00000380250	exon32	c.4088delG	p.W1363Cfs*33	SNP	exonic	ENSG00000073910	.	frameshift deletion	ENSG00000073910:ENST00000380250:exon32:c.4088delG:p.W1363Cfs*33	exonic	FRY	.	frameshift deletion	FRY:NM_023037:exon32:c.4088delG:p.W1363Cfs*33	exonic	FRY	.	frameshift deletion	FRY:uc001utx.3:exon32:c.4088delG:p.W1363Cfs*33,FRY:uc010tdw.3:exon32:c.266delG:p.W89Cfs*33	.	.	.	.	.	.	.	.	.	.	.	.	.	.	.	.	.	.	.	.	.
	BCORL1	UM-MCC9	chrX	129148852	129148852	T	-	Frame_Shift_Del	ENST00000456822	exon1	c.904delT	p.W302Gfs*2	SNP	exonic	ENSG00000085185	.	frameshift deletion	ENSG00000085185:ENST00000456822:exon1:c.904delT:p.W302Gfs*2,ENSG00000085185:ENST00000540052:exon3:c.2104delT:p.W702Gfs*2,ENSG00000085185:ENST00000218147:exon4:c.2104delT:p.W702Gfs*2,ENSG00000085185:ENST00000303743:exon4:c.2104delT:p.W702Gfs*2,ENSG00000085185:ENST00000359304:exon4:c.2104delT:p.W702Gfs*2	exonic	BCORL1	.	frameshift deletion	BCORL1:NM_001184772:exon3:c.2104delT:p.W702Gfs*2,BCORL1:NM_021946:exon3:c.2104delT:p.W702Gfs*2	exonic	BCORL1	.	frameshift deletion	BCORL1:uc010nrd.1:exon1:c.1810delT:p.W604Gfs*2,BCORL1:uc022cdu.1:exon3:c.2104delT:p.W702Gfs*2	.	.	.	.	.	.	.	.	.	.	.	.	.	.	.	.	.	.	.	.	.
	AARS	UM-MCC9	chr16	70299512	70299513	CA	-	Frame_Shift_Del	ENST00000261772	exon10	c.1275_1276del	p.G426Tfs*4	DEL	exonic	ENSG00000090861	.	frameshift deletion	ENSG00000090861:ENST00000261772:exon10:c.1275_1276del:p.G426Tfs*4	exonic	AARS	.	frameshift deletion	AARS:NM_001605:exon10:c.1275_1276del:p.G426Tfs*4	exonic	AARS	.	frameshift deletion	AARS:uc010vlu.1:exon6:c.765_766del:p.G256Tfs*4,AARS:uc002eyn.1:exon10:c.1275_1276del:p.G426Tfs*4	.	530269	Charcot-Marie-Tooth_disease,_type_2	MedGen:C0270914,Orphanet:ORPHA64746	criteria_provided,_single_submitter	Uncertain_significance	.	.	.	.	.	.	.	.	.	.	.	.	.	.	.
HALLMARK_G2M_CHECKPOINT	PRMT5	UM-MCC9	chr14	23392268	23392268	-	CA	Frame_Shift_Ins	ENST00000555454	exon2	c.273_274insTG	p.D92Wfs*38	INS	exonic	ENSG00000100462	.	frameshift insertion	ENSG00000100462:ENST00000555454:exon2:c.273_274insTG:p.D92Wfs*38,ENSG00000100462:ENST00000397440:exon9:c.963_964insTG:p.D322Wfs*38,ENSG00000100462:ENST00000216350:exon12:c.1293_1294insTG:p.D432Wfs*38,ENSG00000100462:ENST00000538452:exon12:c.1158_1159insTG:p.D387Wfs*38,ENSG00000100462:ENST00000553897:exon12:c.1344_1345insTG:p.D449Wfs*38,ENSG00000100462:ENST00000324366:exon13:c.1476_1477insTG:p.D49…	exonic	PRMT5	.	frameshift insertion	PRMT5:NM_001282956:exon9:c.963_964insTG:p.D322Wfs*38,PRMT5:NM_001282953:exon12:c.1293_1294insTG:p.D432Wfs*38,PRMT5:NM_001282954:exon12:c.1158_1159insTG:p.D387Wfs*38,PRMT5:NM_001282955:exon12:c.1344_1345insTG:p.D449Wfs*38,PRMT5:NM_001039619:exon13:c.1425_1426insTG:p.D476Wfs*38,PRMT5:NM_006109:exon13:c.1476_1477insTG:p.D493Wfs*38	exonic	PRMT5	.	frameshift insertion	PRMT5:uc001whn.1:exon9:c.963_964insTG:p.D322Wfs*38,PRMT5:uc010tnf.1:exon12:c.1158_1159insTG:p.D387Wfs*38,PRMT5:uc010tng.1:exon12:c.1293_1294insTG:p.D432Wfs*38,PRMT5:uc010tnh.1:exon12:c.1344_1345insTG:p.D449Wfs*38,PRMT5:uc001whl.1:exon13:c.1425_1426insTG:p.D476Wfs*38,PRMT5:uc001whm.1:exon13:c.1476_1477insTG:p.D493Wfs*38	.	.	.	.	.	.	.	.	.	.	.	.	.	.	.	.	.	.	.	.	.
HALLMARK_DNA_REPAIR, HALLMARK_REACTIVE_OXYGEN_SPECIES_PATHWAY	ERCC2	UM-MCC9	chr19	45855805	45855805	T	-	Frame_Shift_Del	ENST00000391944	exon19	c.1771delA	p.R591Gfs*40	SNP	exonic	ENSG00000104884	.	frameshift deletion	ENSG00000104884:ENST00000391944:exon19:c.1771delA:p.R591Gfs*40,ENSG00000104884:ENST00000391941:exon20:c.1933delA:p.R645Gfs*40,ENSG00000104884:ENST00000391945:exon21:c.2005delA:p.R669Gfs*40	exonic	ERCC2	.	frameshift deletion	ERCC2:NM_000400:exon21:c.2005delA:p.R669Gfs*40	exonic	ERCC2	.	frameshift deletion	ERCC2:uc002pbh.2:exon8:c.694delA:p.R232Gfs*40,ERCC2:uc002pbi.2:exon10:c.1084delA:p.R362Gfs*40,ERCC2:uc010ejz.2:exon19:c.1771delA:p.R591Gfs*40,ERCC2:uc002pbk.2:exon20:c.1933delA:p.R645Gfs*40,ERCC2:uc002pbj.2:exon21:c.2005delA:p.R669Gfs*40	.	438738	not_provided	MedGen:CN517202	criteria_provided,_single_submitter	Pathogenic	.	.	.	.	.	.	.	.	.	.	.	.	.	.	.
	URGCP	UM-MCC9	chr7	43917192	43917192	A	-	Frame_Shift_Del	ENST00000336086	exon4	c.1741delT	p.Y581Mfs*32	SNP	exonic	ENSG00000106608	.	frameshift deletion	ENSG00000106608:ENST00000336086:exon4:c.1741delT:p.Y581Mfs*32,ENSG00000106608:ENST00000223341:exon5:c.1741delT:p.Y581Mfs*32,ENSG00000106608:ENST00000402306:exon5:c.1843delT:p.Y615Mfs*32,ENSG00000106608:ENST00000443736:exon6:c.1741delT:p.Y581Mfs*32,ENSG00000106608:ENST00000453200:exon6:c.1870delT:p.Y624Mfs*32,ENSG00000106608:ENST00000447717:exon7:c.1741delT:p.Y581Mfs*32	exonic	URGCP	.	frameshift deletion	URGCP:NM_017920:exon5:c.1843delT:p.Y615Mfs*32,URGCP:NM_001077663:exon6:c.1870delT:p.Y624Mfs*32,URGCP:NM_001077664:exon6:c.1741delT:p.Y581Mfs*32,URGCP:NM_001290075:exon6:c.1741delT:p.Y581Mfs*32,URGCP:NM_001290076:exon7:c.1741delT:p.Y581Mfs*32	exonic	URGCP	.	frameshift deletion	URGCP:uc003tiu.3:exon4:c.1741delT:p.Y581Mfs*32,URGCP:uc003tix.3:exon5:c.1843delT:p.Y615Mfs*32,URGCP:uc003tiw.3:exon6:c.1870delT:p.Y624Mfs*32,URGCP:uc003tiy.3:exon6:c.1741delT:p.Y581Mfs*32,URGCP:uc003tiz.3:exon6:c.1741delT:p.Y581Mfs*32,URGCP:uc003tiv.3:exon7:c.1645delT:p.Y549Mfs*32,URGCP:uc011kbj.2:exon7:c.1741delT:p.Y581Mfs*32	.	.	.	.	.	.	.	.	.	.	.	.	.	.	.	.	.	.	.	.	.
HALLMARK_ESTROGEN_RESPONSE_LATE, HALLMARK_APICAL_JUNCTION	MDK	UM-MCC9	chr11	46404342	46404342	C	-	Frame_Shift_Del	ENST00000489525	exon4	c.450delC	p.R155Afs*9	SNP	exonic	ENSG00000110492	.	frameshift deletion	ENSG00000110492:ENST00000489525:exon4:c.450delC:p.R155Afs*9	intronic	MDK	.	.	.	exonic	MDK	.	frameshift deletion	MDK:uc009ykz.1:exon4:c.450delC:p.R155Afs*9	.	.	.	.	.	.	.	.	.	.	.	.	.	.	.	.	.	.	.	.	.
HALLMARK_MYC_TARGETS_V2	NDUFAF4	UM-MCC9	chr6	97339051	97339051	G	-	Frame_Shift_Del	ENST00000316149	exon3	c.457delC	p.K154Nfs*65	SNP	exonic	ENSG00000123545	.	frameshift deletion	ENSG00000123545:ENST00000316149:exon3:c.457delC:p.K154Nfs*65	exonic	NDUFAF4	.	frameshift deletion	NDUFAF4:NM_014165:exon3:c.457delC:p.K154Nfs*65	exonic	NDUFAF4	.	frameshift deletion	NDUFAF4:uc003pow.3:exon3:c.457delC:p.K154Nfs*65	.	.	.	.	.	.	.	.	.	.	.	.	.	.	.	.	.	.	.	.	.
	EML2	UM-MCC9	chr19	46145415	46145415	G	-	Frame_Shift_Del	ENST00000399594	exon2	c.239delC	p.P80Rfs*3	SNP	exonic	ENSG00000125746	.	frameshift deletion	ENSG00000125746:ENST00000399594:exon2:c.239delC:p.P80Rfs*3,ENSG00000125746:ENST00000536630:exon2:c.206delC:p.P69Rfs*3,ENSG00000125746:ENST00000587152:exon2:c.368delC:p.P123Rfs*3,ENSG00000125746:ENST00000588172:exon2:c.170delC:p.P57Rfs*3	exonic	EML2	.	frameshift deletion	EML2:NM_001193268:exon2:c.368delC:p.P123Rfs*3,EML2:NM_001193269:exon2:c.206delC:p.P69Rfs*3,EML2:NM_001352052:exon2:c.368delC:p.P123Rfs*3,EML2:NM_001352053:exon2:c.206delC:p.P69Rfs*3	exonic	EML2	.	frameshift deletion	EML2:uc010ekl.3:exon2:c.368delC:p.P123Rfs*3,EML2:uc010xxl.2:exon2:c.206delC:p.P69Rfs*3,EML2:uc010xxm.2:exon2:c.368delC:p.P123Rfs*3	.	.	.	.	.	.	.	.	.	.	.	.	.	.	.	.	.	.	.	.	.
	MACF1	UM-MCC9	chr1	39717537	39717537	C	-	Frame_Shift_Del	ENST00000564288	exon4	c.281delC	p.L95Sfs*4	SNP	exonic	ENSG00000127603	.	frameshift deletion	ENSG00000127603:ENST00000564288:exon4:c.281delC:p.L95Sfs*4,ENSG00000127603:ENST00000567887:exon4:c.392delC:p.L132Sfs*4	intronic	MACF1	.	.	.	intronic	MACF1	.	.	.	.	.	.	.	.	.	.	.	.	.	.	.	.	.	.	.	.	.	.	.	.
	GATA6	UM-MCC9	chr18	19752128	19752128	G	-	Frame_Shift_Del	ENST00000581694	exon1	c.1023delG	p.A343Rfs*3	SNP	exonic	ENSG00000141448	.	frameshift deletion	ENSG00000141448:ENST00000581694:exon1:c.1023delG:p.A343Rfs*3,ENSG00000141448:ENST00000269216:exon2:c.1023delG:p.A343Rfs*3	exonic	GATA6	.	frameshift deletion	GATA6:NM_005257:exon2:c.1023delG:p.A343Rfs*3	exonic	GATA6	.	frameshift deletion	GATA6:uc002ktu.2:exon1:c.1023delG:p.A343Rfs*3,GATA6:uc002ktt.2:exon2:c.1023delG:p.A343Rfs*3	.	.	.	.	.	.	.	.	.	.	.	.	.	.	.	.	.	.	.	.	.
HALLMARK_WNT_BETA_CATENIN_SIGNALING, HALLMARK_DNA_REPAIR, HALLMARK_E2F_TARGETS, HALLMARK_P53_PATHWAY	TP53	UM-MCC9	chr17	7577070	7577070	G	-	Frame_Shift_Del	ENST00000509690	exon5	c.472delC	p.R158Afs*41	SNP	exonic	ENSG00000141510	.	frameshift deletion	ENSG00000141510:ENST00000509690:exon5:c.472delC:p.R158Afs*41,ENSG00000141510:ENST00000359597:exon7:c.868delC:p.R290Afs*62,ENSG00000141510:ENST00000269305:exon8:c.868delC:p.R290Afs*55,ENSG00000141510:ENST00000420246:exon8:c.868delC:p.R290Afs*61,ENSG00000141510:ENST00000445888:exon8:c.868delC:p.R290Afs*55,ENSG00000141510:ENST00000455263:exon8:c.868delC:p.R290Afs*53	exonic	TP53	.	frameshift deletion	TP53:NM_001126115:exon4:c.472delC:p.R158Afs*55,TP53:NM_001126116:exon4:c.472delC:p.R158Afs*61,TP53:NM_001126117:exon4:c.472delC:p.R158Afs*53,TP53:NM_001276697:exon4:c.391delC:p.R131Afs*55,TP53:NM_001276698:exon4:c.391delC:p.R131Afs*61,TP53:NM_001276699:exon4:c.391delC:p.R131Afs*53,TP53:NM_001126118:exon7:c.751delC:p.R251Afs*55,TP53:NM_000546:exon8:c.868delC:p.R290Afs*55,TP53:NM_001126112:exon8:c.…	exonic	TP53	.	frameshift deletion	TP53:uc002gii.2:exon4:c.391delC:p.R131Afs*55,TP53:uc010cnf.2:exon4:c.391delC:p.R131Afs*53,TP53:uc010cng.2:exon4:c.391delC:p.R131Afs*61,TP53:uc002gih.3:exon7:c.868delC:p.R290Afs*62,TP53:uc031qyq.1:exon7:c.751delC:p.R251Afs*55,TP53:uc002gij.3:exon8:c.751delC:p.R251Afs*55,TP53:uc002gim.3:exon8:c.868delC:p.R290Afs*55,TP53:uc010cnh.2:exon8:c.868delC:p.R290Afs*53,TP53:uc010cni.2:exon8:c.868delC:p.R290A…	ID=COSM5010283,COSM46045,COSM5010284,COSM5010282;OCCURENCE=1(breast),1(large_intestine),1(NS),1(skin),1(prostate)	.	.	.	.	.	.	.	.	.	.	.	.	.	.	.	.	.	.	.	.
	FAM171B	UM-MCC9	chr2	187559050	187559050	-	GCAG	Frame_Shift_Ins	ENST00000304698	exon1	c.150_151insGCAG	p.Q51Afs*14	INS	exonic	ENSG00000144369	.	frameshift insertion	ENSG00000144369:ENST00000304698:exon1:c.150_151insGCAG:p.Q51Afs*14	exonic	FAM171B	.	frameshift insertion	FAM171B:NM_177454:exon1:c.150_151insGCAG:p.Q51Afs*14	exonic	FAM171B	.	frameshift insertion	FAM171B:uc002upr.1:exon1:c.150_151insGCAG:p.Q51Afs*14,FAM171B:uc002ups.3:exon1:c.150_151insGCAG:p.Q51Afs*14	.	.	.	.	.	.	.	.	.	.	.	.	.	.	.	.	.	.	.	.	.
HALLMARK_WNT_BETA_CATENIN_SIGNALING, HALLMARK_NOTCH_SIGNALING, HALLMARK_MYOGENESIS, HALLMARK_P53_PATHWAY	NOTCH1	UM-MCC9	chr9	139399867	139399868	AG	-	Frame_Shift_Del	ENST00000277541	exon25	c.4480_4481del	p.L1494Afs*8	DEL	exonic	ENSG00000148400	.	frameshift deletion	ENSG00000148400:ENST00000277541:exon25:c.4480_4481del:p.L1494Afs*8	exonic	NOTCH1	.	frameshift deletion	NOTCH1:NM_017617:exon25:c.4480_4481del:p.L1494Afs*8	exonic	NOTCH1	.	frameshift deletion	NOTCH1:uc004cia.1:exon12:c.2170_2171del:p.L724Afs*8,NOTCH1:uc004chz.3:exon25:c.4480_4481del:p.L1494Afs*8	.	.	.	.	.	.	.	.	.	.	.	.	.	.	.	.	.	.	.	.	.
	LRRC53	UM-MCC9	chr1	74937272	74937272	T	-	Frame_Shift_Del	ENST00000294635	exon5	c.2034delA	p.K678Nfs*21	SNP	exonic	ENSG00000162621	.	frameshift deletion	ENSG00000162621:ENST00000294635:exon5:c.2034delA:p.K678Nfs*21	exonic	LRRC53	.	frameshift deletion	LRRC53:NM_001364665:exon4:c.2034delA:p.K678Nfs*21,LRRC53:NM_001364666:exon4:c.1938delA:p.K646Nfs*21	intronic	FPGT-TNNI3K;TNNI3K	.	.	.	.	.	.	.	.	.	.	.	.	.	.	.	.	.	.	.	.	.	.	.	.
	KIAA0430	UM-MCC9	chr16	15696480	15696480	-	AGGAAAGAAGGAGGGAGGCAGAG	Frame_Shift_Ins	ENST00000344181	exon20	c.3338_3339insCTCTGCCTCCCTCCTTCTTTCCT	p.P1114Sfs*60	INS	exonic	ENSG00000166783	.	frameshift insertion	ENSG00000166783:ENST00000344181:exon20:c.3338_3339insCTCTGCCTCCCTCCTTCTTTCCT:p.P1114Sfs*60	intronic	MARF1	.	.	.	intronic	KIAA0430	.	.	.	ID=COSM1588238;OCCURENCE=1(endometrium),2(thyroid)	.	.	.	.	.	.	.	.	.	.	.	.	.	.	.	.	.	.	.	.
	PUSL1	UM-MCC9	chr1	1244051	1244055	GTGCG	-	Frame_Shift_Del	ENST00000379031	exon1	c.28_32del	p.V10Rfs*15	DEL	exonic	ENSG00000169972	.	frameshift deletion	ENSG00000169972:ENST00000379031:exon1:c.28_32del:p.V10Rfs*15	exonic	PUSL1	.	frameshift deletion	PUSL1:NM_001346116:exon1:c.28_32del:p.V10Rfs*15,PUSL1:NM_153339:exon1:c.28_32del:p.V10Rfs*15	exonic	PUSL1	.	frameshift deletion	PUSL1:uc001aed.3:exon1:c.28_32del:p.V10Rfs*15	.	.	.	.	.	.	.	.	.	.	.	.	.	.	.	.	.	.	.	.	.
	PRDM10	UM-MCC9	chr11	129812524	129812531	CCTGCACG	-	Frame_Shift_Del	ENST00000304538	exon3	c.505delG	p.V169Ffs*30	DEL	exonic	ENSG00000170325	.	frameshift deletion	ENSG00000170325:ENST00000304538:exon3:c.505delG:p.V169Ffs*30,ENSG00000170325:ENST00000423662:exon3:c.505delG:p.V169Ffs*30,ENSG00000170325:ENST00000526082:exon3:c.505delG:p.V169Ffs*30,ENSG00000170325:ENST00000358825:exon7:c.763delG:p.V255Ffs*30,ENSG00000170325:ENST00000360871:exon7:c.763delG:p.V255Ffs*30,ENSG00000170325:ENST00000528746:exon7:c.685delG:p.V229Ffs*30	exonic	PRDM10	.	frameshift deletion	PRDM10:NM_001367898:exon3:c.505delG:p.V169Ffs*30,PRDM10:NM_001367899:exon3:c.505delG:p.V169Ffs*30,PRDM10:NM_199438:exon3:c.505delG:p.V169Ffs*30,PRDM10:NM_199439:exon3:c.505delG:p.V169Ffs*30,PRDM10:NM_001367891:exon6:c.703delG:p.V235Ffs*30,PRDM10:NM_001367890:exon7:c.763delG:p.V255Ffs*30,PRDM10:NM_001367892:exon7:c.697delG:p.V233Ffs*30,PRDM10:NM_001367893:exon7:c.763delG:p.V255Ffs*30,PRDM10:NM_001…	exonic	PRDM10	.	frameshift deletion	PRDM10:uc001qfj.3:exon3:c.505delG:p.V169Ffs*30,PRDM10:uc001qfk.3:exon3:c.505delG:p.V169Ffs*30,PRDM10:uc001qfl.3:exon3:c.505delG:p.V169Ffs*30,PRDM10:uc010sbx.2:exon3:c.505delG:p.V169Ffs*30,PRDM10:uc001qfm.3:exon7:c.763delG:p.V255Ffs*30,PRDM10:uc001qfn.3:exon7:c.763delG:p.V255Ffs*30,PRDM10:uc009zct.1:exon8:c.859delG:p.V287Ffs*30	.	.	.	.	.	.	.	.	.	.	.	.	.	.	.	.	.	.	.	.	.
	SYNM	UM-MCC9	chr15	99671082	99671082	-	G	Frame_Shift_Ins	ENST00000560674	exon4	c.1660dupG	p.H556Afs*5	SNP	exonic	ENSG00000182253	.	frameshift insertion	ENSG00000182253:ENST00000560674:exon4:c.1660dupG:p.H556Afs*5,ENSG00000182253:ENST00000328642:exon5:c.2515dupG:p.H841Afs*5,ENSG00000182253:ENST00000336292:exon5:c.2515dupG:p.H841Afs*5	exonic	SYNM	.	unknown	UNKNOWN	exonic	SYNM	.	frameshift insertion	SYNM:uc002buo.3:exon5:c.2515dupG:p.H841Afs*5,SYNM:uc002bup.3:exon5:c.2515dupG:p.H841Afs*5	ID=COSM7260743,COSM7260744;OCCURENCE=1(large_intestine)	.	.	.	.	.	.	.	.	.	.	.	.	.	.	.	.	.	.	.	.
	POU3F1	UM-MCC9	chr1	38511356	38511356	G	-	Frame_Shift_Del	ENST00000373012	exon1	c.1060delC	p.L354Sfs*44	SNP	exonic	ENSG00000185668	.	frameshift deletion	ENSG00000185668:ENST00000373012:exon1:c.1060delC:p.L354Sfs*44	exonic	POU3F1	.	frameshift deletion	POU3F1:NM_002699:exon1:c.1060delC:p.L354Sfs*44	exonic	POU3F1	.	frameshift deletion	POU3F1:uc001ccp.1:exon1:c.1060delC:p.L354Sfs*44	.	.	.	.	.	.	.	.	.	.	.	.	.	.	.	.	.	.	.	.	.
	SRL	UM-MCC9	chr16	4256752	4256752	C	-	Frame_Shift_Del	ENST00000572111	exon2	c.1415delG	p.G472Efs*462	SNP	exonic	ENSG00000185739	.	frameshift deletion	ENSG00000185739:ENST00000572111:exon2:c.1415delG:p.G472Efs*462	UTR5	SRL	NM_001323668:c.-2182delG	.	.	intronic	SRL	.	.	.	.	.	.	.	.	.	.	.	.	.	.	.	.	.	.	.	.	.	.	.	.
	KRT14	UM-MCC9	chr17	39739835	39739839	GGTTC	-	Frame_Shift_Del	ENST00000167586	exon5	c.1017_1021del	p.Q339Hfs*4	DEL	exonic	ENSG00000186847	.	frameshift deletion	ENSG00000186847:ENST00000167586:exon5:c.1017_1021del:p.Q339Hfs*4	exonic	KRT14	.	frameshift deletion	KRT14:NM_000526:exon5:c.1017_1021del:p.Q339Hfs*4	exonic	KRT14	.	frameshift deletion	KRT14:uc002hxf.2:exon5:c.1017_1021del:p.Q339Hfs*4	.	.	.	.	.	.	.	.	.	.	.	.	.	.	.	.	.	.	.	.	.
	HLA-DRB5	UM-MCC9	chr6	32497958	32497958	-	GT	Frame_Shift_Ins	ENST00000374975	exon1	c.43_44insAC	p.L15Hfs*2	INS	exonic	ENSG00000198502	.	frameshift insertion	ENSG00000198502:ENST00000374975:exon1:c.43_44insAC:p.L15Hfs*2	exonic	HLA-DRB5	.	frameshift insertion	HLA-DRB5:NM_002125:exon1:c.43_44insAC:p.L15fs	exonic	HLA-DRB5	.	frameshift insertion	HLA-DRB5:uc003obj.3:exon1:c.43_44insAC:p.L15Hfs*2	.	.	.	.	.	.	.	.	.	.	.	.	.	.	.	.	.	.	.	.	.
	REPIN1	UM-MCC9	chr7	150069406	150069406	C	-	Frame_Shift_Del	ENST00000425389	exon1	c.1076delC	p.P360Rfs*255	SNP	exonic	ENSG00000214022	.	frameshift deletion	ENSG00000214022:ENST00000425389:exon1:c.1076delC:p.P360Rfs*255,ENSG00000214022:ENST00000444957:exon2:c.1076delC:p.P360Rfs*255,ENSG00000214022:ENST00000489432:exon3:c.1247delC:p.P417Rfs*208,ENSG00000214022:ENST00000397281:exon4:c.1076delC:p.P360Rfs*255,ENSG00000214022:ENST00000540729:exon4:c.1076delC:p.P360Rfs*255	exonic	REPIN1	.	frameshift deletion	REPIN1:NM_001099696:exon2:c.1076delC:p.P360Rfs*255,REPIN1:NM_001362747:exon2:c.1076delC:p.P360Rfs*255,REPIN1:NM_001099695:exon3:c.1247delC:p.P417Rfs*255,REPIN1:NM_001362745:exon3:c.1247delC:p.P417Rfs*255,REPIN1:NM_001362746:exon4:c.1076delC:p.P360Rfs*255,REPIN1:NM_013400:exon4:c.1076delC:p.P360Rfs*255	exonic	REPIN1	.	frameshift deletion	REPIN1:uc003whe.2:exon1:c.1076delC:p.P360Rfs*255,REPIN1:uc022apt.1:exon1:c.260delG:p.G87Afs*46,REPIN1:uc003whc.2:exon2:c.1076delC:p.P360Rfs*255,REPIN1:uc010lpr.1:exon3:c.1247delC:p.P417Rfs*255,REPIN1:uc003whd.2:exon4:c.1043delC:p.P349Rfs*255,REPIN1:uc010lpq.1:exon4:c.1076delC:p.P360Rfs*255	.	.	.	.	.	.	.	.	.	.	.	.	.	.	.	.	.	.	.	.	.
	MLXIPL	UM-MCC32	chr7	73021470	73021470	C	-	Frame_Shift_Del	ENST00000456640	exon3	c.455delG	p.G152Vfs*70	SNP	exonic	ENSG00000009950	.	frameshift deletion	ENSG00000009950:ENST00000456640:exon3:c.455delG:p.G152Vfs*70	intronic	MLXIPL	.	.	.	intronic	MLXIPL	.	.	.	.	.	.	.	.	.	.	.	.	.	.	.	.	.	.	.	.	.	.	.	.
HALLMARK_APOPTOSIS, HALLMARK_EPITHELIAL_MESENCHYMAL_TRANSITION, HALLMARK_UV_RESPONSE_DN	TGFBR3	UM-MCC32	chr1	92195417	92195417	G	-	Frame_Shift_Del	ENST00000525962	exon5	c.682delC	p.Q228Rfs*10	SNP	exonic	ENSG00000069702	.	frameshift deletion	ENSG00000069702:ENST00000525962:exon5:c.682delC:p.Q228Rfs*10,ENSG00000069702:ENST00000212355:exon6:c.682delC:p.Q228Rfs*10,ENSG00000069702:ENST00000465892:exon6:c.682delC:p.Q228Rfs*10,ENSG00000069702:ENST00000370399:exon7:c.682delC:p.Q228Rfs*10	exonic	TGFBR3	.	frameshift deletion	TGFBR3:NM_001195683:exon6:c.682delC:p.Q228Rfs*10,TGFBR3:NM_003243:exon6:c.682delC:p.Q228Rfs*10,TGFBR3:NM_001195684:exon7:c.682delC:p.Q228Rfs*10	exonic	TGFBR3	.	frameshift deletion	TGFBR3:uc001doh.3:exon6:c.682delC:p.Q228Rfs*10,TGFBR3:uc001doi.3:exon6:c.682delC:p.Q228Rfs*10,TGFBR3:uc001doj.3:exon7:c.682delC:p.Q228Rfs*10,TGFBR3:uc010osy.2:exon7:c.556delC:p.Q186Rfs*10,TGFBR3:uc009wde.3:exon9:c.16delC:p.Q6Rfs*10	.	.	.	.	.	.	.	.	.	.	.	.	.	.	.	.	.	.	.	.	.
	SLC17A7	UM-MCC32	chr19	49939999	49939999	G	-	Frame_Shift_Del	ENST00000221485	exon2	c.122delC	p.P41Rfs*2	SNP	exonic	ENSG00000104888	.	frameshift deletion	ENSG00000104888:ENST00000221485:exon2:c.122delC:p.P41Rfs*2,ENSG00000104888:ENST00000543531:exon2:c.86delC:p.P29Rfs*2	exonic	SLC17A7	.	frameshift deletion	SLC17A7:NM_020309:exon2:c.122delC:p.P41Rfs*2	exonic	SLC17A7	.	frameshift deletion	SLC17A7:uc002pnp.3:exon2:c.122delC:p.P41Rfs*2	.	.	.	.	.	.	.	.	.	.	.	.	.	.	.	.	.	.	.	.	.
	ISYNA1	UM-MCC32	chr19	18546647	18546647	C	-	Frame_Shift_Del	ENST00000545187	exon5	c.610delG	p.V204Cfs*50	SNP	exonic	ENSG00000105655	.	frameshift deletion	ENSG00000105655:ENST00000545187:exon5:c.610delG:p.V204Cfs*50,ENSG00000105655:ENST00000578963:exon5:c.676delG:p.V226Cfs*50,ENSG00000105655:ENST00000317018:exon7:c.454delG:p.V152Cfs*50,ENSG00000105655:ENST00000457269:exon7:c.898delG:p.V300Cfs*50,ENSG00000105655:ENST00000338128:exon8:c.1060delG:p.V354Cfs*50	exonic	ISYNA1	.	frameshift deletion	ISYNA1:NM_001253389:exon5:c.676delG:p.V226Cfs*50,ISYNA1:NM_001170938:exon7:c.898delG:p.V300Cfs*50,ISYNA1:NM_016368:exon8:c.1060delG:p.V354Cfs*50	exonic	ISYNA1	.	frameshift deletion	ISYNA1:uc002njb.2:exon4:c.814delG:p.V272Cfs*50,ISYNA1:uc002nja.2:exon5:c.676delG:p.V226Cfs*50,ISYNA1:uc002njc.2:exon5:c.610delG:p.V204Cfs*50,ISYNA1:uc002nje.2:exon7:c.898delG:p.V300Cfs*50,ISYNA1:uc010xqh.2:exon7:c.454delG:p.V152Cfs*50,ISYNA1:uc002njd.2:exon8:c.1060delG:p.V354Cfs*50	.	.	.	.	.	.	.	.	.	.	.	.	.	.	.	.	.	.	.	.	.
	CCZ1	UM-MCC32	chr7	5949710	5949710	T	-	Frame_Shift_Del	ENST00000537980	exon7	c.314delT	p.T106Pfs*13	SNP	exonic	ENSG00000122674	.	frameshift deletion	ENSG00000122674:ENST00000537980:exon7:c.314delT:p.T106Pfs*13,ENSG00000122674:ENST00000325974:exon8:c.743delT:p.T249Pfs*13	exonic	CCZ1	.	frameshift deletion	CCZ1:NM_015622:exon8:c.743delT:p.T249Pfs*13	exonic	CCZ1	.	frameshift deletion	CCZ1:uc003spf.3:exon8:c.743delT:p.T249Pfs*13	.	.	.	.	.	.	.	.	.	.	.	.	.	.	.	.	.	.	.	.	.
	EDA2R	UM-MCC32	chrX	65822571	65822571	C	-	Frame_Shift_Del	ENST00000451436	exon3	c.140delG	p.C47Sfs*34	SNP	exonic	ENSG00000131080	.	frameshift deletion	ENSG00000131080:ENST00000451436:exon3:c.140delG:p.C47Sfs*34,ENSG00000131080:ENST00000253392:exon4:c.421delG:p.A141Hfs*3,ENSG00000131080:ENST00000396050:exon4:c.421delG:p.A141Hfs*3,ENSG00000131080:ENST00000374719:exon5:c.421delG:p.A141Hfs*3,ENSG00000131080:ENST00000450752:exon5:c.421delG:p.A141Hfs*3,ENSG00000131080:ENST00000456230:exon5:c.421delG:p.A141Hfs*3	exonic	EDA2R	.	frameshift deletion	EDA2R:NM_001324199:exon3:c.140delG:p.C47Sfs*34,EDA2R:NM_001324202:exon3:c.140delG:p.C47Sfs*67,EDA2R:NM_001324204:exon3:c.124delG:p.A42Hfs*3,EDA2R:NM_001324205:exon3:c.124delG:p.A42Hfs*3,EDA2R:NM_001242310:exon4:c.421delG:p.A141Hfs*3,EDA2R:NM_001324201:exon4:c.319delG:p.A107Hfs*3,EDA2R:NM_001199687:exon5:c.421delG:p.A141Hfs*3,EDA2R:NM_001324206:exon5:c.421delG:p.A141Hfs*3,EDA2R:NM_021783:exon5:c.4…	exonic	EDA2R	.	frameshift deletion	EDA2R:uc011mpc.2:exon3:c.140delG:p.C47Sfs*34,EDA2R:uc004dwr.3:exon4:c.421delG:p.A141Hfs*3,EDA2R:uc004dwt.2:exon4:c.421delG:p.A141Hfs*3,EDA2R:uc022byh.1:exon4:c.421delG:p.A141Hfs*3,EDA2R:uc004dwq.3:exon5:c.421delG:p.A141Hfs*3,EDA2R:uc004dws.3:exon5:c.421delG:p.A141Hfs*3	.	.	.	.	.	.	.	.	.	.	.	.	.	.	.	.	.	.	.	.	.
	CARD6	UM-MCC32	chr5	40853772	40853772	G	-	Frame_Shift_Del	ENST00000254691	exon3	c.2338delG	p.G780Vfs*21	SNP	exonic	ENSG00000132357	.	frameshift deletion	ENSG00000132357:ENST00000254691:exon3:c.2338delG:p.G780Vfs*21	exonic	CARD6	.	frameshift deletion	CARD6:NM_032587:exon3:c.2338delG:p.G780Vfs*21	exonic	CARD6	.	frameshift deletion	CARD6:uc003jmg.3:exon3:c.2338delG:p.G780Vfs*21	.	.	.	.	.	.	.	.	.	.	.	.	.	.	.	.	.	.	.	.	.
HALLMARK_MYOGENESIS, HALLMARK_P53_PATHWAY	RB1	UM-MCC32	chr13	48919254	48919273	CCAGTACCAAAGTTGATAAT	-	Frame_Shift_Del	ENST00000267163	exon4	c.419_438del	p.T140Sfs*10	DEL	exonic	ENSG00000139687	.	frameshift deletion	ENSG00000139687:ENST00000267163:exon4:c.419_438del:p.T140Sfs*10	exonic	RB1	.	frameshift deletion	RB1:NM_000321:exon4:c.419_438del:p.T140Sfs*10	exonic	RB1	.	frameshift deletion	RB1:uc001vcb.3:exon4:c.419_438del:p.T140Sfs*10	.	.	.	.	.	.	.	.	.	.	.	.	.	.	.	.	.	.	.	.	.
	MUC4	UM-MCC32	chr3	195510346	195510346	-	CC	Frame_Shift_Ins	ENST00000462323	exon2	c.8104_8105insGG	p.T2702Rfs*303	INS	exonic	ENSG00000145113	.	frameshift insertion	ENSG00000145113:ENST00000462323:exon2:c.8104_8105insGG:p.T2702Rfs*303,ENSG00000145113:ENST00000463781:exon2:c.8104_8105insGG:p.T2702Rfs*303,ENSG00000145113:ENST00000466475:exon2:c.8104_8105insGG:p.T2702Rfs*303,ENSG00000145113:ENST00000470451:exon2:c.8104_8105insGG:p.T2702Rfs*303,ENSG00000145113:ENST00000475231:exon2:c.8104_8105insGG:p.T2702Rfs*303,ENSG00000145113:ENST00000477086:exon2:c.8104_8105…	exonic	MUC4	.	frameshift insertion	MUC4:NM_018406:exon2:c.8104_8105insGG:p.T2702Rfs*303	exonic	MUC4	.	frameshift insertion	MUC4:uc021xjp.1:exon2:c.8104_8105insGG:p.T2702Rfs*303	.	.	.	.	.	.	.	.	.	.	.	.	.	.	.	.	.	.	.	.	.
	MUC4	UM-MCC32	chr3	195510349	195510350	TC	-	Frame_Shift_Del	ENST00000462323	exon2	c.8101_8102del	p.D2701Hfs*16	DEL	exonic	ENSG00000145113	.	frameshift deletion	ENSG00000145113:ENST00000462323:exon2:c.8101_8102del:p.D2701Hfs*16,ENSG00000145113:ENST00000463781:exon2:c.8101_8102del:p.D2701Hfs*16,ENSG00000145113:ENST00000466475:exon2:c.8101_8102del:p.D2701Hfs*16,ENSG00000145113:ENST00000470451:exon2:c.8101_8102del:p.D2701Hfs*16,ENSG00000145113:ENST00000475231:exon2:c.8101_8102del:p.D2701Hfs*16,ENSG00000145113:ENST00000477086:exon2:c.8101_8102del:p.D2701Hfs*…	exonic	MUC4	.	frameshift deletion	MUC4:NM_018406:exon2:c.8101_8102del:p.D2701Hfs*16	exonic	MUC4	.	frameshift deletion	MUC4:uc021xjp.1:exon2:c.8101_8102del:p.D2701Hfs*16	.	.	.	.	.	.	.	.	.	.	.	.	.	.	.	.	.	.	.	.	.
HALLMARK_UNFOLDED_PROTEIN_RESPONSE	SLC30A5	UM-MCC32	chr5	68411918	68411922	GGAAA	-	Frame_Shift_Del	ENST00000396591	exon9	c.949_953del	p.G317Ffs*23	DEL	exonic	ENSG00000145740	.	frameshift deletion	ENSG00000145740:ENST00000396591:exon9:c.949_953del:p.G317Ffs*23	exonic	SLC30A5	.	frameshift deletion	SLC30A5:NM_022902:exon9:c.949_953del:p.G317Ffs*23	exonic	SLC30A5	.	frameshift deletion	SLC30A5:uc003jvk.3:exon1:c.136_140del:p.G46Ffs*23,SLC30A5:uc003jvi.3:exon6:c.436_440del:p.G146Ffs*23,SLC30A5:uc003jvh.3:exon9:c.949_953del:p.G317Ffs*23	.	.	.	.	.	.	.	.	.	.	.	.	.	.	.	.	.	.	.	.	.
	CRYAA	UM-MCC32	chr21	44589920	44589920	-	C	Frame_Shift_Ins	ENST00000398133	exon1	c.87dupC	p.H33Pfs*9	SNP	exonic	ENSG00000160202	.	frameshift insertion	ENSG00000160202:ENST00000398133:exon1:c.87dupC:p.H33Pfs*9	intronic	CRYAA;CRYAA2	.	.	.	intronic	CRYAA	.	.	.	ID=COSN26957520,COSN26957519,COSN1257243;OCCURENCE=2(upper_aerodigestive_tract),1(liver)	.	.	.	.	.	.	.	.	.	.	.	.	.	.	.	.	.	.	.	.
	SLC9C2	UM-MCC32	chr1	173493219	173493219	T	-	Frame_Shift_Del	ENST00000367714	exon21	c.2529delA	p.K843Nfs*2	SNP	exonic	ENSG00000162753	.	frameshift deletion	ENSG00000162753:ENST00000367714:exon21:c.2529delA:p.K843Nfs*2	exonic	SLC9C2	.	frameshift deletion	SLC9C2:NM_178527:exon21:c.2529delA:p.K843Nfs*2	exonic	SLC9C2	.	frameshift deletion	SLC9C2:uc009wwe.2:exon14:c.1203delA:p.K401Nfs*2,SLC9C2:uc001giz.2:exon21:c.2529delA:p.K843Nfs*2	ID=COSM1336328;OCCURENCE=1(large_intestine)	.	.	.	.	.	.	.	.	.	.	.	.	.	.	.	.	.	.	.	.
	WDFY3	UM-MCC32	chr4	85654677	85654677	G	-	Frame_Shift_Del	ENST00000295888	exon44	c.7079delC	p.P2360Lfs*14	SNP	exonic	ENSG00000163625	.	frameshift deletion	ENSG00000163625:ENST00000295888:exon44:c.7079delC:p.P2360Lfs*14,ENSG00000163625:ENST00000322366:exon44:c.7079delC:p.P2360Lfs*14	exonic	WDFY3	.	frameshift deletion	WDFY3:NM_014991:exon44:c.7079delC:p.P2360Lfs*14	exonic	WDFY3	.	frameshift deletion	WDFY3:uc003hpd.3:exon44:c.7079delC:p.P2360Lfs*14	.	.	.	.	.	.	.	.	.	.	.	.	.	.	.	.	.	.	.	.	.
	CMYA5	UM-MCC32	chr5	79028962	79028978	TGTTTTGTCAGAAGTAG	-	Frame_Shift_Del	ENST00000446378	exon2	c.4374_4390del	p.V1459Sfs*5	DEL	exonic	ENSG00000164309	.	frameshift deletion	ENSG00000164309:ENST00000446378:exon2:c.4374_4390del:p.V1459Sfs*5	exonic	CMYA5	.	frameshift deletion	CMYA5:NM_153610:exon2:c.4374_4390del:p.V1459Sfs*5	exonic	CMYA5	.	frameshift deletion	CMYA5:uc003kgc.3:exon2:c.4374_4390del:p.V1459Sfs*5	.	.	.	.	.	.	.	.	.	.	.	.	.	.	.	.	.	.	.	.	.
	KIAA0430	UM-MCC32	chr16	15696480	15696480	-	AGGAAAGAAGGAGGGAGGCAGAG	Frame_Shift_Ins	ENST00000344181	exon20	c.3338_3339insCTCTGCCTCCCTCCTTCTTTCCT	p.P1114Sfs*60	INS	exonic	ENSG00000166783	.	frameshift insertion	ENSG00000166783:ENST00000344181:exon20:c.3338_3339insCTCTGCCTCCCTCCTTCTTTCCT:p.P1114Sfs*60	intronic	MARF1	.	.	.	intronic	KIAA0430	.	.	.	ID=COSM1588238;OCCURENCE=1(endometrium),2(thyroid)	.	.	.	.	.	.	.	.	.	.	.	.	.	.	.	.	.	.	.	.
	DCTN2	UM-MCC32	chr12	57927805	57927805	-	G	Frame_Shift_Ins	ENST00000546758	exon3	c.251dupC	p.D85Rfs*2	SNP	exonic	ENSG00000175203	.	frameshift insertion	ENSG00000175203:ENST00000546758:exon3:c.251dupC:p.D85Rfs*2,ENSG00000175203:ENST00000537439:exon7:c.530dupC:p.D178Rfs*2,ENSG00000175203:ENST00000548249:exon7:c.599dupC:p.D201Rfs*2,ENSG00000175203:ENST00000550201:exon7:c.599dupC:p.D201Rfs*2,ENSG00000175203:ENST00000550954:exon8:c.641dupC:p.D215Rfs*2,ENSG00000175203:ENST00000434715:exon9:c.614dupC:p.D206Rfs*2,ENSG00000175203:ENST00000543672:exon9:c.…	exonic	DCTN2	.	frameshift insertion	DCTN2:NM_001261412:exon7:c.605dupC:p.D203Rfs*2,DCTN2:NM_001261413:exon7:c.599dupC:p.D201Rfs*2,DCTN2:NM_001348065:exon7:c.734dupC:p.D246Rfs*2,DCTN2:NM_001348068:exon8:c.338dupC:p.D114Rfs*2,DCTN2:NM_001348066:exon9:c.530dupC:p.D178Rfs*2,DCTN2:NM_001348067:exon9:c.338dupC:p.D114Rfs*2	exonic	DCTN2	.	frameshift insertion	DCTN2:uc001som.2:exon7:c.599dupC:p.D201Rfs*2,DCTN2:uc009zpw.2:exon8:c.338dupC:p.D114Rfs*2,DCTN2:uc009zpv.2:exon9:c.338dupC:p.D114Rfs*2,DCTN2:uc021qzn.2:exon9:c.614dupC:p.D206Rfs*2	ID=COSM1363356,COSM5051820,COSM1363357;OCCURENCE=1(stomach),2(large_intestine)	.	.	.	.	.	.	.	.	.	.	.	.	.	.	.	.	.	.	.	.
	CRIPAK	UM-MCC32	chr4	1388350	1388350	-	TGCCCATGTGGAGTGCCCGCCTGCTCACACA	Frame_Shift_Ins	ENST00000324803	exon1	c.51_52insTGCCCATGTGGAGTGCCCGCCTGCTCACACA	p.C27Hfs*391	INS	exonic	ENSG00000179979	.	frameshift insertion	ENSG00000179979:ENST00000324803:exon1:c.51_52insTGCCCATGTGGAGTGCCCGCCTGCTCACACA:p.C27Hfs*391	intergenic	UVSSA;NKX1-1	dist=6513;dist=8370	.	.	exonic	CRIPAK	.	frameshift insertion	CRIPAK:uc003gdf.2:exon1:c.51_52insTGCCCATGTGGAGTGCCCGCCTGCTCACACA:p.C27Hfs*391	ID=COSM5069355;OCCURENCE=1(prostate),4(large_intestine)	.	.	.	.	.	.	.	.	.	.	.	.	.	.	.	.	.	.	.	.
	SLC9A4	UM-MCC32	chr2	103119901	103119907	GCCTAGG	-	Frame_Shift_Del	ENST00000295269	exon3	c.721delG	p.V241Sfs*6	DEL	exonic	ENSG00000180251	.	frameshift deletion	ENSG00000180251:ENST00000295269:exon3:c.721delG:p.V241Sfs*6	exonic	SLC9A4	.	frameshift deletion	SLC9A4:NM_001011552:exon3:c.721delG:p.V241Sfs*6	exonic	SLC9A4	.	frameshift deletion	SLC9A4:uc002tbz.4:exon3:c.721delG:p.V241Sfs*6	.	.	.	.	.	.	.	.	.	.	.	.	.	.	.	.	.	.	.	.	.
	RNLS	UM-MCC32	chr10	90122329	90122356	TCAATGGAGACGAAGCGTATGCAGGGAT	-	Frame_Shift_Del	ENST00000437752	exon3	c.404_431del	p.N135Ifs*7	DEL	exonic	ENSG00000184719	.	frameshift deletion	ENSG00000184719:ENST00000437752:exon3:c.404_431del:p.N135Ifs*7,ENSG00000184719:ENST00000331772:exon5:c.653_680del:p.N218Ifs*7,ENSG00000184719:ENST00000371947:exon5:c.653_680del:p.N218Ifs*7	exonic	RNLS	.	frameshift deletion	RNLS:NM_001031709:exon5:c.653_680del:p.N218Ifs*7,RNLS:NM_018363:exon5:c.653_680del:p.N218Ifs*7	exonic	RNLS	.	frameshift deletion	RNLS:uc009xtj.3:exon2:c.149_176del:p.N50Ifs*7,RNLS:uc010qms.1:exon3:c.404_431del:p.N135Ifs*7,RNLS:uc001kfd.2:exon5:c.653_680del:p.N218Ifs*7,RNLS:uc001kfe.3:exon5:c.653_680del:p.N218Ifs*7	.	.	.	.	.	.	.	.	.	.	.	.	.	.	.	.	.	.	.	.	.
	ZNF841	UM-MCC32	chr19	52569395	52569396	GT	-	Frame_Shift_Del	ENST00000426391	exon5	c.1391_1392del	p.Y464Lfs*20	DEL	exonic	ENSG00000197608	.	frameshift deletion	ENSG00000197608:ENST00000426391:exon5:c.1391_1392del:p.Y464Lfs*20,ENSG00000197608:ENST00000594295:exon6:c.1739_1740del:p.Y580Lfs*20,ENSG00000197608:ENST00000389534:exon7:c.1739_1740del:p.Y580Lfs*20	exonic	ZNF841	.	frameshift deletion	ZNF841:NM_001369830:exon3:c.1391_1392del:p.Y464Lfs*20,ZNF841:NM_001321349:exon5:c.1391_1392del:p.Y464Lfs*20,ZNF841:NM_001369826:exon5:c.1739_1740del:p.Y580Lfs*20,ZNF841:NM_001352298:exon6:c.1739_1740del:p.Y580Lfs*20,ZNF841:NM_001352299:exon6:c.1739_1740del:p.Y580Lfs*20,ZNF841:NM_001369825:exon6:c.1742_1743del:p.Y581Lfs*20,ZNF841:NM_001369828:exon6:c.1739_1740del:p.Y580Lfs*20,ZNF841:NM_001136499:e…	exonic	ZNF841	.	frameshift deletion	ZNF841:uc002pyl.1:exon5:c.1391_1392del:p.Y464Lfs*20,ZNF841:uc010ydh.1:exon7:c.1739_1740del:p.Y580Lfs*20	.	.	.	.	.	.	.	.	.	.	.	.	.	.	.	.	.	.	.	.	.
	TRPM3	UM-MCC34	chr9	73477914	73477914	C	-	Frame_Shift_Del	ENST00000357533	exon3	c.378delG	p.K126Nfs*47	SNP	exonic	ENSG00000083067	.	frameshift deletion	ENSG00000083067:ENST00000357533:exon3:c.378delG:p.K126Nfs*47,ENSG00000083067:ENST00000377110:exon3:c.372delG:p.K124Nfs*47,ENSG00000083067:ENST00000377111:exon3:c.372delG:p.K124Nfs*47,ENSG00000083067:ENST00000423814:exon3:c.378delG:p.K126Nfs*47	exonic	TRPM3	.	frameshift deletion	TRPM3:NM_001007471:exon3:c.372delG:p.K124Nfs*47,TRPM3:NM_001366141:exon3:c.378delG:p.K126Nfs*47,TRPM3:NM_001366142:exon3:c.378delG:p.K126Nfs*47,TRPM3:NM_001366143:exon3:c.378delG:p.K126Nfs*47,TRPM3:NM_001366144:exon3:c.378delG:p.K126Nfs*47,TRPM3:NM_001366145:exon3:c.372delG:p.K124Nfs*47,TRPM3:NM_001366146:exon3:c.372delG:p.K124Nfs*47,TRPM3:NM_001366147:exon3:c.372delG:p.K124Nfs*47,TRPM3:NM_001366…	exonic	TRPM3	.	frameshift deletion	TRPM3:uc004aic.3:exon3:c.372delG:p.K124Nfs*47,TRPM3:uc004aid.3:exon3:c.372delG:p.K124Nfs*47,TRPM3:uc004aii.3:exon3:c.378delG:p.K126Nfs*47,TRPM3:uc010mor.3:exon3:c.372delG:p.K124Nfs*47	.	.	.	.	.	.	.	.	.	.	.	.	.	.	.	.	.	.	.	.	.
	FAM83E	UM-MCC34	chr19	49104389	49104389	C	-	Frame_Shift_Del	ENST00000263266	exon5	c.1414delG	p.A472Qfs*69	SNP	exonic	ENSG00000105523	.	frameshift deletion	ENSG00000105523:ENST00000263266:exon5:c.1414delG:p.A472Qfs*69	exonic	FAM83E	.	frameshift deletion	FAM83E:NM_017708:exon5:c.1414delG:p.A472Qfs*69	exonic	FAM83E	.	frameshift deletion	FAM83E:uc002pjn.2:exon5:c.1414delG:p.A472Qfs*69	.	.	.	.	.	.	.	.	.	.	.	.	.	.	.	.	.	.	.	.	.
HALLMARK_ESTROGEN_RESPONSE_LATE, HALLMARK_APICAL_JUNCTION	MDK	UM-MCC34	chr11	46404342	46404342	C	-	Frame_Shift_Del	ENST00000489525	exon4	c.450delC	p.R155Afs*9	SNP	exonic	ENSG00000110492	.	frameshift deletion	ENSG00000110492:ENST00000489525:exon4:c.450delC:p.R155Afs*9	intronic	MDK	.	.	.	exonic	MDK	.	frameshift deletion	MDK:uc009ykz.1:exon4:c.450delC:p.R155Afs*9	.	.	.	.	.	.	.	.	.	.	.	.	.	.	.	.	.	.	.	.	.
	MDM1	UM-MCC34	chr12	68716844	68716863	GATGAATACCTTCCTTTCAG	-	Frame_Shift_Del	ENST00000411698	exon4	c.656_666del	p.P219Qfs*2	DEL	exonic	ENSG00000111554	.	frameshift deletion	ENSG00000111554:ENST00000411698:exon4:c.656_666del:p.P219Qfs*2,ENSG00000111554:ENST00000303145:exon5:c.791_801del:p.P264Qfs*2,ENSG00000111554:ENST00000541686:exon5:c.776_786del:p.P259Qfs*2	exonic	MDM1	.	frameshift deletion	MDM1:NM_001205028:exon4:c.656_666del:p.P219Qfs*2,MDM1:NM_001354970:exon4:c.641_651del:p.P214Qfs*2,MDM1:NM_001354969:exon5:c.791_801del:p.P264Qfs*2,MDM1:NM_017440:exon5:c.791_801del:p.P264Qfs*2	exonic	MDM1	.	frameshift deletion	MDM1:uc010stc.1:exon4:c.656_666del:p.P219Qfs*2,MDM1:uc001stz.2:exon5:c.791_801del:p.P264Qfs*2	.	.	.	.	.	.	.	.	.	.	.	.	.	.	.	.	.	.	.	.	.
	PHF11	UM-MCC34	chr13	50087287	50087287	G	-	Frame_Shift_Del	ENST00000378319	exon3	c.309delG	p.R104Efs*5	SNP	exonic	ENSG00000136147	.	frameshift deletion	ENSG00000136147:ENST00000378319:exon3:c.309delG:p.R104Efs*5,ENSG00000136147:ENST00000442195:exon3:c.192delG:p.R65Efs*5,ENSG00000136147:ENST00000488958:exon3:c.192delG:p.R65Efs*5,ENSG00000136147:ENST00000496612:exon3:c.105delG:p.R36Efs*5,ENSG00000136147:ENST00000357596:exon4:c.192delG:p.R65Efs*5,ENSG00000136147:ENST00000465045:exon4:c.192delG:p.R65Efs*5,ENSG00000136147:ENST00000485919:exon4:c.192d…	exonic	PHF11;SETDB2-PHF11	.	frameshift deletion	PHF11:NM_001040443:exon3:c.309delG:p.R104Efs*5,PHF11:NM_001040444:exon3:c.192delG:p.R65Efs*5,SETDB2-PHF11:NM_001320727:exon13:c.1791delG:p.R598Efs*5	exonic	PHF11	.	frameshift deletion	PHF11:uc001vdb.3:exon3:c.309delG:p.R104Efs*5,PHF11:uc010tgl.2:exon3:c.309delG:p.R104Efs*5,PHF11:uc031qlo.1:exon3:c.309delG:p.R104Efs*5,PHF11:uc001vdc.3:exon4:c.192delG:p.R65Efs*5	.	.	.	.	.	.	.	.	.	.	.	.	.	.	.	.	.	.	.	.	.
HALLMARK_WNT_BETA_CATENIN_SIGNALING, HALLMARK_DNA_REPAIR, HALLMARK_E2F_TARGETS, HALLMARK_P53_PATHWAY	TP53	UM-MCC34	chr17	7579518	7579522	CTTCA	-	Frame_Shift_Del	ENST00000359597	exon3	c.165_169del	p.E56Pfs*5	DEL	exonic	ENSG00000141510	.	frameshift deletion	ENSG00000141510:ENST00000359597:exon3:c.165_169del:p.E56Pfs*5,ENSG00000141510:ENST00000413465:exon3:c.165_169del:p.E56Pfs*5,ENSG00000141510:ENST00000269305:exon4:c.165_169del:p.E56Pfs*5,ENSG00000141510:ENST00000420246:exon4:c.165_169del:p.E56Pfs*5,ENSG00000141510:ENST00000445888:exon4:c.165_169del:p.E56Pfs*5,ENSG00000141510:ENST00000455263:exon4:c.165_169del:p.E56Pfs*5,ENSG00000141510:ENST0000050…	exonic	TP53	.	frameshift deletion	TP53:NM_001126118:exon3:c.48_52del:p.E17Pfs*5,TP53:NM_000546:exon4:c.165_169del:p.E56Pfs*5,TP53:NM_001126112:exon4:c.165_169del:p.E56Pfs*5,TP53:NM_001126113:exon4:c.165_169del:p.E56Pfs*5,TP53:NM_001126114:exon4:c.165_169del:p.E56Pfs*5,TP53:NM_001276695:exon4:c.48_52del:p.E17Pfs*5,TP53:NM_001276696:exon4:c.48_52del:p.E17Pfs*5,TP53:NM_001276760:exon4:c.48_52del:p.E17Pfs*5,TP53:NM_001276761:exon4:c.…	exonic	TP53	.	frameshift deletion	TP53:uc002gig.1:exon3:c.165_169del:p.E56Pfs*5,TP53:uc002gih.3:exon3:c.165_169del:p.E56Pfs*5,TP53:uc010vug.3:exon3:c.48_52del:p.E17Pfs*5,TP53:uc031qyq.1:exon3:c.48_52del:p.E17Pfs*5,TP53:uc002gij.3:exon4:c.48_52del:p.E17Pfs*5,TP53:uc002gim.3:exon4:c.165_169del:p.E56Pfs*5,TP53:uc010cnh.2:exon4:c.165_169del:p.E56Pfs*5,TP53:uc010cni.2:exon4:c.165_169del:p.E56Pfs*5,TP53:uc010cnk.2:exon5:c.210_214del:p.…	.	.	.	.	.	.	.	.	.	.	.	.	.	.	.	.	.	.	.	.	.
	DGKQ	UM-MCC34	chr4	955605	955611	ACACCCT	-	Frame_Shift_Del	ENST00000273814	exon20	c.2327_2333del	p.K776Sfs*75	DEL	exonic	ENSG00000145214	.	frameshift deletion	ENSG00000145214:ENST00000273814:exon20:c.2327_2333del:p.K776Sfs*75	exonic	DGKQ	.	frameshift deletion	DGKQ:NM_001347:exon20:c.2327_2333del:p.K776Sfs*75	exonic	DGKQ	.	frameshift deletion	DGKQ:uc010ibn.4:exon19:c.2288_2294del:p.K763Sfs*75,DGKQ:uc003gbw.4:exon20:c.2327_2333del:p.K776Sfs*75	.	.	.	.	.	.	.	.	.	.	.	.	.	.	.	.	.	.	.	.	.
	ADPRHL1	UM-MCC34	chr13	114098831	114098831	T	-	Frame_Shift_Del	ENST00000356501	exon2	c.42delA	p.E14Dfs*15	SNP	exonic	ENSG00000153531	.	frameshift deletion	ENSG00000153531:ENST00000356501:exon2:c.42delA:p.E14Dfs*15,ENSG00000153531:ENST00000375418:exon2:c.288delA:p.E96Dfs*15,ENSG00000153531:ENST00000413169:exon2:c.42delA:p.E14Dfs*15	exonic	ADPRHL1	.	frameshift deletion	ADPRHL1:NM_138430:exon2:c.288delA:p.E96Dfs*15,ADPRHL1:NM_199162:exon2:c.42delA:p.E14Dfs*15	exonic	ADPRHL1	.	frameshift deletion	ADPRHL1:uc001vtp.1:exon2:c.42delA:p.E14Dfs*15,ADPRHL1:uc001vtq.1:exon2:c.288delA:p.E96Dfs*15	.	.	.	.	.	.	.	.	.	.	.	.	.	.	.	.	.	.	.	.	.
	CCDC173	UM-MCC34	chr2	170505728	170505731	TTCT	-	Frame_Shift_Del	ENST00000447353	exon8	c.1278_1281del	p.K426Nfs*28	DEL	exonic	ENSG00000154479	.	frameshift deletion	ENSG00000154479:ENST00000447353:exon8:c.1278_1281del:p.K426Nfs*28	exonic	CCDC173	.	frameshift deletion	CCDC173:NM_001085447:exon8:c.1278_1281del:p.K426Nfs*28	exonic	CCDC173	.	frameshift deletion	CCDC173:uc002ufe.2:exon8:c.1278_1281del:p.K426Nfs*28	.	.	.	.	.	.	.	.	.	.	.	.	.	.	.	.	.	.	.	.	.
	CNOT11	UM-MCC34	chr2	101881380	101881380	C	-	Frame_Shift_Del	ENST00000289382	exon4	c.906delC	p.T304Rfs*26	SNP	exonic	ENSG00000158435	.	frameshift deletion	ENSG00000158435:ENST00000289382:exon4:c.906delC:p.T304Rfs*26	exonic	CNOT11	.	frameshift deletion	CNOT11:NM_017546:exon4:c.906delC:p.T304Rfs*26	exonic	CNOT11	.	frameshift deletion	CNOT11:uc002taw.4:exon4:c.906delC:p.T304Rfs*26	.	.	.	.	.	.	.	.	.	.	.	.	.	.	.	.	.	.	.	.	.
HALLMARK_MITOTIC_SPINDLE	ABR	UM-MCC34	chr17	1028636	1028636	C	-	Frame_Shift_Del	ENST00000302538	exon2	c.128delG	p.G43Afs*49	SNP	exonic	ENSG00000159842	.	frameshift deletion	ENSG00000159842:ENST00000302538:exon2:c.128delG:p.G43Afs*49	exonic	ABR	.	frameshift deletion	ABR:NM_001322841:exon2:c.905delG:p.G302Afs*49,ABR:NM_021962:exon2:c.128delG:p.G43Afs*49	exonic	ABR	.	frameshift deletion	ABR:uc010cjq.1:exon1:c.164delG:p.G55Afs*49,ABR:uc002fsd.4:exon2:c.128delG:p.G43Afs*49	.	.	.	.	.	.	.	.	.	.	.	.	.	.	.	.	.	.	.	.	.
	CRYAA	UM-MCC34	chr21	44589921	44589921	C	-	Frame_Shift_Del	ENST00000398133	exon1	c.87delC	p.H33Tfs*25	SNP	exonic	ENSG00000160202	.	frameshift deletion	ENSG00000160202:ENST00000398133:exon1:c.87delC:p.H33Tfs*25	intronic	CRYAA;CRYAA2	.	.	.	intronic	CRYAA	.	.	.	ID=COSN26957504,COSN2535577;OCCURENCE=1(upper_aerodigestive_tract),1(pancreas)	.	.	.	.	.	.	.	.	.	.	.	.	.	.	.	.	.	.	.	.
	SHANK2	UM-MCC34	chr11	70332346	70332346	C	-	Frame_Shift_Del	ENST00000424924	exon6	c.1889delG	p.G630Vfs*35	SNP	exonic	ENSG00000162105	.	frameshift deletion	ENSG00000162105:ENST00000424924:exon6:c.1889delG:p.G630Vfs*35,ENSG00000162105:ENST00000409161:exon9:c.2264delG:p.G755Vfs*35,ENSG00000162105:ENST00000449833:exon9:c.2267delG:p.G756Vfs*35,ENSG00000162105:ENST00000294018:exon14:c.2924delG:p.G975Vfs*35,ENSG00000162105:ENST00000423696:exon15:c.2915delG:p.G972Vfs*35,ENSG00000162105:ENST00000338508:exon32:c.4055delG:p.G1352Vfs*35	exonic	SHANK2	.	frameshift deletion	SHANK2:NM_133266:exon10:c.2288delG:p.G763Vfs*35	exonic	SHANK2	.	frameshift deletion	SHANK2:uc001opz.3:exon9:c.2267delG:p.G756Vfs*35,SHANK2:uc010rqn.2:exon9:c.2282delG:p.G761Vfs*35,SHANK2:uc001oqc.3:exon21:c.3854delG:p.G1285Vfs*35	.	.	.	.	.	.	.	.	.	.	.	.	.	.	.	.	.	.	.	.	.
	DUSP19	UM-MCC34	chr2	183960264	183960264	-	C	Frame_Shift_Ins	ENST00000342619	exon3	c.380dupC	p.L128Ffs*30	SNP	exonic	ENSG00000162999	.	frameshift insertion	ENSG00000162999:ENST00000342619:exon3:c.380dupC:p.L128Ffs*30,ENSG00000162999:ENST00000354221:exon4:c.533dupC:p.L179Ffs*30	exonic	DUSP19	.	frameshift insertion	DUSP19:NM_001142314:exon3:c.380dupC:p.L128Ffs*30,DUSP19:NM_080876:exon4:c.533dupC:p.L179Ffs*30	exonic	DUSP19	.	frameshift insertion	DUSP19:uc010frp.3:exon3:c.380dupC:p.L128Ffs*30,DUSP19:uc002upd.3:exon4:c.533dupC:p.L179Ffs*30	.	.	.	.	.	.	.	.	.	.	.	.	.	.	.	.	.	.	.	.	.
	KIAA0430	UM-MCC34	chr16	15696480	15696480	-	AGGAAAGAAGGAGGGAGGCAGAG	Frame_Shift_Ins	ENST00000344181	exon20	c.3338_3339insCTCTGCCTCCCTCCTTCTTTCCT	p.P1114Sfs*60	INS	exonic	ENSG00000166783	.	frameshift insertion	ENSG00000166783:ENST00000344181:exon20:c.3338_3339insCTCTGCCTCCCTCCTTCTTTCCT:p.P1114Sfs*60	intronic	MARF1	.	.	.	intronic	KIAA0430	.	.	.	ID=COSM1588238;OCCURENCE=1(endometrium),2(thyroid)	.	.	.	.	.	.	.	.	.	.	.	.	.	.	.	.	.	.	.	.
	GAL3ST4	UM-MCC34	chr7	99758316	99758316	G	-	Frame_Shift_Del	ENST00000411994	exon2	c.392delC	p.P131Qfs*36	SNP	exonic	ENSG00000197093	.	frameshift deletion	ENSG00000197093:ENST00000411994:exon2:c.392delC:p.P131Qfs*36,ENSG00000197093:ENST00000426974:exon2:c.510delC:p.R171Efs*90,ENSG00000197093:ENST00000413800:exon3:c.696delC:p.R233Efs*90,ENSG00000197093:ENST00000423751:exon3:c.392delC:p.P131Qfs*36,ENSG00000197093:ENST00000360039:exon4:c.696delC:p.R233Efs*90	exonic	GAL3ST4	.	frameshift deletion	GAL3ST4:NM_024637:exon4:c.696delC:p.R233Efs*90	exonic	GAL3ST4	.	frameshift deletion	GAL3ST4:uc022aii.1:exon2:c.510delC:p.R171Efs*90,GAL3ST4:uc003utt.3:exon3:c.696delC:p.R233Efs*90,GAL3ST4:uc003utu.3:exon4:c.696delC:p.R233Efs*90	ID=COSM3267898;OCCURENCE=1(large_intestine)	.	.	.	.	.	.	.	.	.	.	.	.	.	.	.	.	.	.	.	.
	MROH6	UM-MCC34	chr8	144652808	144652808	T	-	Frame_Shift_Del	ENST00000398882	exon5	c.740delA	p.E247Gfs*62	SNP	exonic	ENSG00000204839	.	frameshift deletion	ENSG00000204839:ENST00000398882:exon5:c.740delA:p.E247Gfs*62,ENSG00000204839:ENST00000529971:exon5:c.740delA:p.E247Gfs*302	exonic	MROH6	.	frameshift deletion	MROH6:NM_001100878:exon5:c.740delA:p.E247Gfs*62	exonic	MROH6	.	frameshift deletion	MROH6:uc010mff.3:exon5:c.740delA:p.E247Gfs*62,MROH6:uc010mfg.1:exon5:c.740delA:p.E247Gfs*314	.	.	.	.	.	.	.	.	.	.	.	.	.	.	.	.	.	.	.	.	.
	PCDHA8	UM-MCC34	chr5	140222141	140222141	-	TT	Frame_Shift_Ins	ENST00000378123	exon1	c.1235_1236insTT	p.L413Sfs*14	INS	exonic	ENSG00000204962	.	frameshift insertion	ENSG00000204962:ENST00000378123:exon1:c.1235_1236insTT:p.L413Sfs*14,ENSG00000204962:ENST00000531613:exon1:c.1235_1236insTT:p.L413Sfs*14	exonic	PCDHA8	.	frameshift insertion	PCDHA8:NM_018911:exon1:c.1235_1236insTT:p.L413Sfs*14,PCDHA8:NM_031856:exon1:c.1235_1236insTT:p.L413Sfs*14	exonic	PCDHA8	.	frameshift insertion	PCDHA8:uc003lhr.1:exon1:c.1235_1236insTT:p.L413Sfs*14,PCDHA8:uc003lhs.2:exon1:c.1235_1236insTT:p.L413Sfs*14	.	.	.	.	.	.	.	.	.	.	.	.	.	.	.	.	.	.	.	.	.
HALLMARK_ESTROGEN_RESPONSE_LATE, HALLMARK_APICAL_JUNCTION	MDK	PeTa	chr11	46404342	46404342	C	-	Frame_Shift_Del	ENST00000489525	exon4	c.450delC	p.R155Afs*9	SNP	exonic	ENSG00000110492	.	frameshift deletion	ENSG00000110492:ENST00000489525:exon4:c.450delC:p.R155Afs*9	intronic	MDK	.	.	.	exonic	MDK	.	frameshift deletion	MDK:uc009ykz.1:exon4:c.450delC:p.R155Afs*9	.	.	.	.	.	.	.	.	.	.	.	.	.	.	.	.	.	.	.	.	.
	SCAP	PeTa	chr3	47458646	47458646	A	-	Frame_Shift_Del	ENST00000545718	exon13	c.1843delT	p.S615Qfs*63	SNP	exonic	ENSG00000114650	.	frameshift deletion	ENSG00000114650:ENST00000545718:exon13:c.1843delT:p.S615Qfs*63,ENSG00000114650:ENST00000441517:exon15:c.2254delT:p.S752Qfs*63,ENSG00000114650:ENST00000265565:exon18:c.3022delT:p.S1008Qfs*63	exonic	SCAP	.	frameshift deletion	SCAP:NM_001320044:exon15:c.2254delT:p.S752Qfs*63,SCAP:NM_012235:exon18:c.3022delT:p.S1008Qfs*63	exonic	SCAP	.	frameshift deletion	SCAP:uc003crg.2:exon13:c.1843delT:p.S615Qfs*63,SCAP:uc011baz.1:exon15:c.2254delT:p.S752Qfs*63,SCAP:uc003crh.1:exon18:c.3022delT:p.S1008Qfs*63	.	.	.	.	.	.	.	.	.	.	.	.	.	.	.	.	.	.	.	.	.
	SCAP	PeTa	chr3	47458648	47458651	GAGA	-	Frame_Shift_Del	ENST00000545718	exon13	c.1838_1841del	p.V613Afs*64	DEL	exonic	ENSG00000114650	.	frameshift deletion	ENSG00000114650:ENST00000545718:exon13:c.1838_1841del:p.V613Afs*64,ENSG00000114650:ENST00000441517:exon15:c.2249_2252del:p.V750Afs*64,ENSG00000114650:ENST00000265565:exon18:c.3017_3020del:p.V1006Afs*64	exonic	SCAP	.	frameshift deletion	SCAP:NM_001320044:exon15:c.2249_2252del:p.V750Afs*64,SCAP:NM_012235:exon18:c.3017_3020del:p.V1006Afs*64	exonic	SCAP	.	frameshift deletion	SCAP:uc003crg.2:exon13:c.1838_1841del:p.V613Afs*64,SCAP:uc011baz.1:exon15:c.2249_2252del:p.V750Afs*64,SCAP:uc003crh.1:exon18:c.3017_3020del:p.V1006Afs*64	.	.	.	.	.	.	.	.	.	.	.	.	.	.	.	.	.	.	.	.	.
	SARDH	PeTa	chr9	136559449	136559459	CGGTGCCCCCA	-	Frame_Shift_Del	ENST00000371868	exon3	c.126_136del	p.G43Efs*2	DEL	exonic	ENSG00000123453	.	frameshift deletion	ENSG00000123453:ENST00000371868:exon3:c.126_136del:p.G43Efs*2,ENSG00000123453:ENST00000422262:exon14:c.1338_1348del:p.G447Efs*2,ENSG00000123453:ENST00000371872:exon15:c.1842_1852del:p.G615Efs*2,ENSG00000123453:ENST00000439388:exon15:c.1842_1852del:p.G615Efs*2	exonic	SARDH	.	frameshift deletion	SARDH:NM_001134707:exon15:c.1842_1852del:p.G615Efs*2,SARDH:NM_007101:exon15:c.1842_1852del:p.G615Efs*2	exonic	SARDH	.	frameshift deletion	SARDH:uc004cen.3:exon3:c.126_136del:p.G43Efs*2,SARDH:uc011mdo.2:exon14:c.1338_1348del:p.G447Efs*2,SARDH:uc004ceo.3:exon15:c.1842_1852del:p.G615Efs*2,SARDH:uc004cep.4:exon15:c.1842_1852del:p.G615Efs*2,SARDH:uc011mdn.2:exon15:c.1842_1852del:p.G615Efs*2	.	.	.	.	.	.	.	.	.	.	.	.	.	.	.	.	.	.	.	.	.
	MPHOSPH6	PeTa	chr16	82203757	82203757	C	-	Frame_Shift_Del	ENST00000258169	exon1	c.24delG	p.R8Sfs*9	SNP	exonic	ENSG00000135698	.	frameshift deletion	ENSG00000135698:ENST00000258169:exon1:c.24delG:p.R8Sfs*9,ENSG00000135698:ENST00000568016:exon1:c.24delG:p.R8Sfs*9,ENSG00000135698:ENST00000569021:exon1:c.24delG:p.R8Sfs*9	exonic	MPHOSPH6	.	frameshift deletion	MPHOSPH6:NM_005792:exon1:c.24delG:p.R8Sfs*9	exonic	MPHOSPH6	.	frameshift deletion	MPHOSPH6:uc002fgw.3:exon1:c.24delG:p.R8Sfs*9	.	.	.	.	.	.	.	.	.	.	.	.	.	.	.	.	.	.	.	.	.
	MPHOSPH6	PeTa	chr16	82203761	82203761	G	-	Frame_Shift_Del	ENST00000258169	exon1	c.20delC	p.T7Kfs*10	SNP	exonic	ENSG00000135698	.	frameshift deletion	ENSG00000135698:ENST00000258169:exon1:c.20delC:p.T7Kfs*10,ENSG00000135698:ENST00000568016:exon1:c.20delC:p.T7Kfs*10,ENSG00000135698:ENST00000569021:exon1:c.20delC:p.T7Kfs*10	exonic	MPHOSPH6	.	frameshift deletion	MPHOSPH6:NM_005792:exon1:c.20delC:p.T7Kfs*10	exonic	MPHOSPH6	.	frameshift deletion	MPHOSPH6:uc002fgw.3:exon1:c.20delC:p.T7Kfs*10	.	.	.	.	.	.	.	.	.	.	.	.	.	.	.	.	.	.	.	.	.
	SCN7A	PeTa	chr2	167301468	167301468	T	-	Frame_Shift_Del	ENST00000409855	exon12	c.1430delA	p.K477Sfs*7	SNP	exonic	ENSG00000136546	.	frameshift deletion	ENSG00000136546:ENST00000409855:exon12:c.1430delA:p.K477Sfs*7,ENSG00000136546:ENST00000424326:exon12:c.1430delA:p.K477Sfs*7,ENSG00000136546:ENST00000419992:exon13:c.1430delA:p.K477Sfs*7	exonic	SCN7A	.	frameshift deletion	SCN7A:NM_002976:exon12:c.1430delA:p.K477Sfs*7	exonic	SCN7A	.	frameshift deletion	SCN7A:uc002udu.2:exon12:c.1430delA:p.K477Sfs*7	.	.	.	.	.	.	.	.	.	.	.	.	.	.	.	.	.	.	.	.	.
	AZI1	PeTa	chr17	79164808	79164808	A	-	Frame_Shift_Del	ENST00000573053	exon10	c.1174delT	p.C392Afs*4	SNP	exonic	ENSG00000141577	.	frameshift deletion	ENSG00000141577:ENST00000573053:exon10:c.1174delT:p.C392Afs*4,ENSG00000141577:ENST00000374782:exon22:c.2734delT:p.C912Afs*4,ENSG00000141577:ENST00000575907:exon22:c.2743delT:p.C915Afs*4,ENSG00000141577:ENST00000269392:exon23:c.2851delT:p.C951Afs*4,ENSG00000141577:ENST00000450824:exon23:c.2842delT:p.C948Afs*4	exonic	CEP131	.	frameshift deletion	CEP131:NM_001009811:exon22:c.2734delT:p.C912Afs*4,CEP131:NM_001319229:exon22:c.2743delT:p.C915Afs*4,CEP131:NM_001319228:exon23:c.2851delT:p.C951Afs*4,CEP131:NM_014984:exon23:c.2842delT:p.C948Afs*4	exonic	AZI1	.	frameshift deletion	AZI1:uc002jzq.3:exon5:c.295delT:p.C99Afs*4,AZI1:uc002jzm.1:exon10:c.1147delT:p.C383Afs*4,AZI1:uc002jzo.1:exon22:c.2734delT:p.C912Afs*4,AZI1:uc010wum.1:exon22:c.2743delT:p.C915Afs*4,AZI1:uc002jzn.1:exon23:c.2842delT:p.C948Afs*4,AZI1:uc002jzp.1:exon23:c.2851delT:p.C951Afs*4	.	.	.	.	.	.	.	.	.	.	.	.	.	.	.	.	.	.	.	.	.
	KIAA0430	PeTa	chr16	15696480	15696480	-	AGGAAAGAAGGAGGGAGGCAGAG	Frame_Shift_Ins	ENST00000344181	exon20	c.3338_3339insCTCTGCCTCCCTCCTTCTTTCCT	p.P1114Sfs*60	INS	exonic	ENSG00000166783	.	frameshift insertion	ENSG00000166783:ENST00000344181:exon20:c.3338_3339insCTCTGCCTCCCTCCTTCTTTCCT:p.P1114Sfs*60	intronic	MARF1	.	.	.	intronic	KIAA0430	.	.	.	ID=COSM1588238;OCCURENCE=1(endometrium),2(thyroid)	.	.	.	.	.	.	.	.	.	.	.	.	.	.	.	.	.	.	.	.
	KIF7	PeTa	chr15	90171767	90171786	CCGCCCCACCAGGGGCTCAG	-	Frame_Shift_Del	ENST00000394412	exon19	c.3896_3915del	p.A1299Gfs*6	DEL	exonic	ENSG00000166813	.	frameshift deletion	ENSG00000166813:ENST00000394412:exon19:c.3896_3915del:p.A1299Gfs*6	exonic	KIF7	.	frameshift deletion	KIF7:NM_198525:exon19:c.3896_3915del:p.A1299Gfs*6	exonic	KIF7	.	frameshift deletion	KIF7:uc010upw.1:exon14:c.2354_2373del:p.A785Gfs*6,KIF7:uc002bof.2:exon19:c.3896_3915del:p.A1299Gfs*6	.	.	.	.	.	.	.	.	.	.	.	.	.	.	.	.	.	.	.	.	.
	ZBBX	PeTa	chr3	167023669	167023669	-	T	Frame_Shift_Ins	ENST00000307529	exon14	c.1486dupA	p.I496Nfs*2	SNP	exonic	ENSG00000169064	.	frameshift insertion	ENSG00000169064:ENST00000307529:exon14:c.1486dupA:p.I496Nfs*2,ENSG00000169064:ENST00000392767:exon14:c.1486dupA:p.I496Nfs*2,ENSG00000169064:ENST00000455345:exon16:c.1486dupA:p.I496Nfs*2,ENSG00000169064:ENST00000392764:exon17:c.1399dupA:p.I467Nfs*2,ENSG00000169064:ENST00000392766:exon17:c.1486dupA:p.I496Nfs*2	exonic	ZBBX	.	frameshift insertion	ZBBX:NM_001199201:exon17:c.1486dupA:p.I496Nfs*2,ZBBX:NM_001199202:exon17:c.1399dupA:p.I467Nfs*2,ZBBX:NM_024687:exon17:c.1486dupA:p.I496Nfs*2	exonic	ZBBX	.	frameshift insertion	ZBBX:uc003fep.3:exon17:c.1486dupA:p.I496Nfs*2,ZBBX:uc003feq.3:exon17:c.1399dupA:p.I467Nfs*2,ZBBX:uc011bpc.2:exon17:c.1486dupA:p.I496Nfs*2	.	.	.	.	.	.	.	.	.	.	.	.	.	.	.	.	.	.	.	.	.
	FBXW8	PeTa	chr12	117423163	117423176	GAGGGGTACTGGCA	-	Frame_Shift_Del	ENST00000309909	exon6	c.988_1001del	p.E330Dfs*6	DEL	exonic	ENSG00000174989	.	frameshift deletion	ENSG00000174989:ENST00000309909:exon6:c.988_1001del:p.E330Dfs*6,ENSG00000174989:ENST00000455858:exon6:c.790_803del:p.E264Dfs*6	exonic	FBXW8	.	frameshift deletion	FBXW8:NM_012174:exon6:c.790_803del:p.E264Dfs*6,FBXW8:NM_153348:exon6:c.988_1001del:p.E330Dfs*6	exonic	FBXW8	.	frameshift deletion	FBXW8:uc001twf.1:exon6:c.790_803del:p.E264Dfs*6,FBXW8:uc001twg.1:exon6:c.988_1001del:p.E330Dfs*6	.	.	.	.	.	.	.	.	.	.	.	.	.	.	.	.	.	.	.	.	.
	PLA2G4E	PeTa	chr15	42302330	42302330	-	C	Frame_Shift_Ins	ENST00000413860	exon1	c.115dupG	p.A39Gfs*15	SNP	exonic	ENSG00000188089	.	frameshift insertion	ENSG00000188089:ENST00000413860:exon1:c.115dupG:p.A39Gfs*15	intronic	PLA2G4E	.	.	.	intronic	PLA2G4E	.	.	.	ID=COSM2186828;OCCURENCE=1(large_intestine),1(NS)	.	.	.	.	.	.	.	.	.	.	.	.	.	.	.	.	.	.	.	.
	ACCSL	PeTa	chr11	44069621	44069621	-	TG	Frame_Shift_Ins	ENST00000378832	exon1	c.35_36insTG	p.G13Vfs*21	INS	exonic	ENSG00000205126	.	frameshift insertion	ENSG00000205126:ENST00000378832:exon1:c.35_36insTG:p.G13Vfs*21,ENSG00000205126:ENST00000527145:exon1:c.35_36insTG:p.G13Vfs*21	exonic	ACCSL	.	frameshift insertion	ACCSL:NM_001031854:exon1:c.35_36insTG:p.G13Vfs*21	exonic	ACCSL	.	frameshift insertion	ACCSL:uc001mxw.1:exon1:c.35_36insTG:p.G13Vfs*21	.	.	.	.	.	.	.	.	.	.	.	.	.	.	.	.	.	.	.	.	.
HALLMARK_ESTROGEN_RESPONSE_LATE, HALLMARK_APICAL_JUNCTION	MDK	PeTaTissue	chr11	46404342	46404342	C	-	Frame_Shift_Del	ENST00000489525	exon4	c.450delC	p.R155Afs*9	SNP	exonic	ENSG00000110492	.	frameshift deletion	ENSG00000110492:ENST00000489525:exon4:c.450delC:p.R155Afs*9	intronic	MDK	.	.	.	exonic	MDK	.	frameshift deletion	MDK:uc009ykz.1:exon4:c.450delC:p.R155Afs*9	.	.	.	.	.	.	.	.	.	.	.	.	.	.	.	.	.	.	.	.	.
	SCAP	PeTaTissue	chr3	47458646	47458646	A	-	Frame_Shift_Del	ENST00000545718	exon13	c.1843delT	p.S615Qfs*63	SNP	exonic	ENSG00000114650	.	frameshift deletion	ENSG00000114650:ENST00000545718:exon13:c.1843delT:p.S615Qfs*63,ENSG00000114650:ENST00000441517:exon15:c.2254delT:p.S752Qfs*63,ENSG00000114650:ENST00000265565:exon18:c.3022delT:p.S1008Qfs*63	exonic	SCAP	.	frameshift deletion	SCAP:NM_001320044:exon15:c.2254delT:p.S752Qfs*63,SCAP:NM_012235:exon18:c.3022delT:p.S1008Qfs*63	exonic	SCAP	.	frameshift deletion	SCAP:uc003crg.2:exon13:c.1843delT:p.S615Qfs*63,SCAP:uc011baz.1:exon15:c.2254delT:p.S752Qfs*63,SCAP:uc003crh.1:exon18:c.3022delT:p.S1008Qfs*63	.	.	.	.	.	.	.	.	.	.	.	.	.	.	.	.	.	.	.	.	.
	SCAP	PeTaTissue	chr3	47458648	47458651	GAGA	-	Frame_Shift_Del	ENST00000545718	exon13	c.1838_1841del	p.V613Afs*64	DEL	exonic	ENSG00000114650	.	frameshift deletion	ENSG00000114650:ENST00000545718:exon13:c.1838_1841del:p.V613Afs*64,ENSG00000114650:ENST00000441517:exon15:c.2249_2252del:p.V750Afs*64,ENSG00000114650:ENST00000265565:exon18:c.3017_3020del:p.V1006Afs*64	exonic	SCAP	.	frameshift deletion	SCAP:NM_001320044:exon15:c.2249_2252del:p.V750Afs*64,SCAP:NM_012235:exon18:c.3017_3020del:p.V1006Afs*64	exonic	SCAP	.	frameshift deletion	SCAP:uc003crg.2:exon13:c.1838_1841del:p.V613Afs*64,SCAP:uc011baz.1:exon15:c.2249_2252del:p.V750Afs*64,SCAP:uc003crh.1:exon18:c.3017_3020del:p.V1006Afs*64	.	.	.	.	.	.	.	.	.	.	.	.	.	.	.	.	.	.	.	.	.
	SARDH	PeTaTissue	chr9	136559449	136559459	CGGTGCCCCCA	-	Frame_Shift_Del	ENST00000371868	exon3	c.126_136del	p.G43Efs*2	DEL	exonic	ENSG00000123453	.	frameshift deletion	ENSG00000123453:ENST00000371868:exon3:c.126_136del:p.G43Efs*2,ENSG00000123453:ENST00000422262:exon14:c.1338_1348del:p.G447Efs*2,ENSG00000123453:ENST00000371872:exon15:c.1842_1852del:p.G615Efs*2,ENSG00000123453:ENST00000439388:exon15:c.1842_1852del:p.G615Efs*2	exonic	SARDH	.	frameshift deletion	SARDH:NM_001134707:exon15:c.1842_1852del:p.G615Efs*2,SARDH:NM_007101:exon15:c.1842_1852del:p.G615Efs*2	exonic	SARDH	.	frameshift deletion	SARDH:uc004cen.3:exon3:c.126_136del:p.G43Efs*2,SARDH:uc011mdo.2:exon14:c.1338_1348del:p.G447Efs*2,SARDH:uc004ceo.3:exon15:c.1842_1852del:p.G615Efs*2,SARDH:uc004cep.4:exon15:c.1842_1852del:p.G615Efs*2,SARDH:uc011mdn.2:exon15:c.1842_1852del:p.G615Efs*2	.	.	.	.	.	.	.	.	.	.	.	.	.	.	.	.	.	.	.	.	.
	MPHOSPH6	PeTaTissue	chr16	82203757	82203757	C	-	Frame_Shift_Del	ENST00000258169	exon1	c.24delG	p.R8Sfs*9	SNP	exonic	ENSG00000135698	.	frameshift deletion	ENSG00000135698:ENST00000258169:exon1:c.24delG:p.R8Sfs*9,ENSG00000135698:ENST00000568016:exon1:c.24delG:p.R8Sfs*9,ENSG00000135698:ENST00000569021:exon1:c.24delG:p.R8Sfs*9	exonic	MPHOSPH6	.	frameshift deletion	MPHOSPH6:NM_005792:exon1:c.24delG:p.R8Sfs*9	exonic	MPHOSPH6	.	frameshift deletion	MPHOSPH6:uc002fgw.3:exon1:c.24delG:p.R8Sfs*9	.	.	.	.	.	.	.	.	.	.	.	.	.	.	.	.	.	.	.	.	.
	MPHOSPH6	PeTaTissue	chr16	82203761	82203761	G	-	Frame_Shift_Del	ENST00000258169	exon1	c.20delC	p.T7Kfs*10	SNP	exonic	ENSG00000135698	.	frameshift deletion	ENSG00000135698:ENST00000258169:exon1:c.20delC:p.T7Kfs*10,ENSG00000135698:ENST00000568016:exon1:c.20delC:p.T7Kfs*10,ENSG00000135698:ENST00000569021:exon1:c.20delC:p.T7Kfs*10	exonic	MPHOSPH6	.	frameshift deletion	MPHOSPH6:NM_005792:exon1:c.20delC:p.T7Kfs*10	exonic	MPHOSPH6	.	frameshift deletion	MPHOSPH6:uc002fgw.3:exon1:c.20delC:p.T7Kfs*10	.	.	.	.	.	.	.	.	.	.	.	.	.	.	.	.	.	.	.	.	.
	SCN7A	PeTaTissue	chr2	167301468	167301468	T	-	Frame_Shift_Del	ENST00000409855	exon12	c.1430delA	p.K477Sfs*7	SNP	exonic	ENSG00000136546	.	frameshift deletion	ENSG00000136546:ENST00000409855:exon12:c.1430delA:p.K477Sfs*7,ENSG00000136546:ENST00000424326:exon12:c.1430delA:p.K477Sfs*7,ENSG00000136546:ENST00000419992:exon13:c.1430delA:p.K477Sfs*7	exonic	SCN7A	.	frameshift deletion	SCN7A:NM_002976:exon12:c.1430delA:p.K477Sfs*7	exonic	SCN7A	.	frameshift deletion	SCN7A:uc002udu.2:exon12:c.1430delA:p.K477Sfs*7	.	.	.	.	.	.	.	.	.	.	.	.	.	.	.	.	.	.	.	.	.
	KIAA0430	PeTaTissue	chr16	15696480	15696480	-	AGGAAAGAAGGAGGGAGGCAGAG	Frame_Shift_Ins	ENST00000344181	exon20	c.3338_3339insCTCTGCCTCCCTCCTTCTTTCCT	p.P1114Sfs*60	INS	exonic	ENSG00000166783	.	frameshift insertion	ENSG00000166783:ENST00000344181:exon20:c.3338_3339insCTCTGCCTCCCTCCTTCTTTCCT:p.P1114Sfs*60	intronic	MARF1	.	.	.	intronic	KIAA0430	.	.	.	ID=COSM1588238;OCCURENCE=1(endometrium),2(thyroid)	.	.	.	.	.	.	.	.	.	.	.	.	.	.	.	.	.	.	.	.
	KIF7	PeTaTissue	chr15	90171767	90171786	CCGCCCCACCAGGGGCTCAG	-	Frame_Shift_Del	ENST00000394412	exon19	c.3896_3915del	p.A1299Gfs*6	DEL	exonic	ENSG00000166813	.	frameshift deletion	ENSG00000166813:ENST00000394412:exon19:c.3896_3915del:p.A1299Gfs*6	exonic	KIF7	.	frameshift deletion	KIF7:NM_198525:exon19:c.3896_3915del:p.A1299Gfs*6	exonic	KIF7	.	frameshift deletion	KIF7:uc010upw.1:exon14:c.2354_2373del:p.A785Gfs*6,KIF7:uc002bof.2:exon19:c.3896_3915del:p.A1299Gfs*6	.	.	.	.	.	.	.	.	.	.	.	.	.	.	.	.	.	.	.	.	.
	ZBBX	PeTaTissue	chr3	167023669	167023669	-	T	Frame_Shift_Ins	ENST00000307529	exon14	c.1486dupA	p.I496Nfs*2	SNP	exonic	ENSG00000169064	.	frameshift insertion	ENSG00000169064:ENST00000307529:exon14:c.1486dupA:p.I496Nfs*2,ENSG00000169064:ENST00000392767:exon14:c.1486dupA:p.I496Nfs*2,ENSG00000169064:ENST00000455345:exon16:c.1486dupA:p.I496Nfs*2,ENSG00000169064:ENST00000392764:exon17:c.1399dupA:p.I467Nfs*2,ENSG00000169064:ENST00000392766:exon17:c.1486dupA:p.I496Nfs*2	exonic	ZBBX	.	frameshift insertion	ZBBX:NM_001199201:exon17:c.1486dupA:p.I496Nfs*2,ZBBX:NM_001199202:exon17:c.1399dupA:p.I467Nfs*2,ZBBX:NM_024687:exon17:c.1486dupA:p.I496Nfs*2	exonic	ZBBX	.	frameshift insertion	ZBBX:uc003fep.3:exon17:c.1486dupA:p.I496Nfs*2,ZBBX:uc003feq.3:exon17:c.1399dupA:p.I467Nfs*2,ZBBX:uc011bpc.2:exon17:c.1486dupA:p.I496Nfs*2	.	.	.	.	.	.	.	.	.	.	.	.	.	.	.	.	.	.	.	.	.
	FBXW8	PeTaTissue	chr12	117423163	117423176	GAGGGGTACTGGCA	-	Frame_Shift_Del	ENST00000309909	exon6	c.988_1001del	p.E330Dfs*6	DEL	exonic	ENSG00000174989	.	frameshift deletion	ENSG00000174989:ENST00000309909:exon6:c.988_1001del:p.E330Dfs*6,ENSG00000174989:ENST00000455858:exon6:c.790_803del:p.E264Dfs*6	exonic	FBXW8	.	frameshift deletion	FBXW8:NM_012174:exon6:c.790_803del:p.E264Dfs*6,FBXW8:NM_153348:exon6:c.988_1001del:p.E330Dfs*6	exonic	FBXW8	.	frameshift deletion	FBXW8:uc001twf.1:exon6:c.790_803del:p.E264Dfs*6,FBXW8:uc001twg.1:exon6:c.988_1001del:p.E330Dfs*6	.	.	.	.	.	.	.	.	.	.	.	.	.	.	.	.	.	.	.	.	.
	CRIPAK	PeTaTissue	chr4	1388350	1388350	-	TGCCCATGTGGAGTGCCCGCCTGCTCACACA	Frame_Shift_Ins	ENST00000324803	exon1	c.51_52insTGCCCATGTGGAGTGCCCGCCTGCTCACACA	p.C27Hfs*391	INS	exonic	ENSG00000179979	.	frameshift insertion	ENSG00000179979:ENST00000324803:exon1:c.51_52insTGCCCATGTGGAGTGCCCGCCTGCTCACACA:p.C27Hfs*391	intergenic	UVSSA;NKX1-1	dist=6513;dist=8370	.	.	exonic	CRIPAK	.	frameshift insertion	CRIPAK:uc003gdf.2:exon1:c.51_52insTGCCCATGTGGAGTGCCCGCCTGCTCACACA:p.C27Hfs*391	ID=COSM5069355;OCCURENCE=1(prostate),4(large_intestine)	.	.	.	.	.	.	.	.	.	.	.	.	.	.	.	.	.	.	.	.
	ACCSL	PeTaTissue	chr11	44069621	44069621	-	TG	Frame_Shift_Ins	ENST00000378832	exon1	c.35_36insTG	p.G13Vfs*21	INS	exonic	ENSG00000205126	.	frameshift insertion	ENSG00000205126:ENST00000378832:exon1:c.35_36insTG:p.G13Vfs*21,ENSG00000205126:ENST00000527145:exon1:c.35_36insTG:p.G13Vfs*21	exonic	ACCSL	.	frameshift insertion	ACCSL:NM_001031854:exon1:c.35_36insTG:p.G13Vfs*21	exonic	ACCSL	.	frameshift insertion	ACCSL:uc001mxw.1:exon1:c.35_36insTG:p.G13Vfs*21	.	.	.	.	.	.	.	.	.	.	.	.	.	.	.	.	.	.	.	.	.
	NPIPB5	PeTaTissue	chr16	22546031	22546031	-	CGAG	Frame_Shift_Ins	ENST00000424340	exon7	c.1727_1728insCGAG	p.F577Efs*88	INS	exonic	ENSG00000243716	.	frameshift insertion	ENSG00000243716:ENST00000424340:exon7:c.1727_1728insCGAG:p.F577Efs*88,ENSG00000243716:ENST00000528249:exon7:c.1727_1728insCGAG:p.F577Efs*20,ENSG00000243716:ENST00000517539:exon8:c.1727_1728insCGAG:p.F577Efs*88,ENSG00000243716:ENST00000415833:exon11:c.1727_1728insCGAG:p.F577Efs*20	exonic	NPIPB5	.	frameshift insertion	NPIPB5:NM_001135865:exon7:c.1727_1728insCGAG:p.F577Efs*88	exonic	LOC100132247	.	frameshift insertion	LOC100132247:uc010bxk.3:exon4:c.1178_1179insCGAG:p.F394Efs*88,LOC100132247:uc010bxi.3:exon7:c.1670_1671insCGAG:p.F558Efs*88,LOC100132247:uc010vbv.2:exon7:c.1727_1728insCGAG:p.F577Efs*88,LOC100132247:uc021tew.1:exon8:c.1727_1728insCGAG:p.F577Efs*88,LOC100132247:uc010bxg.3:exon9:c.1727_1728insCGAG:p.F577Efs*88	.	.	.	.	.	.	.	.	.	.	.	.	.	.	.	.	.	.	.	.	.
	TIMM44	WaGa	chr19	8000053	8000054	TT	-	Frame_Shift_Del	ENST00000595876	exon4	c.397_398del	p.K133Gfs*41	DEL	exonic	ENSG00000104980	.	frameshift deletion	ENSG00000104980:ENST00000595876:exon4:c.397_398del:p.K133Gfs*41	intronic	TIMM44	.	.	.	intronic	TIMM44	.	.	.	.	.	.	.	.	.	.	.	.	.	.	.	.	.	.	.	.	.	.	.	.
	AKAP9	WaGa	chr7	91622211	91622211	G	-	Frame_Shift_Del	ENST00000438114	exon3	c.271delG	p.G91Vfs*18	SNP	exonic	ENSG00000127914	.	frameshift deletion	ENSG00000127914:ENST00000438114:exon3:c.271delG:p.G91Vfs*18,ENSG00000127914:ENST00000356239:exon5:c.418delG:p.G140Vfs*18,ENSG00000127914:ENST00000394564:exon5:c.418delG:p.G140Vfs*18,ENSG00000127914:ENST00000358100:exon6:c.454delG:p.G152Vfs*18,ENSG00000127914:ENST00000359028:exon6:c.454delG:p.G152Vfs*18	exonic	AKAP9	.	frameshift deletion	AKAP9:NM_005751:exon5:c.418delG:p.G140Vfs*18,AKAP9:NM_147185:exon5:c.418delG:p.G140Vfs*18	exonic	AKAP9	.	frameshift deletion	AKAP9:uc003uld.4:exon5:c.418delG:p.G140Vfs*18,AKAP9:uc003ulf.3:exon5:c.418delG:p.G140Vfs*18,AKAP9:uc003ulg.3:exon5:c.418delG:p.G140Vfs*18,AKAP9:uc003ule.2:exon6:c.454delG:p.G152Vfs*18	.	.	.	.	.	.	.	.	.	.	.	.	.	.	.	.	.	.	.	.	.
	CRYAA	WaGa	chr21	44589920	44589920	-	C	Frame_Shift_Ins	ENST00000398133	exon1	c.87dupC	p.H33Pfs*9	SNP	exonic	ENSG00000160202	.	frameshift insertion	ENSG00000160202:ENST00000398133:exon1:c.87dupC:p.H33Pfs*9	intronic	CRYAA;CRYAA2	.	.	.	intronic	CRYAA	.	.	.	ID=COSN26957520,COSN26957519,COSN1257243;OCCURENCE=2(upper_aerodigestive_tract),1(liver)	.	.	.	.	.	.	.	.	.	.	.	.	.	.	.	.	.	.	.	.
	VCP	WaGa	chr9	35060476	35060476	-	T	Frame_Shift_Ins	ENST00000358901	exon13	c.1528_1529insA	p.P510Hfs*24	SNP	exonic	ENSG00000165280	.	frameshift insertion	ENSG00000165280:ENST00000358901:exon13:c.1528_1529insA:p.P510Hfs*24	exonic	VCP	.	frameshift insertion	VCP:NM_001354927:exon13:c.1393_1394insA:p.P465Hfs*24,VCP:NM_001354928:exon13:c.1393_1394insA:p.P465Hfs*24,VCP:NM_007126:exon13:c.1528_1529insA:p.P510Hfs*24	exonic	VCP	.	frameshift insertion	VCP:uc010mkh.1:exon12:c.535_536insA:p.P179Hfs*24,VCP:uc003zvy.2:exon13:c.1528_1529insA:p.P510Hfs*24,VCP:uc010mki.1:exon13:c.1393_1394insA:p.P465Hfs*24	.	.	.	.	.	.	.	.	.	.	.	.	.	.	.	.	.	.	.	.	.
	KIAA1731	WaGa	chr11	93408812	93408813	AG	-	Frame_Shift_Del	ENST00000325212	exon6	c.604_605del	p.E203Dfs*13	DEL	exonic	ENSG00000166004	.	frameshift deletion	ENSG00000166004:ENST00000325212:exon6:c.604_605del:p.E203Dfs*13,ENSG00000166004:ENST00000411936:exon6:c.604_605del:p.E203Dfs*13	exonic	CEP295	.	frameshift deletion	CEP295:NM_033395:exon6:c.604_605del:p.E203Dfs*13	exonic	KIAA1731	.	frameshift deletion	KIAA1731:uc009ywb.1:exon6:c.604_605del:p.E203Dfs*13	.	.	.	.	.	.	.	.	.	.	.	.	.	.	.	.	.	.	.	.	.
	KIAA0430	WaGa	chr16	15696480	15696480	-	AGGAAAGAAGGAGGGAGGCAGAG	Frame_Shift_Ins	ENST00000344181	exon20	c.3338_3339insCTCTGCCTCCCTCCTTCTTTCCT	p.P1114Sfs*60	INS	exonic	ENSG00000166783	.	frameshift insertion	ENSG00000166783:ENST00000344181:exon20:c.3338_3339insCTCTGCCTCCCTCCTTCTTTCCT:p.P1114Sfs*60	intronic	MARF1	.	.	.	intronic	KIAA0430	.	.	.	ID=COSM1588238;OCCURENCE=1(endometrium),2(thyroid)	.	.	.	.	.	.	.	.	.	.	.	.	.	.	.	.	.	.	.	.
HALLMARK_CHOLESTEROL_HOMEOSTASIS, HALLMARK_ESTROGEN_RESPONSE_EARLY, HALLMARK_FATTY_ACID_METABOLISM	FASN	WaGa	chr17	80046867	80046867	-	TCTCCAGCACCACCGC	Frame_Shift_Ins	ENST00000306749	exon14	c.2281_2282insGCGGTGGTGCTGGAGA	p.I761Sfs*117	INS	exonic	ENSG00000169710	.	frameshift insertion	ENSG00000169710:ENST00000306749:exon14:c.2281_2282insGCGGTGGTGCTGGAGA:p.I761Sfs*117	exonic	FASN	.	frameshift insertion	FASN:NM_004104:exon14:c.2281_2282insGCGGTGGTGCTGGAGA:p.I761Sfs*117	exonic	FASN	.	frameshift insertion	FASN:uc002kdu.3:exon14:c.2281_2282insGCGGTGGTGCTGGAGA:p.I761Sfs*117	.	.	.	.	.	.	.	.	.	.	.	.	.	.	.	.	.	.	.	.	.
	CHST15	WaGa	chr10	125780754	125780754	G	-	Frame_Shift_Del	ENST00000421115	exon6	c.1365delC	p.R456Vfs*28	SNP	exonic	ENSG00000182022	.	frameshift deletion	ENSG00000182022:ENST00000421115:exon6:c.1365delC:p.R456Vfs*28	exonic	CHST15	.	frameshift deletion	CHST15:NM_001270765:exon6:c.1365delC:p.R456Vfs*28,CHST15:NM_014863:exon6:c.1365delC:p.R456Vfs*28	exonic	CHST15	.	frameshift deletion	CHST15:uc001lho.4:exon6:c.1365delC:p.R456Vfs*28,CHST15:uc010que.3:exon6:c.1365delC:p.R456Vfs*28	ID=COSM4591982;OCCURENCE=15(upper_aerodigestive_tract)	.	.	.	.	.	.	.	.	.	.	.	.	.	.	.	.	.	.	.	.
	PLA2G4E	WaGa	chr15	42302330	42302330	-	CC	Frame_Shift_Ins	ENST00000413860	exon1	c.115_116insGG	p.A39Gfs*20	INS	exonic	ENSG00000188089	.	frameshift insertion	ENSG00000188089:ENST00000413860:exon1:c.115_116insGG:p.A39Gfs*20	intronic	PLA2G4E	.	.	.	intronic	PLA2G4E	.	.	.	ID=COSM7176385;OCCURENCE=1(urinary_tract)	.	.	.	.	.	.	.	.	.	.	.	.	.	.	.	.	.	.	.	.
	SLCO1B7	WaGa	chr12	21200141	21200141	-	T	Frame_Shift_Ins	ENST00000421593	exon7	c.985dupT	p.L330Ffs*22	SNP	exonic	ENSG00000205754;ENSG00000257046;ENSG00000257062	.	frameshift insertion	ENSG00000205754:ENST00000421593:exon7:c.985dupT:p.L330Ffs*22,ENSG00000257046:ENST00000381541:exon8:c.1126dupT:p.L377Ffs*22,ENSG00000205754:ENST00000554957:exon8:c.1126dupT:p.L377Ffs*22	exonic	SLCO1B7	.	frameshift insertion	SLCO1B7:NM_001009562:exon7:c.985dupT:p.L330Ffs*22	exonic	SLCO1B7	.	frameshift insertion	SLCO1B7:uc010sin.2:exon7:c.985dupT:p.L330Ffs*22,SLCO1B7:uc010sim.2:exon8:c.1126dupT:p.L377Ffs*22	.	.	.	.	.	.	.	.	.	.	.	.	.	.	.	.	.	.	.	.	.
	SPEN	MKL-1	chr1	16256252	16256252	-	TGGAACAGAG	Frame_Shift_Ins	ENST00000375759	exon11	c.3517_3518insTGGAACAGAG	p.R1177Gfs*5	INS	exonic	ENSG00000065526	.	frameshift insertion	ENSG00000065526:ENST00000375759:exon11:c.3517_3518insTGGAACAGAG:p.R1177Gfs*5	exonic	SPEN	.	frameshift insertion	SPEN:NM_015001:exon11:c.3517_3518insTGGAACAGAG:p.R1177Gfs*5	exonic	SPEN	.	frameshift insertion	SPEN:uc010obp.1:exon10:c.3394_3395insTGGAACAGAG:p.R1136Gfs*5,SPEN:uc001axk.1:exon11:c.3517_3518insTGGAACAGAG:p.R1177Gfs*5	.	.	.	.	.	.	.	.	.	.	.	.	.	.	.	.	.	.	.	.	.
HALLMARK_NOTCH_SIGNALING, HALLMARK_KRAS_SIGNALING_DN	LFNG	MKL-1	chr7	2552885	2552885	-	GATG	Frame_Shift_Ins	ENST00000402506	exon2	c.142_143insGATG	p.E56Gfs*2	INS	exonic	ENSG00000106003	.	frameshift insertion	ENSG00000106003:ENST00000402506:exon2:c.142_143insGATG:p.E56Gfs*2	exonic	LFNG	.	frameshift insertion	LFNG:NM_001166355:exon2:c.142_143insGATG:p.E56Gfs*2	exonic	LFNG	.	frameshift insertion	LFNG:uc021zyw.1:exon2:c.142_143insGATG:p.E56Gfs*2	.	.	.	.	.	.	.	.	.	.	.	.	.	.	.	.	.	.	.	.	.
HALLMARK_MYC_TARGETS_V1	DHX15	MKL-1	chr4	24541910	24541911	AG	-	Frame_Shift_Del	ENST00000336812	exon10	c.1606_1607del	p.L536Dfs*15	DEL	exonic	ENSG00000109606	.	frameshift deletion	ENSG00000109606:ENST00000336812:exon10:c.1606_1607del:p.L536Dfs*15	exonic	DHX15	.	frameshift deletion	DHX15:NM_001358:exon10:c.1606_1607del:p.L536Dfs*15	exonic	DHX15	.	frameshift deletion	DHX15:uc003gqx.3:exon10:c.1606_1607del:p.L536Dfs*15	.	.	.	.	.	.	.	.	.	.	.	.	.	.	.	.	.	.	.	.	.
	MUC4	MKL-1	chr3	195513095	195513095	A	-	Frame_Shift_Del	ENST00000462323	exon2	c.5356delT	p.S1786Pfs*1218	SNP	exonic	ENSG00000145113	.	frameshift deletion	ENSG00000145113:ENST00000462323:exon2:c.5356delT:p.S1786Pfs*1218,ENSG00000145113:ENST00000463781:exon2:c.5356delT:p.S1786Pfs*1218,ENSG00000145113:ENST00000466475:exon2:c.5356delT:p.S1786Pfs*1218,ENSG00000145113:ENST00000470451:exon2:c.5356delT:p.S1786Pfs*1218,ENSG00000145113:ENST00000475231:exon2:c.5356delT:p.S1786Pfs*1218,ENSG00000145113:ENST00000477086:exon2:c.5356delT:p.S1786Pfs*1218,ENSG00000…	exonic	MUC4	.	frameshift deletion	MUC4:NM_018406:exon2:c.5356delT:p.S1786Pfs*1218	exonic	MUC4	.	frameshift deletion	MUC4:uc021xjp.1:exon2:c.5356delT:p.S1786Pfs*1218	.	.	.	.	.	.	.	.	.	.	.	.	.	.	.	.	.	.	.	.	.
	CRYAA	MKL-1	chr21	44589920	44589920	-	C	Frame_Shift_Ins	ENST00000398133	exon1	c.87dupC	p.H33Pfs*9	SNP	exonic	ENSG00000160202	.	frameshift insertion	ENSG00000160202:ENST00000398133:exon1:c.87dupC:p.H33Pfs*9	intronic	CRYAA;CRYAA2	.	.	.	intronic	CRYAA	.	.	.	ID=COSN26957520,COSN26957519,COSN1257243;OCCURENCE=2(upper_aerodigestive_tract),1(liver)	.	.	.	.	.	.	.	.	.	.	.	.	.	.	.	.	.	.	.	.
	KIAA0430	MKL-1	chr16	15696480	15696480	-	AGGAAAGAAGGAGGGAGGCAGAG	Frame_Shift_Ins	ENST00000344181	exon20	c.3338_3339insCTCTGCCTCCCTCCTTCTTTCCT	p.P1114Sfs*60	INS	exonic	ENSG00000166783	.	frameshift insertion	ENSG00000166783:ENST00000344181:exon20:c.3338_3339insCTCTGCCTCCCTCCTTCTTTCCT:p.P1114Sfs*60	intronic	MARF1	.	.	.	intronic	KIAA0430	.	.	.	ID=COSM1588238;OCCURENCE=1(endometrium),2(thyroid)	.	.	.	.	.	.	.	.	.	.	.	.	.	.	.	.	.	.	.	.
	CRIPAK	MKL-1	chr4	1388350	1388350	-	TGCCCATGTGGAGTGCCCGCCTGCTCACACA	Frame_Shift_Ins	ENST00000324803	exon1	c.51_52insTGCCCATGTGGAGTGCCCGCCTGCTCACACA	p.C27Hfs*391	INS	exonic	ENSG00000179979	.	frameshift insertion	ENSG00000179979:ENST00000324803:exon1:c.51_52insTGCCCATGTGGAGTGCCCGCCTGCTCACACA:p.C27Hfs*391	intergenic	UVSSA;NKX1-1	dist=6513;dist=8370	.	.	exonic	CRIPAK	.	frameshift insertion	CRIPAK:uc003gdf.2:exon1:c.51_52insTGCCCATGTGGAGTGCCCGCCTGCTCACACA:p.C27Hfs*391	ID=COSM5069355;OCCURENCE=1(prostate),4(large_intestine)	.	.	.	.	.	.	.	.	.	.	.	.	.	.	.	.	.	.	.	.
	PLA2G4E	MKL-1	chr15	42302330	42302330	-	CC	Frame_Shift_Ins	ENST00000413860	exon1	c.115_116insGG	p.A39Gfs*20	INS	exonic	ENSG00000188089	.	frameshift insertion	ENSG00000188089:ENST00000413860:exon1:c.115_116insGG:p.A39Gfs*20	intronic	PLA2G4E	.	.	.	intronic	PLA2G4E	.	.	.	ID=COSM7176385;OCCURENCE=1(urinary_tract)	.	.	.	.	.	.	.	.	.	.	.	.	.	.	.	.	.	.	.	.
	ZNF880	MKL-1	chr19	52888076	52888076	-	TGAGGTCAGGAGATCG	Frame_Shift_Ins	ENST00000422689	exon4	c.1243_1244insTGAGGTCAGGAGATCG	p.K415Mfs*9	INS	exonic	ENSG00000221923	.	frameshift insertion	ENSG00000221923:ENST00000422689:exon4:c.1243_1244insTGAGGTCAGGAGATCG:p.K415Mfs*9	exonic	ZNF880	.	frameshift insertion	ZNF880:NM_001145434:exon4:c.1243_1244insTGAGGTCAGGAGATCG:p.K415Mfs*9	exonic	ZNF880	.	frameshift insertion	ZNF880:uc002pzc.3:exon4:c.1243_1244insTGAGGTCAGGAGATCG:p.K415Mfs*9	.	.	.	.	.	.	.	.	.	.	.	.	.	.	.	.	.	.	.	.	.
	PLEKHA5	UM-MCC13	chr12	19512437	19512437	-	C	Frame_Shift_Ins	ENST00000538972	exon6	c.785_786insC	p.Q262Hfs*20	SNP	exonic	ENSG00000052126	.	frameshift insertion	ENSG00000052126:ENST00000538972:exon6:c.785_786insC:p.Q262Hfs*20,ENSG00000052126:ENST00000359180:exon20:c.2774_2775insC:p.Q925Hfs*20,ENSG00000052126:ENST00000536974:exon21:c.2807_2808insC:p.Q936Hfs*20,ENSG00000052126:ENST00000539256:exon21:c.2216_2217insC:p.Q739Hfs*20,ENSG00000052126:ENST00000299275:exon22:c.2942_2943insC:p.Q981Hfs*20,ENSG00000052126:ENST00000543806:exon22:c.2888_2889insC:p.Q963H…	exonic	PLEKHA5	.	frameshift insertion	PLEKHA5:NM_001256787:exon22:c.2888_2889insC:p.Q963Hfs*20,PLEKHA5:NM_019012:exon22:c.2942_2943insC:p.Q981Hfs*20,PLEKHA5:NM_001143821:exon24:c.3116_3117insC:p.Q1039Hfs*20,PLEKHA5:NM_001256470:exon28:c.3440_3441insC:p.Q1147Hfs*20	exonic	PLEKHA5	.	frameshift insertion	PLEKHA5:uc009zio.3:exon6:c.740_741insC:p.Q247Hfs*20,PLEKHA5:uc001rec.1:exon16:c.2369_2370insC:p.Q790Hfs*20,PLEKHA5:uc009zin.3:exon21:c.2216_2217insC:p.Q739Hfs*20,PLEKHA5:uc010sih.1:exon21:c.2807_2808insC:p.Q936Hfs*20,PLEKHA5:uc001reb.3:exon22:c.2942_2943insC:p.Q981Hfs*20,PLEKHA5:uc010sig.2:exon22:c.2888_2889insC:p.Q963Hfs*20,PLEKHA5:uc001rea.3:exon24:c.3116_3117insC:p.Q1039Hfs*20,PLEKHA5:uc010sie…	.	.	.	.	.	.	.	.	.	.	.	.	.	.	.	.	.	.	.	.	.
	PLEKHA5	UM-MCC13	chr12	19512438	19512438	-	AACAGTAAGTCCATCAGGCATGGTGG	Frame_Shift_Ins	ENST00000538972	exon6	c.786_787insAACAGTAAGTCCATCAGGCATGGTGG	p.L263Nfs*10	INS	exonic	ENSG00000052126	.	frameshift insertion	ENSG00000052126:ENST00000538972:exon6:c.786_787insAACAGTAAGTCCATCAGGCATGGTGG:p.L263Nfs*10,ENSG00000052126:ENST00000359180:exon20:c.2775_2776insAACAGTAAGTCCATCAGGCATGGTGG:p.L926Nfs*10,ENSG00000052126:ENST00000536974:exon21:c.2808_2809insAACAGTAAGTCCATCAGGCATGGTGG:p.L937Nfs*10,ENSG00000052126:ENST00000539256:exon21:c.2217_2218insAACAGTAAGTCCATCAGGCATGGTGG:p.L740Nfs*10,ENSG00000052126:ENST0000029927…	exonic	PLEKHA5	.	frameshift insertion	PLEKHA5:NM_001256787:exon22:c.2889_2890insAACAGTAAGTCCATCAGGCATGGTGG:p.L964Nfs*10,PLEKHA5:NM_019012:exon22:c.2943_2944insAACAGTAAGTCCATCAGGCATGGTGG:p.L982Nfs*10,PLEKHA5:NM_001143821:exon24:c.3117_3118insAACAGTAAGTCCATCAGGCATGGTGG:p.L1040Nfs*10,PLEKHA5:NM_001256470:exon28:c.3441_3442insAACAGTAAGTCCATCAGGCATGGTGG:p.L1148Nfs*10	exonic	PLEKHA5	.	frameshift insertion	PLEKHA5:uc009zio.3:exon6:c.741_742insAACAGTAAGTCCATCAGGCATGGTGG:p.L248Nfs*10,PLEKHA5:uc001rec.1:exon16:c.2370_2371insAACAGTAAGTCCATCAGGCATGGTGG:p.L791Nfs*10,PLEKHA5:uc009zin.3:exon21:c.2217_2218insAACAGTAAGTCCATCAGGCATGGTGG:p.L740Nfs*10,PLEKHA5:uc010sih.1:exon21:c.2808_2809insAACAGTAAGTCCATCAGGCATGGTGG:p.L937Nfs*10,PLEKHA5:uc001reb.3:exon22:c.2943_2944insAACAGTAAGTCCATCAGGCATGGTGG:p.L982Nfs*10,PL…	.	.	.	.	.	.	.	.	.	.	.	.	.	.	.	.	.	.	.	.	.
	FAM135A	UM-MCC13	chr6	71191702	71191705	AGGG	-	Frame_Shift_Del	ENST00000505868	exon7	c.670_671del	p.G224Lfs*2	DEL	exonic	ENSG00000082269	.	frameshift deletion	ENSG00000082269:ENST00000505868:exon7:c.670_671del:p.G224Lfs*2,ENSG00000082269:ENST00000457062:exon8:c.541_542del:p.G181Lfs*2,ENSG00000082269:ENST00000370479:exon9:c.541_542del:p.G181Lfs*2,ENSG00000082269:ENST00000505769:exon9:c.670_671del:p.G224Lfs*2,ENSG00000082269:ENST00000515323:exon9:c.670_671del:p.G224Lfs*2,ENSG00000082269:ENST00000361499:exon10:c.670_671del:p.G224Lfs*2,ENSG00000082269:ENST…	exonic	FAM135A	.	frameshift deletion	FAM135A:NM_001331000:exon8:c.571_572del:p.G191Lfs*2,FAM135A:NM_001331005:exon8:c.571_572del:p.G191Lfs*2,FAM135A:NM_020819:exon8:c.541_542del:p.G181Lfs*2,FAM135A:NM_001330996:exon9:c.670_671del:p.G224Lfs*2,FAM135A:NM_001330997:exon9:c.670_671del:p.G224Lfs*2,FAM135A:NM_001331001:exon9:c.670_671del:p.G224Lfs*2,FAM135A:NM_001351599:exon9:c.670_671del:p.G224Lfs*2,FAM135A:NM_001351600:exon9:c.670_671de…	exonic	FAM135A	.	frameshift deletion	FAM135A:uc003pfk.3:exon7:c.670_671del:p.G224Lfs*2,FAM135A:uc003pfl.3:exon7:c.181_182del:p.G61Lfs*2,FAM135A:uc003pfh.3:exon8:c.541_542del:p.G181Lfs*2,FAM135A:uc003pfj.3:exon8:c.670_671del:p.G224Lfs*2,FAM135A:uc003pfi.3:exon10:c.670_671del:p.G224Lfs*2	.	.	.	.	.	.	.	.	.	.	.	.	.	.	.	.	.	.	.	.	.
HALLMARK_ESTROGEN_RESPONSE_LATE, HALLMARK_APICAL_JUNCTION	MDK	UM-MCC13	chr11	46404342	46404342	C	-	Frame_Shift_Del	ENST00000489525	exon4	c.450delC	p.R155Afs*9	SNP	exonic	ENSG00000110492	.	frameshift deletion	ENSG00000110492:ENST00000489525:exon4:c.450delC:p.R155Afs*9	intronic	MDK	.	.	.	exonic	MDK	.	frameshift deletion	MDK:uc009ykz.1:exon4:c.450delC:p.R155Afs*9	.	.	.	.	.	.	.	.	.	.	.	.	.	.	.	.	.	.	.	.	.
	DEF8	UM-MCC13	chr16	90030647	90030647	-	AT	Frame_Shift_Ins	ENST00000567874	exon10	c.892_893insAT	p.A298Dfs*80	INS	exonic	ENSG00000140995	.	frameshift insertion	ENSG00000140995:ENST00000567874:exon10:c.892_893insAT:p.A298Dfs*80,ENSG00000140995:ENST00000268676:exon11:c.1255_1256insAT:p.A419Dfs*80,ENSG00000140995:ENST00000563594:exon11:c.1072_1073insAT:p.A358Dfs*80,ENSG00000140995:ENST00000563795:exon11:c.1021_1022insAT:p.A341Dfs*80,ENSG00000140995:ENST00000570182:exon11:c.1042_1043insAT:p.A348Dfs*80,ENSG00000140995:ENST00000569453:exon12:c.1072_1073insAT:…	exonic	DEF8	.	frameshift insertion	DEF8:NM_001242817:exon10:c.892_893insAT:p.A298Dfs*80,DEF8:NM_001242819:exon10:c.1021_1022insAT:p.A341Dfs*80,DEF8:NM_001242816:exon11:c.1042_1043insAT:p.A348Dfs*80,DEF8:NM_001242818:exon11:c.1072_1073insAT:p.A358Dfs*80,DEF8:NM_207514:exon11:c.1255_1256insAT:p.A419Dfs*80,DEF8:NM_001242820:exon12:c.1072_1073insAT:p.A358Dfs*80	exonic	DEF8	.	frameshift insertion	DEF8:uc002fpq.2:exon1:c.346_347insAT:p.A116Dfs*80,DEF8:uc010vpq.2:exon10:c.892_893insAT:p.A298Dfs*80,DEF8:uc010vpr.2:exon10:c.1021_1022insAT:p.A341Dfs*80,DEF8:uc002fpn.2:exon11:c.1255_1256insAT:p.A419Dfs*80,DEF8:uc002fpo.2:exon11:c.1072_1073insAT:p.A358Dfs*80,DEF8:uc002fpp.2:exon11:c.1042_1043insAT:p.A348Dfs*80,DEF8:uc021tmv.1:exon12:c.1072_1073insAT:p.A358Dfs*80	.	.	.	.	.	.	.	.	.	.	.	.	.	.	.	.	.	.	.	.	.
	CRYAA	UM-MCC13	chr21	44589920	44589920	-	C	Frame_Shift_Ins	ENST00000398133	exon1	c.87dupC	p.H33Pfs*9	SNP	exonic	ENSG00000160202	.	frameshift insertion	ENSG00000160202:ENST00000398133:exon1:c.87dupC:p.H33Pfs*9	intronic	CRYAA;CRYAA2	.	.	.	intronic	CRYAA	.	.	.	ID=COSN26957520,COSN26957519,COSN1257243;OCCURENCE=2(upper_aerodigestive_tract),1(liver)	.	.	.	.	.	.	.	.	.	.	.	.	.	.	.	.	.	.	.	.
	KIAA0430	UM-MCC13	chr16	15696480	15696480	-	AGGAAAGAAGGAGGGAGGCAGAG	Frame_Shift_Ins	ENST00000344181	exon20	c.3338_3339insCTCTGCCTCCCTCCTTCTTTCCT	p.P1114Sfs*60	INS	exonic	ENSG00000166783	.	frameshift insertion	ENSG00000166783:ENST00000344181:exon20:c.3338_3339insCTCTGCCTCCCTCCTTCTTTCCT:p.P1114Sfs*60	intronic	MARF1	.	.	.	intronic	KIAA0430	.	.	.	ID=COSM1588238;OCCURENCE=1(endometrium),2(thyroid)	.	.	.	.	.	.	.	.	.	.	.	.	.	.	.	.	.	.	.	.
	DNHD1	UM-MCC13	chr11	6559886	6559887	AG	-	Frame_Shift_Del	ENST00000527990	exon14	c.3171_3172del	p.E1058Gfs*34	DEL	exonic	ENSG00000179532	.	frameshift deletion	ENSG00000179532:ENST00000527990:exon14:c.3171_3172del:p.E1058Gfs*34,ENSG00000179532:ENST00000254579:exon16:c.3171_3172del:p.E1058Gfs*34	exonic	DNHD1	.	frameshift deletion	DNHD1:NM_144666:exon16:c.3171_3172del:p.E1058Gfs*34	exonic	DNHD1	.	frameshift deletion	DNHD1:uc001mdw.4:exon16:c.3171_3172del:p.E1058Gfs*34	.	.	.	.	.	.	.	.	.	.	.	.	.	.	.	.	.	.	.	.	.
	VCX	UM-MCC13	chrX	7811809	7811809	-	CTGTGTGGATGGCCAGCTTTTCCCCT	Frame_Shift_Ins	ENST00000381059	exon3	c.373_374insCTGTGTGGATGGCCAGCTTTTCCCCT	p.S125Tfs*19	INS	exonic	ENSG00000182583	.	frameshift insertion	ENSG00000182583:ENST00000381059:exon3:c.373_374insCTGTGTGGATGGCCAGCTTTTCCCCT:p.S125Tfs*19	exonic	VCX	.	frameshift insertion	VCX:NM_013452:exon3:c.373_374insCTGTGTGGATGGCCAGCTTTTCCCCT:p.S125Tfs*19	exonic	VCX	.	frameshift insertion	VCX:uc004crz.3:exon3:c.373_374insCTGTGTGGATGGCCAGCTTTTCCCCT:p.S125Tfs*19	.	.	.	.	.	.	.	.	.	.	.	.	.	.	.	.	.	.	.	.	.
	ZNF737	UM-MCC13	chr19	20727703	20727703	A	-	Frame_Shift_Del	ENST00000427401	exon4	c.1306delT	p.C436Afs*94	SNP	exonic	ENSG00000237440	.	frameshift deletion	ENSG00000237440:ENST00000427401:exon4:c.1306delT:p.C436Afs*94	exonic	ZNF737	.	frameshift deletion	ZNF737:NM_001159293:exon4:c.1306delT:p.C436Afs*94	exonic	ZNF737	.	frameshift deletion	ZNF737:uc002npa.3:exon4:c.1306delT:p.C436Afs*94	.	.	.	.	.	.	.	.	.	.	.	.	.	.	.	.	.	.	.	.	.
	KMT2B	UM-MCC13	chr19	36221282	36221282	-	TT	Frame_Shift_Ins	ENST00000222270	exon24	c.5116_5117insTT	p.Y1707Sfs*15	INS	exonic	ENSG00000272333	.	frameshift insertion	ENSG00000272333:ENST00000222270:exon24:c.5116_5117insTT:p.Y1707Sfs*15,ENSG00000272333:ENST00000420124:exon24:c.5116_5117insTT:p.Y1707Sfs*15	exonic	KMT2B	.	frameshift insertion	KMT2B:NM_014727:exon24:c.5116_5117insTT:p.Y1707Sfs*15	exonic	KMT2B	.	frameshift insertion	KMT2B:uc021usv.1:exon24:c.5116_5117insTT:p.Y1707Sfs*15	.	.	.	.	.	.	.	.	.	.	.	.	.	.	.	.	.	.	.	.	.
HALLMARK_PANCREAS_BETA_CELLS	PAX6	UM-MCC29	chr11	31822300	31822300	-	C	Frame_Shift_Ins	ENST00000379109	exon6	c.461dupG	p.S155Kfs*45	SNP	exonic	ENSG00000007372	.	frameshift insertion	ENSG00000007372:ENST00000379109:exon6:c.461dupG:p.S155Kfs*45,ENSG00000007372:ENST00000379111:exon6:c.461dupG:p.S155Kfs*45,ENSG00000007372:ENST00000379132:exon6:c.461dupG:p.S155Kfs*45,ENSG00000007372:ENST00000455099:exon6:c.302dupG:p.S102Kfs*23,ENSG00000007372:ENST00000241001:exon7:c.461dupG:p.S155Kfs*45,ENSG00000007372:ENST00000379107:exon7:c.503dupG:p.S169Kfs*45,ENSG00000007372:ENST00000379123:e…	exonic	PAX6	.	frameshift insertion	PAX6:NM_001368902:exon3:c.53dupG:p.S19Kfs*45,PAX6:NM_001368907:exon3:c.53dupG:p.S19Kfs*45,PAX6:NM_001368909:exon3:c.53dupG:p.S19Kfs*45,PAX6:NM_001310160:exon4:c.53dupG:p.S19Kfs*45,PAX6:NM_001368899:exon4:c.53dupG:p.S19Kfs*45,PAX6:NM_001368901:exon4:c.53dupG:p.S19Kfs*45,PAX6:NM_001368903:exon4:c.53dupG:p.S19Kfs*45,PAX6:NM_001368929:exon4:c.53dupG:p.S19Kfs*45,PAX6:NM_001310159:exon5:c.461dupG:p.S15…	exonic	PAX6	.	frameshift insertion	PAX6:uc031pzk.1:exon2:c.53dupG:p.S19Kfs*45,PAX6:uc021qfn.1:exon4:c.461dupG:p.S155Kfs*45,PAX6:uc031pzl.1:exon4:c.53dupG:p.S19Kfs*45,PAX6:uc001mtd.4:exon6:c.461dupG:p.S155Kfs*45,PAX6:uc001mte.5:exon6:c.461dupG:p.S155Kfs*45,PAX6:uc001mtf.5:exon7:c.461dupG:p.S155Kfs*45,PAX6:uc001mth.5:exon7:c.461dupG:p.S155Kfs*45,PAX6:uc009yjr.3:exon7:c.461dupG:p.S155Kfs*45,PAX6:uc001mtg.5:exon8:c.503dupG:p.S169Kfs*4…	.	.	.	.	.	.	.	.	.	.	.	.	.	.	.	.	.	.	.	.	.
	CELSR3	UM-MCC29	chr3	48694236	48694237	AA	-	Frame_Shift_Del	ENST00000164024	exon2	c.4293_4294del	p.F1431Lfs*151	DEL	exonic	ENSG00000008300	.	frameshift deletion	ENSG00000008300:ENST00000164024:exon2:c.4293_4294del:p.F1431Lfs*151,ENSG00000008300:ENST00000544264:exon2:c.4293_4294del:p.F1431Lfs*151	exonic	CELSR3	.	frameshift deletion	CELSR3:NM_001407:exon2:c.4293_4294del:p.F1431Lfs*151	exonic	CELSR3	.	frameshift deletion	CELSR3:uc003cul.3:exon2:c.4293_4294del:p.F1431Lfs*151,CELSR3:uc003cuf.1:exon4:c.4503_4504del:p.F1501Lfs*151	.	.	.	.	.	.	.	.	.	.	.	.	.	.	.	.	.	.	.	.	.
HALLMARK_DNA_REPAIR, HALLMARK_E2F_TARGETS	POLD1	UM-MCC29	chr19	50905486	50905486	-	C	Frame_Shift_Ins	ENST00000595904	exon5	c.615dupC	p.S207Lfs*45	SNP	exonic	ENSG00000062822	.	frameshift insertion	ENSG00000062822:ENST00000595904:exon5:c.615dupC:p.S207Lfs*45,ENSG00000062822:ENST00000440232:exon6:c.615dupC:p.S207Lfs*45,ENSG00000062822:ENST00000599857:exon6:c.615dupC:p.S207Lfs*45,ENSG00000062822:ENST00000600859:exon6:c.615dupC:p.S207Lfs*45	exonic	POLD1	.	frameshift insertion	POLD1:NM_001308632:exon5:c.615dupC:p.S207Lfs*45,POLD1:NM_001256849:exon6:c.615dupC:p.S207Lfs*45,POLD1:NM_002691:exon6:c.615dupC:p.S207Lfs*45	exonic	POLD1	.	frameshift insertion	POLD1:uc010eny.4:exon5:c.615dupC:p.S207Lfs*45,POLD1:uc002psb.5:exon6:c.615dupC:p.S207Lfs*45,POLD1:uc002psc.5:exon6:c.615dupC:p.S207Lfs*45	.	.	.	.	.	.	.	.	.	.	.	.	.	.	.	.	.	.	.	.	.
	TIMM44	UM-MCC29	chr19	8000053	8000054	TT	-	Frame_Shift_Del	ENST00000595876	exon4	c.397_398del	p.K133Gfs*41	DEL	exonic	ENSG00000104980	.	frameshift deletion	ENSG00000104980:ENST00000595876:exon4:c.397_398del:p.K133Gfs*41	intronic	TIMM44	.	.	.	intronic	TIMM44	.	.	.	.	.	.	.	.	.	.	.	.	.	.	.	.	.	.	.	.	.	.	.	.
HALLMARK_ESTROGEN_RESPONSE_LATE, HALLMARK_APICAL_JUNCTION	MDK	UM-MCC29	chr11	46404342	46404342	C	-	Frame_Shift_Del	ENST00000489525	exon4	c.450delC	p.R155Afs*9	SNP	exonic	ENSG00000110492	.	frameshift deletion	ENSG00000110492:ENST00000489525:exon4:c.450delC:p.R155Afs*9	intronic	MDK	.	.	.	exonic	MDK	.	frameshift deletion	MDK:uc009ykz.1:exon4:c.450delC:p.R155Afs*9	.	.	.	.	.	.	.	.	.	.	.	.	.	.	.	.	.	.	.	.	.
HALLMARK_FATTY_ACID_METABOLISM, HALLMARK_PEROXISOME	HMGCL	UM-MCC29	chr1	24164691	24164692	AG	-	Frame_Shift_Del	ENST00000374487	exon1	c.97_98del	p.L33Afs*16	DEL	exonic	ENSG00000117305	.	frameshift deletion	ENSG00000117305:ENST00000374487:exon1:c.97_98del:p.L33Afs*16	intergenic	HMGCL;FUCA1	dist=12742;dist=6879	.	.	UTR5	HMGCL	uc001bic.3:c.-17623_-17624delCT	.	.	.	.	.	.	.	.	.	.	.	.	.	.	.	.	.	.	.	.	.	.	.
HALLMARK_HYPOXIA, HALLMARK_P53_PATHWAY, HALLMARK_HEME_METABOLISM	FOXO3	UM-MCC29	chr6	108985176	108985176	-	G	Frame_Shift_Ins	ENST00000406360	exon2	c.1141dupG	p.L382Afs*3	SNP	exonic	ENSG00000118689	.	frameshift insertion	ENSG00000118689:ENST00000406360:exon2:c.1141dupG:p.L382Afs*3,ENSG00000118689:ENST00000540898:exon2:c.481dupG:p.L162Afs*3,ENSG00000118689:ENST00000343882:exon3:c.1141dupG:p.L382Afs*3	exonic	FOXO3	.	frameshift insertion	FOXO3:NM_001455:exon2:c.1141dupG:p.L382Afs*3,FOXO3:NM_201559:exon3:c.1141dupG:p.L382Afs*3	exonic	FOXO3	.	frameshift insertion	FOXO3:uc003psm.2:exon2:c.1141dupG:p.L382Afs*3,FOXO3:uc010kdj.1:exon2:c.481dupG:p.L162Afs*3,FOXO3:uc011ean.1:exon2:c.481dupG:p.L162Afs*3,FOXO3:uc003psk.2:exon3:c.1141dupG:p.L382Afs*3	ID=COSM5957204;OCCURENCE=1(thyroid)	.	.	.	.	.	.	.	.	.	.	.	.	.	.	.	.	.	.	.	.
HALLMARK_MYC_TARGETS_V1, HALLMARK_MYC_TARGETS_V2	CBX3	UM-MCC29	chr7	26248161	26248161	A	-	Frame_Shift_Del	ENST00000462165	exon2	c.292delA	p.K98Rfs*6	SNP	exonic	ENSG00000122565	.	frameshift deletion	ENSG00000122565:ENST00000462165:exon2:c.292delA:p.K98Rfs*6,ENSG00000122565:ENST00000337620:exon4:c.316delA:p.K106Rfs*21,ENSG00000122565:ENST00000396386:exon4:c.316delA:p.K106Rfs*21,ENSG00000122565:ENST00000409747:exon4:c.243delA:p.R82Efs*6	exonic	CBX3	.	frameshift deletion	CBX3:NM_007276:exon4:c.316delA:p.K106Rfs*21,CBX3:NM_016587:exon4:c.316delA:p.K106Rfs*21	exonic	CBX3	.	frameshift deletion	CBX3:uc003sxt.3:exon4:c.316delA:p.K106Rfs*21,CBX3:uc003sxu.3:exon4:c.316delA:p.K106Rfs*21,CBX3:uc003sxv.3:exon4:c.243delA:p.R82Efs*6	.	.	.	.	.	.	.	.	.	.	.	.	.	.	.	.	.	.	.	.	.
	ISLR	UM-MCC29	chr15	74467521	74467521	-	ATCTC	Frame_Shift_Ins	ENST00000249842	exon2	c.322_323insATCTC	p.D112Sfs*25	INS	exonic	ENSG00000129009	.	frameshift insertion	ENSG00000129009:ENST00000249842:exon2:c.322_323insATCTC:p.D112Sfs*25,ENSG00000129009:ENST00000395118:exon2:c.322_323insATCTC:p.D112Sfs*25,ENSG00000129009:ENST00000559510:exon2:c.322_323insATCTC:p.D112Sfs*25,ENSG00000129009:ENST00000560862:exon2:c.322_323insATCTC:p.D112Sfs*25	exonic	ISLR	.	frameshift insertion	ISLR:NM_005545:exon2:c.322_323insATCTC:p.D112Sfs*25,ISLR:NM_201526:exon2:c.322_323insATCTC:p.D112Sfs*25	exonic	ISLR	.	frameshift insertion	ISLR:uc021sqf.1:exon1:c.322_323insATCTC:p.D112Sfs*25,ISLR:uc002axg.1:exon2:c.322_323insATCTC:p.D112Sfs*25,ISLR:uc002axh.1:exon2:c.322_323insATCTC:p.D112Sfs*25	.	.	.	.	.	.	.	.	.	.	.	.	.	.	.	.	.	.	.	.	.
	GSE1	UM-MCC29	chr16	85699758	85699758	-	C	Frame_Shift_Ins	ENST00000393243	exon12	c.2717dupC	p.G908Wfs*63	SNP	exonic	ENSG00000131149	.	frameshift insertion	ENSG00000131149:ENST00000393243:exon12:c.2717dupC:p.G908Wfs*63,ENSG00000131149:ENST00000405402:exon12:c.2624dupC:p.G877Wfs*63,ENSG00000131149:ENST00000253458:exon13:c.2936dupC:p.G981Wfs*63	exonic	GSE1	.	frameshift insertion	GSE1:NM_001134473:exon12:c.2624dupC:p.G877Wfs*63,GSE1:NM_001278184:exon12:c.2717dupC:p.G908Wfs*63,GSE1:NM_014615:exon13:c.2936dupC:p.G981Wfs*63	exonic	GSE1	.	frameshift insertion	GSE1:uc002fiz.3:exon2:c.362dupC:p.G123Wfs*63,GSE1:uc010cho.3:exon3:c.476dupC:p.G161Wfs*63,GSE1:uc002fiw.3:exon12:c.2624dupC:p.G877Wfs*63,GSE1:uc002fiy.4:exon12:c.2717dupC:p.G908Wfs*63,GSE1:uc002fix.4:exon13:c.2936dupC:p.G981Wfs*63	.	.	.	.	.	.	.	.	.	.	.	.	.	.	.	.	.	.	.	.	.
	CCDC65	UM-MCC29	chr12	49314987	49314996	AAAAGGTACA	-	Frame_Shift_Del	ENST00000552942	exon6	c.907_916del	p.K303Tfs*3	DEL	exonic	ENSG00000139537	.	frameshift deletion	ENSG00000139537:ENST00000552942:exon6:c.907_916del:p.K303Tfs*3,ENSG00000139537:ENST00000266984:exon8:c.1216_1225del:p.K406Tfs*3,ENSG00000139537:ENST00000320516:exon8:c.1216_1225del:p.K406Tfs*3	exonic	CCDC65	.	frameshift deletion	CCDC65:NM_001286957:exon8:c.787_796del:p.K263Tfs*3,CCDC65:NM_033124:exon8:c.1216_1225del:p.K406Tfs*3	exonic	CCDC65	.	frameshift deletion	CCDC65:uc001rso.3:exon8:c.1216_1225del:p.K406Tfs*3	.	.	.	.	.	.	.	.	.	.	.	.	.	.	.	.	.	.	.	.	.
HALLMARK_MITOTIC_SPINDLE, HALLMARK_G2M_CHECKPOINT, HALLMARK_E2F_TARGETS	BRCA2	UM-MCC29	chr13	32911298	32911301	AAAC	-	Frame_Shift_Del	ENST00000380152	exon11	c.2806_2809del	p.A938Pfs*21	DEL	exonic	ENSG00000139618	.	frameshift deletion	ENSG00000139618:ENST00000380152:exon11:c.2806_2809del:p.A938Pfs*21,ENSG00000139618:ENST00000544455:exon11:c.2806_2809del:p.A938Pfs*21	exonic	BRCA2	.	frameshift deletion	BRCA2:NM_000059:exon11:c.2806_2809del:p.A938Pfs*21	exonic	BRCA2	.	frameshift deletion	BRCA2:uc001uub.1:exon11:c.2806_2809del:p.A938Pfs*21	.	24361	Neoplasm_of_the_breast|Hereditary_breast_and_ovarian_cancer_syndrome|Familial_cancer_of_breast|Hereditary_cancer-predisposing_syndrome|Breast-ovarian_cancer,_familial_2|Breast-ovarian_cancer,_familial_1|Breast_and/or_ovarian_cancer|not_provided	Human_Phenotype_Ontology:HP:0100013,MeSH:D001943,MedGen:C1458155,Orphanet:ORPHA180250,SNOMED_CT:126926005|MeSH:D061325,MedGen:C0677776,Orphanet:ORPHA145|MedGen:C0006142,OMIM:114480,Orphanet:ORPHA227535,SNOMED_CT:254843006|MedGen:C0027672,SNOMED_CT:699346009|MedGen:C2675520,OMIM:612555|MedGen:C2676676,OMIM:604370|MedGen:CN221562|MedGen:CN517202	reviewed_by_expert_panel	Pathogenic	.	.	.	.	.	.	.	.	.	.	.	.	.	.	.
	ZNF66	UM-MCC29	chr19	20973563	20973563	-	A	Frame_Shift_Ins	ENST00000425625	exon1	c.126dupA	p.G45Rfs*9	SNP	exonic	ENSG00000160229	.	frameshift insertion	ENSG00000160229:ENST00000425625:exon1:c.126dupA:p.G45Rfs*9	intronic	ZNF66	.	.	.	ncRNA_intronic	ZNF66	.	.	.	.	.	.	.	.	.	.	.	.	.	.	.	.	.	.	.	.	.	.	.	.
	ICA1L	UM-MCC29	chr2	203651477	203651478	TT	-	Frame_Shift_Del	ENST00000438804	exon14	c.1264_1265del	p.K422Ifs*14	DEL	exonic	ENSG00000163596	.	frameshift deletion	ENSG00000163596:ENST00000438804:exon14:c.1264_1265del:p.K422Ifs*14	intronic	ICA1L	.	.	.	intronic	ICA1L	.	.	.	.	.	.	.	.	.	.	.	.	.	.	.	.	.	.	.	.	.	.	.	.
	KIAA0430	UM-MCC29	chr16	15696480	15696480	-	AGGAAAGAAGGAGGGAGGCAGAG	Frame_Shift_Ins	ENST00000344181	exon20	c.3338_3339insCTCTGCCTCCCTCCTTCTTTCCT	p.P1114Sfs*60	INS	exonic	ENSG00000166783	.	frameshift insertion	ENSG00000166783:ENST00000344181:exon20:c.3338_3339insCTCTGCCTCCCTCCTTCTTTCCT:p.P1114Sfs*60	intronic	MARF1	.	.	.	intronic	KIAA0430	.	.	.	ID=COSM1588238;OCCURENCE=1(endometrium),2(thyroid)	.	.	.	.	.	.	.	.	.	.	.	.	.	.	.	.	.	.	.	.
	CRIPAK	UM-MCC29	chr4	1388350	1388350	-	TGCCCATGTGGAGTGCCCGCCTGCTCACACA	Frame_Shift_Ins	ENST00000324803	exon1	c.51_52insTGCCCATGTGGAGTGCCCGCCTGCTCACACA	p.C27Hfs*391	INS	exonic	ENSG00000179979	.	frameshift insertion	ENSG00000179979:ENST00000324803:exon1:c.51_52insTGCCCATGTGGAGTGCCCGCCTGCTCACACA:p.C27Hfs*391	intergenic	UVSSA;NKX1-1	dist=6513;dist=8370	.	.	exonic	CRIPAK	.	frameshift insertion	CRIPAK:uc003gdf.2:exon1:c.51_52insTGCCCATGTGGAGTGCCCGCCTGCTCACACA:p.C27Hfs*391	ID=COSM5069355;OCCURENCE=1(prostate),4(large_intestine)	.	.	.	.	.	.	.	.	.	.	.	.	.	.	.	.	.	.	.	.
	PCDHGB6	UM-MCC29	chr5	140788243	140788243	G	-	Frame_Shift_Del	ENST00000520790	exon1	c.474delG	p.D159Ifs*4	SNP	exonic	ENSG00000253305	.	frameshift deletion	ENSG00000253305:ENST00000520790:exon1:c.474delG:p.D159Ifs*4	exonic	PCDHGB6	.	frameshift deletion	PCDHGB6:NM_018926:exon1:c.474delG:p.D159Ifs*4,PCDHGB6:NM_032100:exon1:c.474delG:p.D159Ifs*4	exonic	PCDHGB6	.	frameshift deletion	PCDHGB6:uc003lki.1:exon1:c.474delG:p.D159Ifs*4,PCDHGB6:uc003lkj.2:exon1:c.474delG:p.D159Ifs*4	.	.	.	.	.	.	.	.	.	.	.	.	.	.	.	.	.	.	.	.	.
	PROM1	UKE-MCC3b	chr4	15994010	15994019	GTATGCTGCG	-	Frame_Shift_Del	ENST00000447510	exon16	c.1768_1772del	p.H590Wfs*6	DEL	exonic	ENSG00000007062	.	frameshift deletion	ENSG00000007062:ENST00000447510:exon16:c.1768_1772del:p.H590Wfs*6,ENSG00000007062:ENST00000505450:exon16:c.1741_1745del:p.H581Wfs*6,ENSG00000007062:ENST00000508167:exon16:c.1741_1745del:p.H581Wfs*6,ENSG00000007062:ENST00000539194:exon16:c.1768_1772del:p.H590Wfs*6,ENSG00000007062:ENST00000540805:exon16:c.1768_1772del:p.H590Wfs*6,ENSG00000007062:ENST00000543373:exon16:c.1741_1745del:p.H581Wfs*6,ENS…	exonic	PROM1	.	frameshift deletion	PROM1:NM_001145851:exon15:c.1741_1745del:p.H581Wfs*6,PROM1:NM_001145847:exon16:c.1741_1745del:p.H581Wfs*6,PROM1:NM_001145848:exon16:c.1741_1745del:p.H581Wfs*6,PROM1:NM_001145849:exon16:c.1768_1772del:p.H590Wfs*6,PROM1:NM_001145852:exon16:c.1741_1745del:p.H581Wfs*6,PROM1:NM_001371406:exon16:c.1741_1745del:p.H581Wfs*6,PROM1:NM_001371407:exon16:c.1741_1745del:p.H581Wfs*6,PROM1:NM_001371408:exon16:c.…	exonic	PROM1	.	frameshift deletion	PROM1:uc003gos.2:exon15:c.1741_1745del:p.H581Wfs*6,PROM1:uc003gou.2:exon15:c.1741_1745del:p.H581Wfs*6,PROM1:uc003goo.2:exon16:c.1768_1772del:p.H590Wfs*6,PROM1:uc003gop.2:exon16:c.1741_1745del:p.H581Wfs*6,PROM1:uc003goq.3:exon16:c.1741_1745del:p.H581Wfs*6,PROM1:uc003gor.2:exon16:c.1768_1772del:p.H590Wfs*6,PROM1:uc003got.2:exon16:c.1768_1772del:p.H590Wfs*6	.	.	.	.	.	.	.	.	.	.	.	.	.	.	.	.	.	.	.	.	.
	SGSM3	UKE-MCC3b	chr22	40805295	40805295	-	C	Frame_Shift_Ins	ENST00000427834	exon5	c.366dupC	p.L123Pfs*25	SNP	exonic	ENSG00000100359	.	frameshift insertion	ENSG00000100359:ENST00000427834:exon5:c.366dupC:p.L123Pfs*25,ENSG00000100359:ENST00000248929:exon20:c.2031dupC:p.L678Pfs*25	exonic	SGSM3	.	frameshift insertion	SGSM3:NM_001301849:exon19:c.1764dupC:p.L589Pfs*25,SGSM3:NM_001350043:exon19:c.1881dupC:p.L628Pfs*25,SGSM3:NM_001350044:exon19:c.1842dupC:p.L615Pfs*25,SGSM3:NM_001350046:exon19:c.1830dupC:p.L611Pfs*25,SGSM3:NM_001350047:exon19:c.1830dupC:p.L611Pfs*25,SGSM3:NM_001350048:exon19:c.1533dupC:p.L512Pfs*25,SGSM3:NM_001350039:exon20:c.2082dupC:p.L695Pfs*25,SGSM3:NM_001350040:exon20:c.2082dupC:p.L695Pfs*25…	exonic	SGSM3	.	frameshift insertion	SGSM3:uc011aot.1:exon19:c.1764dupC:p.L589Pfs*25,SGSM3:uc003ayu.1:exon20:c.2031dupC:p.L678Pfs*25	.	.	.	.	.	.	.	.	.	.	.	.	.	.	.	.	.	.	.	.	.
	TIMM44	UKE-MCC3b	chr19	8000053	8000054	TT	-	Frame_Shift_Del	ENST00000595876	exon4	c.397_398del	p.K133Gfs*41	DEL	exonic	ENSG00000104980	.	frameshift deletion	ENSG00000104980:ENST00000595876:exon4:c.397_398del:p.K133Gfs*41	intronic	TIMM44	.	.	.	intronic	TIMM44	.	.	.	.	.	.	.	.	.	.	.	.	.	.	.	.	.	.	.	.	.	.	.	.
HALLMARK_ESTROGEN_RESPONSE_LATE, HALLMARK_APICAL_JUNCTION	MDK	UKE-MCC3b	chr11	46404342	46404342	C	-	Frame_Shift_Del	ENST00000489525	exon4	c.450delC	p.R155Afs*9	SNP	exonic	ENSG00000110492	.	frameshift deletion	ENSG00000110492:ENST00000489525:exon4:c.450delC:p.R155Afs*9	intronic	MDK	.	.	.	exonic	MDK	.	frameshift deletion	MDK:uc009ykz.1:exon4:c.450delC:p.R155Afs*9	.	.	.	.	.	.	.	.	.	.	.	.	.	.	.	.	.	.	.	.	.
	GABPB2	UKE-MCC3b	chr1	151089905	151089906	TG	-	Frame_Shift_Del	ENST00000368916	exon6	c.846_847del	p.V283Nfs*2	DEL	exonic	ENSG00000143458	.	frameshift deletion	ENSG00000143458:ENST00000368916:exon6:c.846_847del:p.V283Nfs*2,ENSG00000143458:ENST00000368917:exon7:c.846_847del:p.V283Nfs*2,ENSG00000143458:ENST00000368918:exon8:c.960_961del:p.V321Nfs*2	exonic	GABPB2	.	frameshift deletion	GABPB2:NM_001323907:exon7:c.726_727del:p.V243Nfs*2,GABPB2:NM_001323909:exon7:c.846_847del:p.V283Nfs*2,GABPB2:NM_001323911:exon7:c.846_847del:p.V283Nfs*2,GABPB2:NM_001323912:exon7:c.678_679del:p.V227Nfs*2,GABPB2:NM_001323913:exon7:c.792_793del:p.V265Nfs*2,GABPB2:NM_001323906:exon8:c.960_961del:p.V321Nfs*2,GABPB2:NM_001323908:exon8:c.960_961del:p.V321Nfs*2,GABPB2:NM_144618:exon8:c.960_961del:p.V321…	exonic	GABPB2	.	frameshift deletion	GABPB2:uc001ewr.2:exon8:c.960_961del:p.V321Nfs*2	.	.	.	.	.	.	.	.	.	.	.	.	.	.	.	.	.	.	.	.	.
	DGKQ	UKE-MCC3b	chr4	954439	954439	-	C	Frame_Shift_Ins	ENST00000515182	exon5	c.442dupG	p.A148Gfs*6	SNP	exonic	ENSG00000145214	.	frameshift insertion	ENSG00000145214:ENST00000515182:exon5:c.442dupG:p.A148Gfs*6,ENSG00000145214:ENST00000273814:exon23:c.2797dupG:p.A933Gfs*6	exonic	DGKQ	.	frameshift insertion	DGKQ:NM_001347:exon23:c.2797dupG:p.A933Gfs*6	exonic	DGKQ	.	frameshift insertion	DGKQ:uc010ibn.4:exon22:c.2758dupG:p.A920Gfs*6,DGKQ:uc003gbw.4:exon23:c.2797dupG:p.A933Gfs*6	.	.	.	.	.	.	.	.	.	.	.	.	.	.	.	.	.	.	.	.	.
	SLC13A3	UKE-MCC3b	chr20	45192189	45192189	-	C	Frame_Shift_Ins	ENST00000396360	exon11	c.1249dupG	p.A417Gfs*83	SNP	exonic	ENSG00000158296	.	frameshift insertion	ENSG00000158296:ENST00000396360:exon11:c.1249dupG:p.A417Gfs*83,ENSG00000158296:ENST00000413164:exon11:c.1345dupG:p.A449Gfs*83,ENSG00000158296:ENST00000435032:exon11:c.250dupG:p.A84Gfs*83,ENSG00000158296:ENST00000472148:exon11:c.1249dupG:p.A417Gfs*83,ENSG00000158296:ENST00000495082:exon11:c.1354dupG:p.A452Gfs*83,ENSG00000158296:ENST00000279027:exon12:c.1495dupG:p.A499Gfs*83,ENSG00000158296:ENST000…	exonic	SLC13A3	.	frameshift insertion	SLC13A3:NM_001193339:exon11:c.1345dupG:p.A449Gfs*83,SLC13A3:NM_001193340:exon12:c.1249dupG:p.A417Gfs*83,SLC13A3:NM_001193342:exon12:c.1201dupG:p.A401Gfs*83,SLC13A3:NM_022829:exon12:c.1495dupG:p.A499Gfs*83,SLC13A3:NM_001011554:exon13:c.1354dupG:p.A452Gfs*83	exonic	SLC13A3	.	frameshift insertion	SLC13A3:uc010ghm.2:exon2:c.256dupG:p.A86Gfs*83,SLC13A3:uc010zxv.2:exon3:c.250dupG:p.A84Gfs*83,SLC13A3:uc010ghn.2:exon11:c.1402dupG:p.A468Gfs*83,SLC13A3:uc010zxw.2:exon11:c.1345dupG:p.A449Gfs*83,SLC13A3:uc002xsf.2:exon12:c.1495dupG:p.A499Gfs*83,SLC13A3:uc010gho.2:exon12:c.1249dupG:p.A417Gfs*83,SLC13A3:uc010zxx.2:exon12:c.1201dupG:p.A401Gfs*83,SLC13A3:uc002xsg.2:exon13:c.1354dupG:p.A452Gfs*83	.	.	.	.	.	.	.	.	.	.	.	.	.	.	.	.	.	.	.	.	.
	CRYAA	UKE-MCC3b	chr21	44589920	44589920	-	C	Frame_Shift_Ins	ENST00000398133	exon1	c.87dupC	p.H33Pfs*9	SNP	exonic	ENSG00000160202	.	frameshift insertion	ENSG00000160202:ENST00000398133:exon1:c.87dupC:p.H33Pfs*9	intronic	CRYAA;CRYAA2	.	.	.	intronic	CRYAA	.	.	.	ID=COSN26957520,COSN26957519,COSN1257243;OCCURENCE=2(upper_aerodigestive_tract),1(liver)	.	.	.	.	.	.	.	.	.	.	.	.	.	.	.	.	.	.	.	.
	KIAA0430	UKE-MCC3b	chr16	15696480	15696480	-	AGGAAAGAAGGAGGGAGGCAGAG	Frame_Shift_Ins	ENST00000344181	exon20	c.3338_3339insCTCTGCCTCCCTCCTTCTTTCCT	p.P1114Sfs*60	INS	exonic	ENSG00000166783	.	frameshift insertion	ENSG00000166783:ENST00000344181:exon20:c.3338_3339insCTCTGCCTCCCTCCTTCTTTCCT:p.P1114Sfs*60	intronic	MARF1	.	.	.	intronic	KIAA0430	.	.	.	ID=COSM1588238;OCCURENCE=1(endometrium),2(thyroid)	.	.	.	.	.	.	.	.	.	.	.	.	.	.	.	.	.	.	.	.
	MED16	UKE-MCC3b	chr19	875288	875294	GGGCTCT	-	Frame_Shift_Del	ENST00000586017	exon8	c.1289_1295del	p.K430Tfs*5	DEL	exonic	ENSG00000175221	.	frameshift deletion	ENSG00000175221:ENST00000586017:exon8:c.1289_1295del:p.K430Tfs*5,ENSG00000175221:ENST00000592943:exon8:c.1514_1520del:p.K505Tfs*5,ENSG00000175221:ENST00000589119:exon9:c.1721_1727del:p.K574Tfs*5,ENSG00000175221:ENST00000269814:exon10:c.1721_1727del:p.K574Tfs*5,ENSG00000175221:ENST00000312090:exon10:c.1721_1727del:p.K574Tfs*5,ENSG00000175221:ENST00000325464:exon10:c.1721_1727del:p.K574Tfs*5,ENSG00…	exonic	MED16	.	frameshift deletion	MED16:NM_005481:exon10:c.1721_1727del:p.K574Tfs*5	exonic	MED16	.	frameshift deletion	MED16:uc010xfy.1:exon4:c.452_458del:p.K151Tfs*5,MED16:uc010drw.2:exon6:c.1196_1202del:p.K399Tfs*5,MED16:uc010xfw.1:exon8:c.1481_1487del:p.K494Tfs*5,MED16:uc010xfx.1:exon8:c.1256_1262del:p.K419Tfs*5,MED16:uc002lqd.1:exon10:c.1721_1727del:p.K574Tfs*5,MED16:uc002lqe.3:exon10:c.1688_1694del:p.K563Tfs*5,MED16:uc002lqf.3:exon10:c.1688_1694del:p.K563Tfs*5	.	.	.	.	.	.	.	.	.	.	.	.	.	.	.	.	.	.	.	.	.
	PNLIPRP1	UKE-MCC3b	chr10	118360655	118360655	-	A	Frame_Shift_Ins	ENST00000534537	exon9	c.1006dupA	p.T336Nfs*3	SNP	exonic	ENSG00000187021	.	frameshift insertion	ENSG00000187021:ENST00000534537:exon9:c.1006dupA:p.T336Nfs*3,ENSG00000187021:ENST00000358834:exon10:c.1006dupA:p.T336Nfs*3,ENSG00000187021:ENST00000528052:exon10:c.1006dupA:p.T336Nfs*3	exonic	PNLIPRP1	.	frameshift insertion	PNLIPRP1:NM_001303135:exon10:c.1006dupA:p.T336Nfs*3,PNLIPRP1:NM_006229:exon10:c.1006dupA:p.T336Nfs*3	exonic	PNLIPRP1	.	frameshift insertion	PNLIPRP1:uc001lco.1:exon10:c.1006dupA:p.T336Nfs*3,PNLIPRP1:uc001lcp.2:exon10:c.1006dupA:p.T336Nfs*3	.	.	.	.	.	.	.	.	.	.	.	.	.	.	.	.	.	.	.	.	.
	RAET1G	UKE-MCC3b	chr6	150240211	150240211	C	-	Frame_Shift_Del	ENST00000367360	exon3	c.599delG	p.G200Afs*48	SNP	exonic	ENSG00000203722	.	frameshift deletion	ENSG00000203722:ENST00000367360:exon3:c.599delG:p.G200Afs*48,ENSG00000203722:ENST00000367361:exon3:c.599delG:p.G200Afs*47,ENSG00000203722:ENST00000479265:exon3:c.599delG:p.G200Afs*75	exonic	RAET1G	.	frameshift deletion	RAET1G:NM_001001788:exon3:c.599delG:p.G200Afs*48	exonic	RAET1G	.	frameshift deletion	RAET1G:uc010kii.1:exon3:c.599delG:p.G200Afs*48	.	.	.	.	.	.	.	.	.	.	.	.	.	.	.	.	.	.	.	.	.
	ZNF880	UKE-MCC3b	chr19	52888076	52888076	-	TGAGGTCAGGAGATCG	Frame_Shift_Ins	ENST00000422689	exon4	c.1243_1244insTGAGGTCAGGAGATCG	p.K415Mfs*9	INS	exonic	ENSG00000221923	.	frameshift insertion	ENSG00000221923:ENST00000422689:exon4:c.1243_1244insTGAGGTCAGGAGATCG:p.K415Mfs*9	exonic	ZNF880	.	frameshift insertion	ZNF880:NM_001145434:exon4:c.1243_1244insTGAGGTCAGGAGATCG:p.K415Mfs*9	exonic	ZNF880	.	frameshift insertion	ZNF880:uc002pzc.3:exon4:c.1243_1244insTGAGGTCAGGAGATCG:p.K415Mfs*9	.	.	.	.	.	.	.	.	.	.	.	.	.	.	.	.	.	.	.	.	.
[truncated: 151 more columns]
