# Supplementary material for: Mutational Landscape of Virus- and UV-Associated Merkel Cell Carcinoma Cell Lines Is Comparable to Tumor Tissue
Source: Cancers (Basel). 2021 Feb 5;13(4):649. doi: 10.3390/cancers13040649 (PMC7914758; doi:10.3390/cancers13040649)
Supplement: Supplementary file 1 [file cancers-13-00649-s001.zip › 201223_tableS4_MCC_WES.csv]

hallmarkgeneset	Hugo_Symbol	Tumor_Sample_Barcode	Chromosome	Start_Position	End_Position	Reference_Allele	Tumor_Seq_Allele2	Variant_Classification	tx	exon	txChange	aaChange	Variant_Type	Func.refGene	Gene.refGene	GeneDetail.refGene	ExonicFunc.refGene	AAChange.refGene	Func.refGene2	Gene.refGene2	GeneDetail.refGene2	ExonicFunc.refGene2	AAChange.refGene2	Func.knownGene	Gene.knownGene	GeneDetail.knownGene	ExonicFunc.knownGene	AAChange.knownGene	cosmic87	CLNALLELEID	CLNDN	CLNDISDB	CLNREVSTAT	CLNSIG	InterVar_automated	PVS1	PS1	PS2	PS3	PS4	PM1	PM2	PM3	PM4	PM5	PM6	PP1	PP2	PP3
HALLMARK_WNT_BETA_CATENIN_SIGNALING, HALLMARK_DNA_REPAIR, HALLMARK_E2F_TARGETS, HALLMARK_P53_PATHWAY	TP53	UM-MCC29	chr17	7578478	7578478	G	T	Missense_Mutation	ENST00000509690	exon2	c.C56A	p.P19H	SNP	exonic	ENSG00000141510	.	nonsynonymous SNV	ENSG00000141510:ENST00000509690:exon2:c.C56A:p.P19H,ENSG00000141510:ENST00000359597:exon4:c.C452A:p.P151H,ENSG00000141510:ENST00000413465:exon4:c.C452A:p.P151H,ENSG00000141510:ENST00000514944:exon4:c.C173A:p.P58H,ENSG00000141510:ENST00000269305:exon5:c.C452A:p.P151H,ENSG00000141510:ENST00000420246:exon5:c.C452A:p.P151H,ENSG00000141510:ENST00000445888:exon5:c.C452A:p.P151H,ENSG00000141510:ENST0000…	exonic	TP53	.	nonsynonymous SNV	TP53:NM_001126115:exon1:c.C56A:p.P19H,TP53:NM_001126116:exon1:c.C56A:p.P19H,TP53:NM_001126117:exon1:c.C56A:p.P19H,TP53:NM_001126118:exon4:c.C335A:p.P112H,TP53:NM_000546:exon5:c.C452A:p.P151H,TP53:NM_001126112:exon5:c.C452A:p.P151H,TP53:NM_001126113:exon5:c.C452A:p.P151H,TP53:NM_001126114:exon5:c.C452A:p.P151H,TP53:NM_001276695:exon5:c.C335A:p.P112H,TP53:NM_001276696:exon5:c.C335A:p.P112H,TP53:NM_…	exonic	TP53	.	nonsynonymous SNV	TP53:uc002gio.3:exon2:c.C56A:p.P19H,TP53:uc002gig.1:exon4:c.C452A:p.P151H,TP53:uc002gih.3:exon4:c.C452A:p.P151H,TP53:uc002gin.3:exon4:c.C173A:p.P58H,TP53:uc010vug.3:exon4:c.C335A:p.P112H,TP53:uc031qyq.1:exon4:c.C335A:p.P112H,TP53:uc002gij.3:exon5:c.C335A:p.P112H,TP53:uc002gim.3:exon5:c.C452A:p.P151H,TP53:uc010cnh.2:exon5:c.C452A:p.P151H,TP53:uc010cni.2:exon5:c.C452A:p.P151H	ID=COSM3388218,COSM259152,COSM259149,COSM259150,COSM2744918,COSM259151,COSM11476;OCCURENCE=6(breast),1(stomach),3(urinary_tract),5(oesophagus),4(lung),7(large_intestine),1(salivary_gland),3(upper_aerodigestive_tract),2(liver),1(NS),2(pancreas),2(thyroid),2(soft_tissue),2(kidney),3(ovary),2(skin),1(haematopoietic_and_lymphoid_tissue)	363518	Hepatocellular_carcinoma|Pancreatic_adenocarcinoma|Transitional_cell_carcinoma_of_the_bladder|Multiple_myeloma|Carcinoma_of_esophagus|Lung_adenocarcinoma|Squamous_cell_lung_carcinoma|Neoplasm_of_brain|Neoplasm_of_the_breast|Neoplasm_of_the_large_intestine|Squamous_cell_carcinoma_of_the_head_and_neck|Malignant_melanoma_of_skin|Adenoid_cystic_carcinoma|Ovarian_Neoplasms|Li-Fraumeni_syndrome|Maligna…	Human_Phenotype_Ontology:HP:0001402,MedGen:C2239176,OMIM:114550,Orphanet:ORPHA88673,SNOMED_CT:187769009,SNOMED_CT:25370001|Human_Phenotype_Ontology:HP:0006725,MedGen:C0281361|Human_Phenotype_Ontology:HP:0006740,MedGen:C0279680|Human_Phenotype_Ontology:HP:0006775,MeSH:D009101,MedGen:C0026764,OMIM:254500,Orphanet:ORPHA29073,SNOMED_CT:109989006,SNOMED_CT:55921005|Human_Phenotype_Ontology:HP:0011459,…	criteria_provided,_single_submitter	Uncertain_significance	Likely pathogenic	0	0	0	0	0	1	1	0	0	0	0	0	0	1
HALLMARK_WNT_BETA_CATENIN_SIGNALING, HALLMARK_DNA_REPAIR, HALLMARK_E2F_TARGETS, HALLMARK_P53_PATHWAY	TP53	UM-MCC32	chr17	7577539	7577539	G	A	Missense_Mutation	ENST00000509690	exon4	c.C346T	p.R116W	SNP	exonic	ENSG00000141510	.	nonsynonymous SNV	ENSG00000141510:ENST00000509690:exon4:c.C346T:p.R116W,ENSG00000141510:ENST00000359597:exon6:c.C742T:p.R248W,ENSG00000141510:ENST00000413465:exon6:c.C742T:p.R248W,ENSG00000141510:ENST00000514944:exon6:c.C463T:p.R155W,ENSG00000141510:ENST00000269305:exon7:c.C742T:p.R248W,ENSG00000141510:ENST00000420246:exon7:c.C742T:p.R248W,ENSG00000141510:ENST00000445888:exon7:c.C742T:p.R248W,ENSG00000141510:ENST0…	exonic	TP53	.	nonsynonymous SNV	TP53:NM_001126115:exon3:c.C346T:p.R116W,TP53:NM_001126116:exon3:c.C346T:p.R116W,TP53:NM_001126117:exon3:c.C346T:p.R116W,TP53:NM_001276697:exon3:c.C265T:p.R89W,TP53:NM_001276698:exon3:c.C265T:p.R89W,TP53:NM_001276699:exon3:c.C265T:p.R89W,TP53:NM_001126118:exon6:c.C625T:p.R209W,TP53:NM_000546:exon7:c.C742T:p.R248W,TP53:NM_001126112:exon7:c.C742T:p.R248W,TP53:NM_001126113:exon7:c.C742T:p.R248W,TP53:…	exonic	TP53	.	nonsynonymous SNV	TP53:uc002gii.2:exon3:c.C265T:p.R89W,TP53:uc010cnf.2:exon3:c.C265T:p.R89W,TP53:uc010cng.2:exon3:c.C265T:p.R89W,TP53:uc002gio.3:exon4:c.C346T:p.R116W,TP53:uc002gig.1:exon6:c.C742T:p.R248W,TP53:uc002gih.3:exon6:c.C742T:p.R248W,TP53:uc002gin.3:exon6:c.C463T:p.R155W,TP53:uc031qyq.1:exon6:c.C625T:p.R209W,TP53:uc002gij.3:exon7:c.C625T:p.R209W,TP53:uc002gim.3:exon7:c.C742T:p.R248W,TP53:uc010cnh.2:exon7:…	ID=COSM120007,COSM10656,COSM120005,COSM120006,COSM1640831,COSM3388183;OCCURENCE=1(salivary_gland),1(cervix),4(vulva),5(liver),38(upper_aerodigestive_tract),41(lung),64(oesophagus),214(large_intestine),27(urinary_tract),1(thymus),2(bone),92(breast),42(stomach),14(kidney),8(soft_tissue),6(thyroid),49(haematopoietic_and_lymphoid_tissue),47(skin),44(ovary),2(pleura),28(endometrium),9(prostate),2(geni…	27386	Li-Fraumeni_syndrome_1|Abnormality_of_the_tongue|Webbed_neck|Pectus_excavatum|Hepatocellular_carcinoma|Pancytopenia|Neoplasm|Medulloblastoma|Short_stature|Acute_myeloid_leukemia|Chronic_lymphocytic_leukemia|Pancreatic_adenocarcinoma|Squamous_cell_carcinoma_of_the_skin|Transitional_cell_carcinoma_of_the_bladder|Multiple_myeloma|Brainstem_glioma|Carcinoma_of_esophagus|Lung_adenocarcinoma|Small_cell…	Gene:553989,MedGen:C1835398,OMIM:151623|Human_Phenotype_Ontology:HP:0000157,MedGen:C0878638|Human_Phenotype_Ontology:HP:0000465,MedGen:C0221217|Human_Phenotype_Ontology:HP:0000767,MedGen:C0016842,OMIM:169300|Human_Phenotype_Ontology:HP:0001402,MedGen:C2239176,OMIM:114550,Orphanet:ORPHA88673,SNOMED_CT:187769009,SNOMED_CT:25370001|Human_Phenotype_Ontology:HP:0001876,MedGen:C0030312|Human_Phenotype_…	reviewed_by_expert_panel	Pathogenic	Pathogenic	0	0	0	1	0	1	1	0	0	0	0	0	0	1
HALLMARK_WNT_BETA_CATENIN_SIGNALING, HALLMARK_DNA_REPAIR, HALLMARK_E2F_TARGETS, HALLMARK_P53_PATHWAY	TP53	UM-MCC34	chr17	7579518	7579522	CTTCA	-	Frame_Shift_Del	ENST00000359597	exon3	c.165_169del	p.E56Pfs*5	DEL	exonic	ENSG00000141510	.	frameshift deletion	ENSG00000141510:ENST00000359597:exon3:c.165_169del:p.E56Pfs*5,ENSG00000141510:ENST00000413465:exon3:c.165_169del:p.E56Pfs*5,ENSG00000141510:ENST00000269305:exon4:c.165_169del:p.E56Pfs*5,ENSG00000141510:ENST00000420246:exon4:c.165_169del:p.E56Pfs*5,ENSG00000141510:ENST00000445888:exon4:c.165_169del:p.E56Pfs*5,ENSG00000141510:ENST00000455263:exon4:c.165_169del:p.E56Pfs*5,ENSG00000141510:ENST0000050…	exonic	TP53	.	frameshift deletion	TP53:NM_001126118:exon3:c.48_52del:p.E17Pfs*5,TP53:NM_000546:exon4:c.165_169del:p.E56Pfs*5,TP53:NM_001126112:exon4:c.165_169del:p.E56Pfs*5,TP53:NM_001126113:exon4:c.165_169del:p.E56Pfs*5,TP53:NM_001126114:exon4:c.165_169del:p.E56Pfs*5,TP53:NM_001276695:exon4:c.48_52del:p.E17Pfs*5,TP53:NM_001276696:exon4:c.48_52del:p.E17Pfs*5,TP53:NM_001276760:exon4:c.48_52del:p.E17Pfs*5,TP53:NM_001276761:exon4:c.…	exonic	TP53	.	frameshift deletion	TP53:uc002gig.1:exon3:c.165_169del:p.E56Pfs*5,TP53:uc002gih.3:exon3:c.165_169del:p.E56Pfs*5,TP53:uc010vug.3:exon3:c.48_52del:p.E17Pfs*5,TP53:uc031qyq.1:exon3:c.48_52del:p.E17Pfs*5,TP53:uc002gij.3:exon4:c.48_52del:p.E17Pfs*5,TP53:uc002gim.3:exon4:c.165_169del:p.E56Pfs*5,TP53:uc010cnh.2:exon4:c.165_169del:p.E56Pfs*5,TP53:uc010cni.2:exon4:c.165_169del:p.E56Pfs*5,TP53:uc010cnk.2:exon5:c.210_214del:p.…	.	.	.	.	.	.	.	.	.	.	.	.	.	.	.	.	.	.	.	.	.
HALLMARK_WNT_BETA_CATENIN_SIGNALING, HALLMARK_DNA_REPAIR, HALLMARK_E2F_TARGETS, HALLMARK_P53_PATHWAY	TP53	UM-MCC9	chr17	7577070	7577070	G	-	Frame_Shift_Del	ENST00000509690	exon5	c.472delC	p.R158Afs*41	SNP	exonic	ENSG00000141510	.	frameshift deletion	ENSG00000141510:ENST00000509690:exon5:c.472delC:p.R158Afs*41,ENSG00000141510:ENST00000359597:exon7:c.868delC:p.R290Afs*62,ENSG00000141510:ENST00000269305:exon8:c.868delC:p.R290Afs*55,ENSG00000141510:ENST00000420246:exon8:c.868delC:p.R290Afs*61,ENSG00000141510:ENST00000445888:exon8:c.868delC:p.R290Afs*55,ENSG00000141510:ENST00000455263:exon8:c.868delC:p.R290Afs*53	exonic	TP53	.	frameshift deletion	TP53:NM_001126115:exon4:c.472delC:p.R158Afs*55,TP53:NM_001126116:exon4:c.472delC:p.R158Afs*61,TP53:NM_001126117:exon4:c.472delC:p.R158Afs*53,TP53:NM_001276697:exon4:c.391delC:p.R131Afs*55,TP53:NM_001276698:exon4:c.391delC:p.R131Afs*61,TP53:NM_001276699:exon4:c.391delC:p.R131Afs*53,TP53:NM_001126118:exon7:c.751delC:p.R251Afs*55,TP53:NM_000546:exon8:c.868delC:p.R290Afs*55,TP53:NM_001126112:exon8:c.…	exonic	TP53	.	frameshift deletion	TP53:uc002gii.2:exon4:c.391delC:p.R131Afs*55,TP53:uc010cnf.2:exon4:c.391delC:p.R131Afs*53,TP53:uc010cng.2:exon4:c.391delC:p.R131Afs*61,TP53:uc002gih.3:exon7:c.868delC:p.R290Afs*62,TP53:uc031qyq.1:exon7:c.751delC:p.R251Afs*55,TP53:uc002gij.3:exon8:c.751delC:p.R251Afs*55,TP53:uc002gim.3:exon8:c.868delC:p.R290Afs*55,TP53:uc010cnh.2:exon8:c.868delC:p.R290Afs*53,TP53:uc010cni.2:exon8:c.868delC:p.R290A…	ID=COSM5010283,COSM46045,COSM5010284,COSM5010282;OCCURENCE=1(breast),1(large_intestine),1(NS),1(skin),1(prostate)	.	.	.	.	.	.	.	.	.	.	.	.	.	.	.	.	.	.	.	.
HALLMARK_WNT_BETA_CATENIN_SIGNALING, HALLMARK_DNA_REPAIR, HALLMARK_E2F_TARGETS, HALLMARK_P53_PATHWAY	TP53	UM-MCC9	chr17	7577082	7577082	C	T	Missense_Mutation	ENST00000509690	exon5	c.G460A	p.E154K	SNP	exonic	ENSG00000141510	.	nonsynonymous SNV	ENSG00000141510:ENST00000509690:exon5:c.G460A:p.E154K,ENSG00000141510:ENST00000359597:exon7:c.G856A:p.E286K,ENSG00000141510:ENST00000269305:exon8:c.G856A:p.E286K,ENSG00000141510:ENST00000420246:exon8:c.G856A:p.E286K,ENSG00000141510:ENST00000445888:exon8:c.G856A:p.E286K,ENSG00000141510:ENST00000455263:exon8:c.G856A:p.E286K	exonic	TP53	.	nonsynonymous SNV	TP53:NM_001126115:exon4:c.G460A:p.E154K,TP53:NM_001126116:exon4:c.G460A:p.E154K,TP53:NM_001126117:exon4:c.G460A:p.E154K,TP53:NM_001276697:exon4:c.G379A:p.E127K,TP53:NM_001276698:exon4:c.G379A:p.E127K,TP53:NM_001276699:exon4:c.G379A:p.E127K,TP53:NM_001126118:exon7:c.G739A:p.E247K,TP53:NM_000546:exon8:c.G856A:p.E286K,TP53:NM_001126112:exon8:c.G856A:p.E286K,TP53:NM_001126113:exon8:c.G856A:p.E286K,TP…	exonic	TP53	.	nonsynonymous SNV	TP53:uc002gii.2:exon4:c.G379A:p.E127K,TP53:uc010cnf.2:exon4:c.G379A:p.E127K,TP53:uc010cng.2:exon4:c.G379A:p.E127K,TP53:uc002gih.3:exon7:c.G856A:p.E286K,TP53:uc031qyq.1:exon7:c.G739A:p.E247K,TP53:uc002gij.3:exon8:c.G739A:p.E247K,TP53:uc002gim.3:exon8:c.G856A:p.E286K,TP53:uc010cnh.2:exon8:c.G856A:p.E286K,TP53:uc010cni.2:exon8:c.G856A:p.E286K	ID=COSM99924,COSM3522693,COSM10726,COSM1645467;OCCURENCE=4(liver),16(upper_aerodigestive_tract),3(vulva),9(large_intestine),8(lung),2(small_intestine),3(adrenal_gland),18(oesophagus),9(urinary_tract),6(stomach),14(breast),8(haematopoietic_and_lymphoid_tissue),4(ovary),24(skin),2(soft_tissue),2(thyroid),5(central_nervous_system),1(prostate),2(pancreas),1(NS),2(biliary_tract)	185345	Hepatocellular_carcinoma|Acute_myeloid_leukemia|Pancreatic_adenocarcinoma|Squamous_cell_carcinoma_of_the_skin|Transitional_cell_carcinoma_of_the_bladder|Carcinoma_of_esophagus|Lung_adenocarcinoma|Small_cell_lung_cancer|Neoplasm_of_brain|Neoplasm_of_the_breast|Neoplasm_of_the_large_intestine|Squamous_cell_carcinoma_of_the_head_and_neck|Malignant_melanoma_of_skin|Hereditary_cancer-predisposing_synd…	Human_Phenotype_Ontology:HP:0001402,MedGen:C2239176,OMIM:114550,Orphanet:ORPHA88673,SNOMED_CT:187769009,SNOMED_CT:25370001|Human_Phenotype_Ontology:HP:0004808,MeSH:D015470,MedGen:C0023467,OMIM:601626,Orphanet:ORPHA519,SNOMED_CT:17788007|Human_Phenotype_Ontology:HP:0006725,MedGen:C0281361|Human_Phenotype_Ontology:HP:0006739,MedGen:C0553723|Human_Phenotype_Ontology:HP:0006740,MedGen:C0279680|Human_…	criteria_provided,_multiple_submitters,_no_conflicts	Pathogenic	Likely pathogenic	0	0	0	0	0	1	1	0	0	0	0	0	0	1
HALLMARK_WNT_BETA_CATENIN_SIGNALING, HALLMARK_DNA_REPAIR, HALLMARK_E2F_TARGETS, HALLMARK_P53_PATHWAY	TP53	UM-MCC34	chr17	7579516	7579516	G	A	Silent	ENST00000359597	exon3	c.C171T	p.D57D	SNP	exonic	ENSG00000141510	.	synonymous SNV	ENSG00000141510:ENST00000359597:exon3:c.C171T:p.D57D,ENSG00000141510:ENST00000413465:exon3:c.C171T:p.D57D,ENSG00000141510:ENST00000269305:exon4:c.C171T:p.D57D,ENSG00000141510:ENST00000420246:exon4:c.C171T:p.D57D,ENSG00000141510:ENST00000445888:exon4:c.C171T:p.D57D,ENSG00000141510:ENST00000455263:exon4:c.C171T:p.D57D,ENSG00000141510:ENST00000508793:exon4:c.C171T:p.D57D,ENSG00000141510:ENST00000604…	exonic	TP53	.	synonymous SNV	TP53:NM_001126118:exon3:c.C54T:p.D18D,TP53:NM_000546:exon4:c.C171T:p.D57D,TP53:NM_001126112:exon4:c.C171T:p.D57D,TP53:NM_001126113:exon4:c.C171T:p.D57D,TP53:NM_001126114:exon4:c.C171T:p.D57D,TP53:NM_001276695:exon4:c.C54T:p.D18D,TP53:NM_001276696:exon4:c.C54T:p.D18D,TP53:NM_001276760:exon4:c.C54T:p.D18D,TP53:NM_001276761:exon4:c.C54T:p.D18D	exonic	TP53	.	synonymous SNV	TP53:uc002gig.1:exon3:c.C171T:p.D57D,TP53:uc002gih.3:exon3:c.C171T:p.D57D,TP53:uc010vug.3:exon3:c.C54T:p.D18D,TP53:uc031qyq.1:exon3:c.C54T:p.D18D,TP53:uc002gij.3:exon4:c.C54T:p.D18D,TP53:uc002gim.3:exon4:c.C171T:p.D57D,TP53:uc010cnh.2:exon4:c.C171T:p.D57D,TP53:uc010cni.2:exon4:c.C171T:p.D57D,TP53:uc010cnk.2:exon5:c.C216T:p.D72D	.	479372	Hereditary_cancer-predisposing_syndrome	MedGen:C0027672,SNOMED_CT:699346009	criteria_provided,_single_submitter	Likely_benign	Likely benign	0	0	0	0	0	0	1	0	0	0	0	0	0	0
HALLMARK_WNT_BETA_CATENIN_SIGNALING, HALLMARK_DNA_REPAIR, HALLMARK_E2F_TARGETS, HALLMARK_P53_PATHWAY	TP53	UM-MCC9	chr17	7577558	7577558	G	A	Silent	ENST00000509690	exon4	c.C327T	p.S109S	SNP	exonic	ENSG00000141510	.	synonymous SNV	ENSG00000141510:ENST00000509690:exon4:c.C327T:p.S109S,ENSG00000141510:ENST00000359597:exon6:c.C723T:p.S241S,ENSG00000141510:ENST00000413465:exon6:c.C723T:p.S241S,ENSG00000141510:ENST00000514944:exon6:c.C444T:p.S148S,ENSG00000141510:ENST00000269305:exon7:c.C723T:p.S241S,ENSG00000141510:ENST00000420246:exon7:c.C723T:p.S241S,ENSG00000141510:ENST00000445888:exon7:c.C723T:p.S241S,ENSG00000141510:ENST0…	exonic	TP53	.	synonymous SNV	TP53:NM_001126115:exon3:c.C327T:p.S109S,TP53:NM_001126116:exon3:c.C327T:p.S109S,TP53:NM_001126117:exon3:c.C327T:p.S109S,TP53:NM_001276697:exon3:c.C246T:p.S82S,TP53:NM_001276698:exon3:c.C246T:p.S82S,TP53:NM_001276699:exon3:c.C246T:p.S82S,TP53:NM_001126118:exon6:c.C606T:p.S202S,TP53:NM_000546:exon7:c.C723T:p.S241S,TP53:NM_001126112:exon7:c.C723T:p.S241S,TP53:NM_001126113:exon7:c.C723T:p.S241S,TP53:…	exonic	TP53	.	synonymous SNV	TP53:uc002gii.2:exon3:c.C246T:p.S82S,TP53:uc010cnf.2:exon3:c.C246T:p.S82S,TP53:uc010cng.2:exon3:c.C246T:p.S82S,TP53:uc002gio.3:exon4:c.C327T:p.S109S,TP53:uc002gig.1:exon6:c.C723T:p.S241S,TP53:uc002gih.3:exon6:c.C723T:p.S241S,TP53:uc002gin.3:exon6:c.C444T:p.S148S,TP53:uc031qyq.1:exon6:c.C606T:p.S202S,TP53:uc002gij.3:exon7:c.C606T:p.S202S,TP53:uc002gim.3:exon7:c.C723T:p.S241S,TP53:uc010cnh.2:exon7:…	ID=COSM4271810,COSM46004,COSM4271812,COSM4271811,COSM4271808,COSM4271809;OCCURENCE=1(ovary),1(skin)	.	.	.	.	.	Likely benign	0	0	0	0	0	0	1	0	0	0	0	0	0	0
HALLMARK_MYOGENESIS, HALLMARK_P53_PATHWAY	RB1	UM-MCC32	chr13	48919254	48919273	CCAGTACCAAAGTTGATAAT	-	Frame_Shift_Del	ENST00000267163	exon4	c.419_438del	p.T140Sfs*10	DEL	exonic	ENSG00000139687	.	frameshift deletion	ENSG00000139687:ENST00000267163:exon4:c.419_438del:p.T140Sfs*10	exonic	RB1	.	frameshift deletion	RB1:NM_000321:exon4:c.419_438del:p.T140Sfs*10	exonic	RB1	.	frameshift deletion	RB1:uc001vcb.3:exon4:c.419_438del:p.T140Sfs*10	.	.	.	.	.	.	.	.	.	.	.	.	.	.	.	.	.	.	.	.	.
HALLMARK_MYOGENESIS, HALLMARK_P53_PATHWAY	RB1	UM-MCC34	chr13	48955550	48955550	C	T	Nonsense_Mutation	ENST00000267163	exon17	c.C1666T	p.R556X	SNP	exonic	ENSG00000139687	.	stopgain	ENSG00000139687:ENST00000267163:exon17:c.C1666T:p.R556X	exonic	RB1	.	stopgain	RB1:NM_000321:exon17:c.C1666T:p.R556X	exonic	RB1	.	stopgain	RB1:uc001vcb.3:exon17:c.C1666T:p.R556X	ID=COSM888,COSM1367249;OCCURENCE=3(urinary_tract),3(eye),1(breast),1(adrenal_gland),1(large_intestine),1(pancreas),5(skin),1(prostate),2(central_nervous_system)	28129	Neoplasm|Retinoblastoma|Hereditary_cancer-predisposing_syndrome|Retinoblastoma,_trilateral	Human_Phenotype_Ontology:HP:0002664,MeSH:D009369,MedGen:C0027651,SNOMED_CT:108369006|Human_Phenotype_Ontology:HP:0009919,MeSH:D012175,MedGen:C0035335,OMIM:180200,Orphanet:ORPHA790|MedGen:C0027672,SNOMED_CT:699346009|MedGen:C2608045	criteria_provided,_multiple_submitters,_no_conflicts	Pathogenic	Pathogenic	1	0	0	0	0	0	1	0	0	0	0	0	0	1
HALLMARK_MYOGENESIS, HALLMARK_P53_PATHWAY	RB1	UM-MCC9	chr13	48916767	48916767	G	A	Nonsense_Mutation	ENST00000267163	exon3	c.G297A	p.W99X	SNP	exonic	ENSG00000139687	.	stopgain	ENSG00000139687:ENST00000267163:exon3:c.G297A:p.W99X	exonic	RB1	.	stopgain	RB1:NM_000321:exon3:c.G297A:p.W99X	exonic	RB1	.	stopgain	RB1:uc001vcb.3:exon3:c.G297A:p.W99X	ID=COSM1735721,COSM6940792;OCCURENCE=1(skin),1(central_nervous_system)	193412	Hereditary_cancer-predisposing_syndrome|not_provided	MedGen:C0027672,SNOMED_CT:699346009|MedGen:CN517202	criteria_provided,_multiple_submitters,_no_conflicts	Pathogenic	Pathogenic	1	0	0	0	0	0	1	0	0	0	0	0	0	1
HALLMARK_MYOGENESIS, HALLMARK_P53_PATHWAY	RB1	UM-MCC9	chr13	49033844	49033844	C	T	Missense_Mutation	ENST00000267163	exon20	c.C1981T	p.R661W	SNP	exonic	ENSG00000139687	.	nonsynonymous SNV	ENSG00000139687:ENST00000267163:exon20:c.C1981T:p.R661W	exonic	RB1	.	nonsynonymous SNV	RB1:NM_000321:exon20:c.C1981T:p.R661W	exonic	RB1	.	nonsynonymous SNV	RB1:uc001vcb.3:exon20:c.C1981T:p.R661W	ID=COSM1367287,COSM861;OCCURENCE=2(large_intestine),1(lung),1(oesophagus),1(breast),1(bone),4(urinary_tract),1(central_nervous_system),1(skin),1(pancreas)	28126	Osteosarcoma|Retinoblastoma|Small_cell_lung_cancer|Bladder_cancer,_somatic|Hereditary_cancer-predisposing_syndrome|Vulvar_adenocarcinoma_of_mammary_gland_type|not_provided	Human_Phenotype_Ontology:HP:0002669,MeSH:D012516,MedGen:C0029463,OMIM:259500,Orphanet:ORPHA668,SNOMED_CT:21708004|Human_Phenotype_Ontology:HP:0009919,MeSH:D012175,MedGen:C0035335,OMIM:180200,Orphanet:ORPHA790|Human_Phenotype_Ontology:HP:0030357,MeSH:D055752,MedGen:C0149925,OMIM:182280,Orphanet:ORPHA70573|MedGen:C0005684,OMIM:109800,Orphanet:ORPHA157980,SNOMED_CT:399326009|MedGen:C0027672,SNOMED_C…	criteria_provided,_multiple_submitters,_no_conflicts	Pathogenic	Likely pathogenic	0	0	0	0	0	1	1	0	0	0	0	0	0	1
HALLMARK_KRAS_SIGNALING_DN	HTR1B	UM-MCC32	chr6	78172333	78172333	G	A	Missense_Mutation	ENST00000369947	exon1	c.C788T	p.S263F	SNP	exonic	ENSG00000135312	.	nonsynonymous SNV	ENSG00000135312:ENST00000369947:exon1:c.C788T:p.S263F	exonic	HTR1B	.	nonsynonymous SNV	HTR1B:NM_000863:exon1:c.C788T:p.S263F	exonic	HTR1B	.	nonsynonymous SNV	HTR1B:uc003pil.1:exon1:c.C788T:p.S263F	.	.	.	.	.	.	Uncertain significance	0	0	0	0	0	1	1	0	0	0	0	0	0	0
HALLMARK_KRAS_SIGNALING_DN	HTR1B	UM-MCC9	chr6	78172256	78172256	G	A	Nonsense_Mutation	ENST00000369947	exon1	c.C865T	p.Q289X	SNP	exonic	ENSG00000135312	.	stopgain	ENSG00000135312:ENST00000369947:exon1:c.C865T:p.Q289X	exonic	HTR1B	.	stopgain	HTR1B:NM_000863:exon1:c.C865T:p.Q289X	exonic	HTR1B	.	stopgain	HTR1B:uc003pil.1:exon1:c.C865T:p.Q289X	.	.	.	.	.	.	Uncertain significance	0	0	0	0	0	0	1	0	0	0	0	0	0	1
HALLMARK_OXIDATIVE_PHOSPHORYLATION, HALLMARK_UV_RESPONSE_UP	ATP6V1F	UM-MCC34	chr7	128502975	128502975	A	G	Missense_Mutation	ENST00000249289	exon1	c.A17G	p.K6R	SNP	exonic	ENSG00000128524	.	nonsynonymous SNV	ENSG00000128524:ENST00000249289:exon1:c.A17G:p.K6R,ENSG00000128524:ENST00000492758:exon1:c.A17G:p.K6R	exonic	ATP6V1F	.	nonsynonymous SNV	ATP6V1F:NM_001198909:exon1:c.A17G:p.K6R,ATP6V1F:NM_004231:exon1:c.A17G:p.K6R	exonic	ATP6V1F	.	nonsynonymous SNV	ATP6V1F:uc003voc.2:exon1:c.A17G:p.K6R,ATP6V1F:uc022all.1:exon1:c.A17G:p.K6R	.	.	.	.	.	.	Uncertain significance	0	0	0	0	0	0	1	0	0	0	0	0	0	0
HALLMARK_OXIDATIVE_PHOSPHORYLATION, HALLMARK_UV_RESPONSE_UP	ATP6V1F	UM-MCC9	chr7	128503034	128503034	G	A	Missense_Mutation	ENST00000249289	exon1	c.G76A	p.G26R	SNP	exonic	ENSG00000128524	.	nonsynonymous SNV	ENSG00000128524:ENST00000249289:exon1:c.G76A:p.G26R,ENSG00000128524:ENST00000492758:exon1:c.G76A:p.G26R	exonic	ATP6V1F	.	nonsynonymous SNV	ATP6V1F:NM_001198909:exon1:c.G76A:p.G26R,ATP6V1F:NM_004231:exon1:c.G76A:p.G26R	exonic	ATP6V1F	.	nonsynonymous SNV	ATP6V1F:uc003voc.2:exon1:c.G76A:p.G26R,ATP6V1F:uc022all.1:exon1:c.G76A:p.G26R	.	.	.	.	.	.	Uncertain significance	0	0	0	0	0	0	1	0	0	0	0	0	0	0
HALLMARK_OXIDATIVE_PHOSPHORYLATION, HALLMARK_UV_RESPONSE_UP	ATP6V1F	UM-MCC32	chr7	128502961	128502961	G	T		ENST00000249289	exon1	c.G3T	p.M1?	SNP	exonic	ENSG00000128524	.	startloss	ENSG00000128524:ENST00000249289:exon1:c.G3T:p.M1?,ENSG00000128524:ENST00000492758:exon1:c.G3T:p.M1?	exonic	ATP6V1F	.	startloss	ATP6V1F:NM_001198909:exon1:c.G3T:p.M1?,ATP6V1F:NM_004231:exon1:c.G3T:p.M1?	exonic	ATP6V1F	.	startloss	ATP6V1F:uc003voc.2:exon1:c.G3T:p.M1?,ATP6V1F:uc022all.1:exon1:c.G3T:p.M1?	.	.	.	.	.	.	Uncertain significance	0	0	0	0	0	0	1	0	0	0	0	0	0	0
HALLMARK_NOTCH_SIGNALING	PSENEN	UM-MCC9	chr19	36237511	36237511	C	T	Nonsense_Mutation	ENST00000591949	exon3	c.C253T	p.Q85X	SNP	exonic	ENSG00000205155	.	stopgain	ENSG00000205155:ENST00000591949:exon3:c.C253T:p.Q85X	intronic	PSENEN	.	.	.	intronic	PSENEN	.	.	.	.	.	.	.	.	.	.	.	.	.	.	.	.	.	.	.	.	.	.	.	.
HALLMARK_DNA_REPAIR, HALLMARK_MYC_TARGETS_V1	NCBP2	UM-MCC9	chr3	196666106	196666121	TCCATGGGAAGGATAC	-	Splice_Site					DEL	splicing	ENSG00000114503	.	.	.	splicing	NCBP2	.	.	.	exonic	NCBP2	.	frameshift deletion	NCBP2:uc003fxf.3:exon2:c.261_276del:p.E87Dfs*4	.	.	.	.	.	.	.	.	.	.	.	.	.	.	.	.	.	.	.	.	.
HALLMARK_MYOGENESIS, HALLMARK_HEME_METABOLISM	MYL4	UM-MCC9	chr17	45286879	45286879	C	T	Missense_Mutation	ENST00000393450	exon1	c.C91T	p.P31S	SNP	exonic	ENSG00000198336	.	nonsynonymous SNV	ENSG00000198336:ENST00000393450:exon1:c.C91T:p.P31S,ENSG00000198336:ENST00000572303:exon1:c.C91T:p.P31S,ENSG00000198336:ENST00000573747:exon1:c.C91T:p.P31S,ENSG00000198336:ENST00000354968:exon2:c.C91T:p.P31S,ENSG00000198336:ENST00000536623:exon2:c.C91T:p.P31S,ENSG00000198336:ENST00000570772:exon2:c.C91T:p.P31S,ENSG00000198336:ENST00000571981:exon2:c.C91T:p.P31S,ENSG00000198336:ENST00000572316:exo…	exonic	MYL4	.	nonsynonymous SNV	MYL4:NM_002476:exon1:c.C91T:p.P31S,MYL4:NM_001002841:exon2:c.C91T:p.P31S	exonic	MYL4	.	nonsynonymous SNV	MYL4:uc002ilh.3:exon1:c.C91T:p.P31S,MYL4:uc002ilg.3:exon2:c.C91T:p.P31S	.	.	.	.	.	.	Uncertain significance	0	0	0	0	0	0	1	0	0	0	0	0	1	0
HALLMARK_MYOGENESIS, HALLMARK_HEME_METABOLISM	MYL4	UM-MCC9	chr17	45286880	45286880	C	T	Missense_Mutation	ENST00000393450	exon1	c.C92T	p.P31L	SNP	exonic	ENSG00000198336	.	nonsynonymous SNV	ENSG00000198336:ENST00000393450:exon1:c.C92T:p.P31L,ENSG00000198336:ENST00000572303:exon1:c.C92T:p.P31L,ENSG00000198336:ENST00000573747:exon1:c.C92T:p.P31L,ENSG00000198336:ENST00000354968:exon2:c.C92T:p.P31L,ENSG00000198336:ENST00000536623:exon2:c.C92T:p.P31L,ENSG00000198336:ENST00000570772:exon2:c.C92T:p.P31L,ENSG00000198336:ENST00000571981:exon2:c.C92T:p.P31L,ENSG00000198336:ENST00000572316:exo…	exonic	MYL4	.	nonsynonymous SNV	MYL4:NM_002476:exon1:c.C92T:p.P31L,MYL4:NM_001002841:exon2:c.C92T:p.P31L	exonic	MYL4	.	nonsynonymous SNV	MYL4:uc002ilh.3:exon1:c.C92T:p.P31L,MYL4:uc002ilg.3:exon2:c.C92T:p.P31L	.	.	.	.	.	.	Uncertain significance	0	0	0	0	0	0	1	0	0	0	0	0	1	0
HALLMARK_MYC_TARGETS_V2	NDUFAF4	UM-MCC9	chr6	97339051	97339051	G	-	Frame_Shift_Del	ENST00000316149	exon3	c.457delC	p.K154Nfs*65	SNP	exonic	ENSG00000123545	.	frameshift deletion	ENSG00000123545:ENST00000316149:exon3:c.457delC:p.K154Nfs*65	exonic	NDUFAF4	.	frameshift deletion	NDUFAF4:NM_014165:exon3:c.457delC:p.K154Nfs*65	exonic	NDUFAF4	.	frameshift deletion	NDUFAF4:uc003pow.3:exon3:c.457delC:p.K154Nfs*65	.	.	.	.	.	.	.	.	.	.	.	.	.	.	.	.	.	.	.	.	.
HALLMARK_MITOTIC_SPINDLE	HDAC6	UM-MCC32	chrX	48682953	48682953	G	A	Splice_Site					SNP	splicing	ENSG00000094631	ENST00000444343:exon29:c.3622-1G>A;ENST00000334136:exon29:c.3580-1G>A;ENST00000376619:exon29:c.3580-1G>A;ENST00000430858:exon3:c.186-1G>A	.	.	splicing	HDAC6	NM_001321225:exon30:c.3622-1G>A;NM_001321229:exon29:c.3580-1G>A;NM_006044:exon29:c.3580-1G>A;NM_001321227:exon29:c.3580-1G>A;NM_001321228:exon29:c.3580-1G>A;NM_001321226:exon29:c.3580-1G>A	.	.	splicing	HDAC6	uc011mmi.2:exon29:c.3622-1G>A;uc004dks.1:exon29:c.3580-1G>A;uc010nig.1:exon28:c.3124-1G>A;uc004dkt.1:exon29:c.3580-1G>A;uc011mmk.1:exon27:c.3523-1G>A;uc004dkv.1:exon17:c.2524-1G>A;uc004dkw.1:exon17:c.2524-1G>A;uc004dkx.1:exon7:c.1669-1G>A	.	.	ID=COSM5039317,COSM5039318;OCCURENCE=1(liver)	.	.	.	.	.	.	.	.	.	.	.	.	.	.	.	.	.	.	.	.
HALLMARK_MITOTIC_SPINDLE	HDAC6	UM-MCC34	chrX	48681537	48681537	C	T	Missense_Mutation	ENST00000334136	exon25	c.C2728T	p.P910S	SNP	exonic	ENSG00000094631	.	nonsynonymous SNV	ENSG00000094631:ENST00000334136:exon25:c.C2728T:p.P910S,ENSG00000094631:ENST00000376619:exon25:c.C2728T:p.P910S,ENSG00000094631:ENST00000444343:exon25:c.C2770T:p.P924S	exonic	HDAC6	.	nonsynonymous SNV	HDAC6:NM_001321226:exon25:c.C2728T:p.P910S,HDAC6:NM_001321227:exon25:c.C2728T:p.P910S,HDAC6:NM_001321228:exon25:c.C2728T:p.P910S,HDAC6:NM_001321229:exon25:c.C2728T:p.P910S,HDAC6:NM_006044:exon25:c.C2728T:p.P910S,HDAC6:NM_001321225:exon26:c.C2770T:p.P924S	exonic	HDAC6	.	nonsynonymous SNV	HDAC6:uc004dkx.1:exon3:c.C817T:p.P273S,HDAC6:uc004dkv.1:exon13:c.C1672T:p.P558S,HDAC6:uc004dkw.1:exon13:c.C1672T:p.P558S,HDAC6:uc011mmk.1:exon23:c.C2671T:p.P891S,HDAC6:uc010nig.1:exon24:c.C2272T:p.P758S,HDAC6:uc004dks.1:exon25:c.C2728T:p.P910S,HDAC6:uc004dkt.1:exon25:c.C2728T:p.P910S,HDAC6:uc011mmi.2:exon25:c.C2770T:p.P924S	.	.	.	.	.	.	Uncertain significance	0	0	0	0	0	0	0	0	0	0	0	0	0	0
HALLMARK_MITOTIC_SPINDLE	HDAC6	UM-MCC34	chrX	48681538	48681538	C	T	Missense_Mutation	ENST00000334136	exon25	c.C2729T	p.P910L	SNP	exonic	ENSG00000094631	.	nonsynonymous SNV	ENSG00000094631:ENST00000334136:exon25:c.C2729T:p.P910L,ENSG00000094631:ENST00000376619:exon25:c.C2729T:p.P910L,ENSG00000094631:ENST00000444343:exon25:c.C2771T:p.P924L	exonic	HDAC6	.	nonsynonymous SNV	HDAC6:NM_001321226:exon25:c.C2729T:p.P910L,HDAC6:NM_001321227:exon25:c.C2729T:p.P910L,HDAC6:NM_001321228:exon25:c.C2729T:p.P910L,HDAC6:NM_001321229:exon25:c.C2729T:p.P910L,HDAC6:NM_006044:exon25:c.C2729T:p.P910L,HDAC6:NM_001321225:exon26:c.C2771T:p.P924L	exonic	HDAC6	.	nonsynonymous SNV	HDAC6:uc004dkx.1:exon3:c.C818T:p.P273L,HDAC6:uc004dkv.1:exon13:c.C1673T:p.P558L,HDAC6:uc004dkw.1:exon13:c.C1673T:p.P558L,HDAC6:uc011mmk.1:exon23:c.C2672T:p.P891L,HDAC6:uc010nig.1:exon24:c.C2273T:p.P758L,HDAC6:uc004dks.1:exon25:c.C2729T:p.P910L,HDAC6:uc004dkt.1:exon25:c.C2729T:p.P910L,HDAC6:uc011mmi.2:exon25:c.C2771T:p.P924L	.	.	.	.	.	.	Uncertain significance	0	0	0	0	0	0	1	0	0	0	0	0	0	0
HALLMARK_MITOTIC_SPINDLE	HDAC6	UM-MCC34	chrX	48664925	48664925	C	T	Intron					SNP	intronic	ENSG00000094631	.	.	.	UTR3	HDAC6	NM_001321230:c.*843C>T;NM_001321231:c.*843C>T	.	.	UTR3	HDAC6	uc004dku.4:c.*843C>T	.	.	.	.	.	.	.	.	.	.	.	.	.	.	.	.	.	.	.	.	.	.	.
HALLMARK_MITOTIC_SPINDLE	HDAC6	UM-MCC34	chrX	48664926	48664926	C	T	Intron					SNP	intronic	ENSG00000094631	.	.	.	UTR3	HDAC6	NM_001321230:c.*844C>T;NM_001321231:c.*844C>T	.	.	UTR3	HDAC6	uc004dku.4:c.*844C>T	.	.	.	.	.	.	.	.	.	.	.	.	.	.	.	.	.	.	.	.	.	.	.
HALLMARK_MITOTIC_SPINDLE	HDAC6	UM-MCC9	chrX	48673950	48673950	C	T	Intron					SNP	intronic	ENSG00000094631	.	.	.	intronic	HDAC6	.	.	.	intronic	HDAC6	.	.	.	.	.	.	.	.	.	.	.	.	.	.	.	.	.	.	.	.	.	.	.	.
HALLMARK_INTERFERON_ALPHA_RESPONSE, HALLMARK_INTERFERON_GAMMA_RESPONSE, HALLMARK_MTORC1_SIGNALING	PSMA3	UM-MCC32	chr14	58724642	58724642	G	A	Splice_Site					SNP	splicing	ENSG00000100567	ENST00000216455:exon5:c.331-1G>A;ENST00000557087:exon4:c.207-1G>A;ENST00000557087:exon4:UTR3;ENST00000555931:exon5:c.326-1G>A;ENST00000555931:exon5:UTR3;ENST00000412908:exon5:c.331-1G>A;ENST00000557508:exon4:c.106-1G>A	.	.	splicing	PSMA3	NM_152132:exon5:c.331-1G>A;NM_002788:exon5:c.331-1G>A	.	.	splicing	PSMA3	uc001xdj.2:exon5:c.331-1G>A;uc001xdk.2:exon5:c.331-1G>A;uc021rtt.1:exon4:c.106-1G>A	.	.	.	.	.	.	.	.	.	.	.	.	.	.	.	.	.	.	.	.	.	.	.
HALLMARK_MYC_TARGETS_V1	U2AF1	UM-MCC34	chr21	44513344	44513355	GGATCTTGATCT	-	In_Frame_Del	ENST00000459639	exon7	c.361_372del	p.S124_R127del	DEL	exonic	ENSG00000160201	.	nonframeshift deletion	ENSG00000160201:ENST00000459639:exon7:c.361_372del:p.S124_R127del,ENSG00000160201:ENST00000291552:exon8:c.580_591del:p.S197_R200del,ENSG00000160201:ENST00000380276:exon8:c.580_591del:p.S197_R200del,ENSG00000160201:ENST00000398137:exon9:c.361_372del:p.S124_R127del	exonic	U2AF1;U2AF1L5	.	nonframeshift deletion	U2AF1:NM_001025203:exon8:c.580_591del:p.S197_R200del,U2AF1L5:NM_001320646:exon8:c.580_591del:p.S197_R200del,U2AF1L5:NM_001320648:exon8:c.580_591del:p.S197_R200del,U2AF1L5:NM_001320650:exon8:c.466_477del:p.S159_R162del,U2AF1:NM_006758:exon8:c.580_591del:p.S197_R200del,U2AF1:NM_001025204:exon9:c.361_372del:p.S124_R127del,U2AF1L5:NM_001320651:exon9:c.361_372del:p.S124_R127del	exonic	U2AF1	.	nonframeshift deletion	U2AF1:uc002zcy.1:exon7:c.361_372del:p.S124_R127del,U2AF1:uc002zda.1:exon8:c.580_591del:p.S197_R200del,U2AF1:uc002zdb.1:exon8:c.580_591del:p.S197_R200del,U2AF1:uc002zcz.1:exon9:c.361_372del:p.S124_R127del	.	.	.	.	.	.	.	.	.	.	.	.	.	.	.	.	.	.	.	.	.
HALLMARK_MYC_TARGETS_V1	U2AF1	UM-MCC9	chr21	44524551	44524551	G	A	5'UTR					SNP	UTR5	ENSG00000160201	ENST00000459639:c.-8718C>T	.	.	intronic	U2AF1;U2AF1L5	.	.	.	UTR5	U2AF1	uc002zcy.1:c.-8718C>T	.	.	.	.	.	.	.	.	.	.	.	.	.	.	.	.	.	.	.	.	.	.	.
HALLMARK_OXIDATIVE_PHOSPHORYLATION	COX15	UM-MCC34	chr10	101486762	101486762	C	T	Missense_Mutation	ENST00000016171	exon4	c.G545A	p.G182E	SNP	exonic	ENSG00000014919	.	nonsynonymous SNV	ENSG00000014919:ENST00000016171:exon4:c.G545A:p.G182E,ENSG00000014919:ENST00000370483:exon4:c.G545A:p.G182E	exonic	COX15	.	nonsynonymous SNV	COX15:NM_001320974:exon4:c.G545A:p.G182E,COX15:NM_001320975:exon4:c.G545A:p.G182E,COX15:NM_001320976:exon4:c.G8A:p.G3E,COX15:NM_004376:exon4:c.G545A:p.G182E,COX15:NM_078470:exon4:c.G545A:p.G182E	exonic	COX15	.	nonsynonymous SNV	COX15:uc001kqb.4:exon4:c.G545A:p.G182E,COX15:uc001kqc.4:exon4:c.G545A:p.G182E,COX15:uc010qpj.2:exon4:c.G8A:p.G3E	.	.	.	.	.	.	Uncertain significance	0	0	0	0	0	0	1	0	0	0	0	0	0	1
HALLMARK_OXIDATIVE_PHOSPHORYLATION	COX15	UM-MCC34	chr10	101486763	101486763	C	T	Missense_Mutation	ENST00000016171	exon4	c.G544A	p.G182R	SNP	exonic	ENSG00000014919	.	nonsynonymous SNV	ENSG00000014919:ENST00000016171:exon4:c.G544A:p.G182R,ENSG00000014919:ENST00000370483:exon4:c.G544A:p.G182R	exonic	COX15	.	nonsynonymous SNV	COX15:NM_001320974:exon4:c.G544A:p.G182R,COX15:NM_001320975:exon4:c.G544A:p.G182R,COX15:NM_001320976:exon4:c.G7A:p.G3R,COX15:NM_004376:exon4:c.G544A:p.G182R,COX15:NM_078470:exon4:c.G544A:p.G182R	exonic	COX15	.	nonsynonymous SNV	COX15:uc001kqb.4:exon4:c.G544A:p.G182R,COX15:uc001kqc.4:exon4:c.G544A:p.G182R,COX15:uc010qpj.2:exon4:c.G7A:p.G3R	.	.	.	.	.	.	Uncertain significance	0	0	0	0	0	0	1	0	0	0	0	0	0	0
HALLMARK_INTERFERON_ALPHA_RESPONSE, HALLMARK_INTERFERON_GAMMA_RESPONSE, HALLMARK_COMPLEMENT, HALLMARK_INFLAMMATORY_RESPONSE, HALLMARK_ALLOGRAFT_REJECTION	IRF7	UM-MCC34	chr11	614922	614922	C	T	Missense_Mutation	ENST00000397566	exon2	c.G308A	p.G103D	SNP	exonic	ENSG00000185507	.	nonsynonymous SNV	ENSG00000185507:ENST00000397566:exon2:c.G308A:p.G103D,ENSG00000185507:ENST00000330243:exon3:c.G308A:p.G103D,ENSG00000185507:ENST00000348655:exon3:c.G269A:p.G90D,ENSG00000185507:ENST00000469048:exon3:c.G269A:p.G90D,ENSG00000185507:ENST00000532788:exon3:c.G308A:p.G103D,ENSG00000185507:ENST00000533190:exon3:c.G358A:p.A120T,ENSG00000185507:ENST00000397570:exon4:c.G269A:p.G90D,ENSG00000185507:ENST0000…	exonic	IRF7	.	nonsynonymous SNV	IRF7:NM_004031:exon3:c.G308A:p.G103D,IRF7:NM_001572:exon4:c.G269A:p.G90D,IRF7:NM_004029:exon4:c.G269A:p.G90D	exonic	IRF7	.	nonsynonymous SNV	IRF7:uc001lqg.3:exon2:c.G308A:p.G103D,IRF7:uc031pxz.1:exon2:c.G308A:p.G103D,IRF7:uc010qwf.2:exon3:c.G269A:p.G90D,IRF7:uc001lqh.3:exon4:c.G269A:p.G90D,IRF7:uc001lqi.3:exon4:c.G269A:p.G90D	.	.	.	.	.	.	Uncertain significance	0	0	0	0	0	1	1	0	0	0	0	0	0	0
HALLMARK_INTERFERON_ALPHA_RESPONSE, HALLMARK_INTERFERON_GAMMA_RESPONSE, HALLMARK_COMPLEMENT, HALLMARK_INFLAMMATORY_RESPONSE, HALLMARK_ALLOGRAFT_REJECTION	IRF7	UM-MCC34	chr11	614923	614923	C	T	Missense_Mutation	ENST00000397566	exon2	c.G307A	p.G103S	SNP	exonic	ENSG00000185507	.	nonsynonymous SNV	ENSG00000185507:ENST00000397566:exon2:c.G307A:p.G103S,ENSG00000185507:ENST00000330243:exon3:c.G307A:p.G103S,ENSG00000185507:ENST00000348655:exon3:c.G268A:p.G90S,ENSG00000185507:ENST00000469048:exon3:c.G268A:p.G90S,ENSG00000185507:ENST00000532788:exon3:c.G307A:p.G103S,ENSG00000185507:ENST00000397570:exon4:c.G268A:p.G90S,ENSG00000185507:ENST00000397574:exon4:c.G268A:p.G90S,ENSG00000185507:ENST00000…	exonic	IRF7	.	nonsynonymous SNV	IRF7:NM_004031:exon3:c.G307A:p.G103S,IRF7:NM_001572:exon4:c.G268A:p.G90S,IRF7:NM_004029:exon4:c.G268A:p.G90S	exonic	IRF7	.	nonsynonymous SNV	IRF7:uc001lqg.3:exon2:c.G307A:p.G103S,IRF7:uc031pxz.1:exon2:c.G307A:p.G103S,IRF7:uc010qwf.2:exon3:c.G268A:p.G90S,IRF7:uc001lqh.3:exon4:c.G268A:p.G90S,IRF7:uc001lqi.3:exon4:c.G268A:p.G90S	ID=COSM5753740,COSM5753739;OCCURENCE=2(large_intestine)	.	.	.	.	.	Uncertain significance	0	0	0	0	0	1	1	0	0	0	0	0	0	0
HALLMARK_KRAS_SIGNALING_DN	KRT4	MKL-1	chr12	53207583	53207583	-	CACCAAAGCCACCAGTGCCGAAACCAGCTCCGAAGCCGCCGG	In_Frame_Ins	ENST00000293774	exon1	c.481_482insCCGGCGGCTTCGGAGCTGGTTTCGGCACTGGTGGCTTTGGTG	p.G160_G161insAGGFGAGFGTGGFG	INS	exonic	ENSG00000170477	.	nonframeshift insertion	ENSG00000170477:ENST00000293774:exon1:c.481_482insCCGGCGGCTTCGGAGCTGGTTTCGGCACTGGTGGCTTTGGTG:p.G160_G161insAGGFGAGFGTGGFG,ENSG00000170477:ENST00000551956:exon1:c.259_260insCCGGCGGCTTCGGAGCTGGTTTCGGCACTGGTGGCTTTGGTG:p.G86_G87insAGGFGAGFGTGGFG,ENSG00000170477:ENST00000458244:exon2:c.199_200insCCGGCGGCTTCGGAGCTGGTTTCGGCACTGGTGGCTTTGGTG:p.G66_G67insAGGFGAGFGTGGFG	exonic	KRT4	.	nonframeshift insertion	KRT4:NM_002272:exon1:c.259_260insCCGGCGGCTTCGGAGCTGGTTTCGGCACTGGTGGCTTTGGTG:p.G86_G87insAGGFGAGFGTGGFG	exonic	KRT4	.	nonframeshift insertion	KRT4:uc031qhk.1:exon1:c.259_260insCCGGCGGCTTCGGAGCTGGTTTCGGCACTGGTGGCTTTGGTG:p.G86_G87insAGGFGAGFGTGGFG	ID=COSM7306795;OCCURENCE=1(biliary_tract)	702383	not_provided	MedGen:CN517202	criteria_provided,_single_submitter	Benign	.	.	.	.	.	.	.	.	.	.	.	.	.	.	.
HALLMARK_KRAS_SIGNALING_DN	KRT4	PeTa	chr12	53207583	53207583	-	CACCAAAGCCACCAGTGCCGAAACCAGCTCCGAAGCCGCCGG	In_Frame_Ins	ENST00000293774	exon1	c.481_482insCCGGCGGCTTCGGAGCTGGTTTCGGCACTGGTGGCTTTGGTG	p.G160_G161insAGGFGAGFGTGGFG	INS	exonic	ENSG00000170477	.	nonframeshift insertion	ENSG00000170477:ENST00000293774:exon1:c.481_482insCCGGCGGCTTCGGAGCTGGTTTCGGCACTGGTGGCTTTGGTG:p.G160_G161insAGGFGAGFGTGGFG,ENSG00000170477:ENST00000551956:exon1:c.259_260insCCGGCGGCTTCGGAGCTGGTTTCGGCACTGGTGGCTTTGGTG:p.G86_G87insAGGFGAGFGTGGFG,ENSG00000170477:ENST00000458244:exon2:c.199_200insCCGGCGGCTTCGGAGCTGGTTTCGGCACTGGTGGCTTTGGTG:p.G66_G67insAGGFGAGFGTGGFG	exonic	KRT4	.	nonframeshift insertion	KRT4:NM_002272:exon1:c.259_260insCCGGCGGCTTCGGAGCTGGTTTCGGCACTGGTGGCTTTGGTG:p.G86_G87insAGGFGAGFGTGGFG	exonic	KRT4	.	nonframeshift insertion	KRT4:uc031qhk.1:exon1:c.259_260insCCGGCGGCTTCGGAGCTGGTTTCGGCACTGGTGGCTTTGGTG:p.G86_G87insAGGFGAGFGTGGFG	ID=COSM7306795;OCCURENCE=1(biliary_tract)	702383	not_provided	MedGen:CN517202	criteria_provided,_single_submitter	Benign	.	.	.	.	.	.	.	.	.	.	.	.	.	.	.
HALLMARK_KRAS_SIGNALING_DN	KRT4	PeTaTissue	chr12	53207583	53207583	-	CACCAAAGCCACCAGTGCCGAAACCAGCTCCGAAGCCGCCGG	In_Frame_Ins	ENST00000293774	exon1	c.481_482insCCGGCGGCTTCGGAGCTGGTTTCGGCACTGGTGGCTTTGGTG	p.G160_G161insAGGFGAGFGTGGFG	INS	exonic	ENSG00000170477	.	nonframeshift insertion	ENSG00000170477:ENST00000293774:exon1:c.481_482insCCGGCGGCTTCGGAGCTGGTTTCGGCACTGGTGGCTTTGGTG:p.G160_G161insAGGFGAGFGTGGFG,ENSG00000170477:ENST00000551956:exon1:c.259_260insCCGGCGGCTTCGGAGCTGGTTTCGGCACTGGTGGCTTTGGTG:p.G86_G87insAGGFGAGFGTGGFG,ENSG00000170477:ENST00000458244:exon2:c.199_200insCCGGCGGCTTCGGAGCTGGTTTCGGCACTGGTGGCTTTGGTG:p.G66_G67insAGGFGAGFGTGGFG	exonic	KRT4	.	nonframeshift insertion	KRT4:NM_002272:exon1:c.259_260insCCGGCGGCTTCGGAGCTGGTTTCGGCACTGGTGGCTTTGGTG:p.G86_G87insAGGFGAGFGTGGFG	exonic	KRT4	.	nonframeshift insertion	KRT4:uc031qhk.1:exon1:c.259_260insCCGGCGGCTTCGGAGCTGGTTTCGGCACTGGTGGCTTTGGTG:p.G86_G87insAGGFGAGFGTGGFG	ID=COSM7306795;OCCURENCE=1(biliary_tract)	702383	not_provided	MedGen:CN517202	criteria_provided,_single_submitter	Benign	.	.	.	.	.	.	.	.	.	.	.	.	.	.	.
HALLMARK_KRAS_SIGNALING_DN	KRT4	UKE-MCC3b	chr12	53207583	53207583	-	CACCAAAGCCACCAGTGCCGAAACCAGCTCCGAAGCCGCCGG	In_Frame_Ins	ENST00000293774	exon1	c.481_482insCCGGCGGCTTCGGAGCTGGTTTCGGCACTGGTGGCTTTGGTG	p.G160_G161insAGGFGAGFGTGGFG	INS	exonic	ENSG00000170477	.	nonframeshift insertion	ENSG00000170477:ENST00000293774:exon1:c.481_482insCCGGCGGCTTCGGAGCTGGTTTCGGCACTGGTGGCTTTGGTG:p.G160_G161insAGGFGAGFGTGGFG,ENSG00000170477:ENST00000551956:exon1:c.259_260insCCGGCGGCTTCGGAGCTGGTTTCGGCACTGGTGGCTTTGGTG:p.G86_G87insAGGFGAGFGTGGFG,ENSG00000170477:ENST00000458244:exon2:c.199_200insCCGGCGGCTTCGGAGCTGGTTTCGGCACTGGTGGCTTTGGTG:p.G66_G67insAGGFGAGFGTGGFG	exonic	KRT4	.	nonframeshift insertion	KRT4:NM_002272:exon1:c.259_260insCCGGCGGCTTCGGAGCTGGTTTCGGCACTGGTGGCTTTGGTG:p.G86_G87insAGGFGAGFGTGGFG	exonic	KRT4	.	nonframeshift insertion	KRT4:uc031qhk.1:exon1:c.259_260insCCGGCGGCTTCGGAGCTGGTTTCGGCACTGGTGGCTTTGGTG:p.G86_G87insAGGFGAGFGTGGFG	ID=COSM7306795;OCCURENCE=1(biliary_tract)	702383	not_provided	MedGen:CN517202	criteria_provided,_single_submitter	Benign	.	.	.	.	.	.	.	.	.	.	.	.	.	.	.
HALLMARK_KRAS_SIGNALING_DN	KRT4	UM-MCC13	chr12	53207583	53207583	-	CACCAAAGCCACCAGTGCCGAAACCAGCTCCGAAGCCGCCGG	In_Frame_Ins	ENST00000293774	exon1	c.481_482insCCGGCGGCTTCGGAGCTGGTTTCGGCACTGGTGGCTTTGGTG	p.G160_G161insAGGFGAGFGTGGFG	INS	exonic	ENSG00000170477	.	nonframeshift insertion	ENSG00000170477:ENST00000293774:exon1:c.481_482insCCGGCGGCTTCGGAGCTGGTTTCGGCACTGGTGGCTTTGGTG:p.G160_G161insAGGFGAGFGTGGFG,ENSG00000170477:ENST00000551956:exon1:c.259_260insCCGGCGGCTTCGGAGCTGGTTTCGGCACTGGTGGCTTTGGTG:p.G86_G87insAGGFGAGFGTGGFG,ENSG00000170477:ENST00000458244:exon2:c.199_200insCCGGCGGCTTCGGAGCTGGTTTCGGCACTGGTGGCTTTGGTG:p.G66_G67insAGGFGAGFGTGGFG	exonic	KRT4	.	nonframeshift insertion	KRT4:NM_002272:exon1:c.259_260insCCGGCGGCTTCGGAGCTGGTTTCGGCACTGGTGGCTTTGGTG:p.G86_G87insAGGFGAGFGTGGFG	exonic	KRT4	.	nonframeshift insertion	KRT4:uc031qhk.1:exon1:c.259_260insCCGGCGGCTTCGGAGCTGGTTTCGGCACTGGTGGCTTTGGTG:p.G86_G87insAGGFGAGFGTGGFG	ID=COSM7306795;OCCURENCE=1(biliary_tract)	702383	not_provided	MedGen:CN517202	criteria_provided,_single_submitter	Benign	.	.	.	.	.	.	.	.	.	.	.	.	.	.	.
HALLMARK_KRAS_SIGNALING_DN	KRT4	UM-MCC29	chr12	53207583	53207583	-	CACCAAAGCCACCAGTGCCGAAACCAGCTCCGAAGCCGCCGG	In_Frame_Ins	ENST00000293774	exon1	c.481_482insCCGGCGGCTTCGGAGCTGGTTTCGGCACTGGTGGCTTTGGTG	p.G160_G161insAGGFGAGFGTGGFG	INS	exonic	ENSG00000170477	.	nonframeshift insertion	ENSG00000170477:ENST00000293774:exon1:c.481_482insCCGGCGGCTTCGGAGCTGGTTTCGGCACTGGTGGCTTTGGTG:p.G160_G161insAGGFGAGFGTGGFG,ENSG00000170477:ENST00000551956:exon1:c.259_260insCCGGCGGCTTCGGAGCTGGTTTCGGCACTGGTGGCTTTGGTG:p.G86_G87insAGGFGAGFGTGGFG,ENSG00000170477:ENST00000458244:exon2:c.199_200insCCGGCGGCTTCGGAGCTGGTTTCGGCACTGGTGGCTTTGGTG:p.G66_G67insAGGFGAGFGTGGFG	exonic	KRT4	.	nonframeshift insertion	KRT4:NM_002272:exon1:c.259_260insCCGGCGGCTTCGGAGCTGGTTTCGGCACTGGTGGCTTTGGTG:p.G86_G87insAGGFGAGFGTGGFG	exonic	KRT4	.	nonframeshift insertion	KRT4:uc031qhk.1:exon1:c.259_260insCCGGCGGCTTCGGAGCTGGTTTCGGCACTGGTGGCTTTGGTG:p.G86_G87insAGGFGAGFGTGGFG	ID=COSM7306795;OCCURENCE=1(biliary_tract)	702383	not_provided	MedGen:CN517202	criteria_provided,_single_submitter	Benign	.	.	.	.	.	.	.	.	.	.	.	.	.	.	.
HALLMARK_KRAS_SIGNALING_DN	KRT4	UM-MCC32	chr12	53207583	53207583	-	CACCAAAGCCACCAGTGCCGAAACCAGCTCCGAAGCCGCCGG	In_Frame_Ins	ENST00000293774	exon1	c.481_482insCCGGCGGCTTCGGAGCTGGTTTCGGCACTGGTGGCTTTGGTG	p.G160_G161insAGGFGAGFGTGGFG	INS	exonic	ENSG00000170477	.	nonframeshift insertion	ENSG00000170477:ENST00000293774:exon1:c.481_482insCCGGCGGCTTCGGAGCTGGTTTCGGCACTGGTGGCTTTGGTG:p.G160_G161insAGGFGAGFGTGGFG,ENSG00000170477:ENST00000551956:exon1:c.259_260insCCGGCGGCTTCGGAGCTGGTTTCGGCACTGGTGGCTTTGGTG:p.G86_G87insAGGFGAGFGTGGFG,ENSG00000170477:ENST00000458244:exon2:c.199_200insCCGGCGGCTTCGGAGCTGGTTTCGGCACTGGTGGCTTTGGTG:p.G66_G67insAGGFGAGFGTGGFG	exonic	KRT4	.	nonframeshift insertion	KRT4:NM_002272:exon1:c.259_260insCCGGCGGCTTCGGAGCTGGTTTCGGCACTGGTGGCTTTGGTG:p.G86_G87insAGGFGAGFGTGGFG	exonic	KRT4	.	nonframeshift insertion	KRT4:uc031qhk.1:exon1:c.259_260insCCGGCGGCTTCGGAGCTGGTTTCGGCACTGGTGGCTTTGGTG:p.G86_G87insAGGFGAGFGTGGFG	ID=COSM7306795;OCCURENCE=1(biliary_tract)	702383	not_provided	MedGen:CN517202	criteria_provided,_single_submitter	Benign	.	.	.	.	.	.	.	.	.	.	.	.	.	.	.
HALLMARK_KRAS_SIGNALING_DN	KRT4	UM-MCC34	chr12	53207583	53207583	-	CACCAAAGCCACCAGTGCCGAAACCAGCTCCGAAGCCGCCGG	In_Frame_Ins	ENST00000293774	exon1	c.481_482insCCGGCGGCTTCGGAGCTGGTTTCGGCACTGGTGGCTTTGGTG	p.G160_G161insAGGFGAGFGTGGFG	INS	exonic	ENSG00000170477	.	nonframeshift insertion	ENSG00000170477:ENST00000293774:exon1:c.481_482insCCGGCGGCTTCGGAGCTGGTTTCGGCACTGGTGGCTTTGGTG:p.G160_G161insAGGFGAGFGTGGFG,ENSG00000170477:ENST00000551956:exon1:c.259_260insCCGGCGGCTTCGGAGCTGGTTTCGGCACTGGTGGCTTTGGTG:p.G86_G87insAGGFGAGFGTGGFG,ENSG00000170477:ENST00000458244:exon2:c.199_200insCCGGCGGCTTCGGAGCTGGTTTCGGCACTGGTGGCTTTGGTG:p.G66_G67insAGGFGAGFGTGGFG	exonic	KRT4	.	nonframeshift insertion	KRT4:NM_002272:exon1:c.259_260insCCGGCGGCTTCGGAGCTGGTTTCGGCACTGGTGGCTTTGGTG:p.G86_G87insAGGFGAGFGTGGFG	exonic	KRT4	.	nonframeshift insertion	KRT4:uc031qhk.1:exon1:c.259_260insCCGGCGGCTTCGGAGCTGGTTTCGGCACTGGTGGCTTTGGTG:p.G86_G87insAGGFGAGFGTGGFG	ID=COSM7306795;OCCURENCE=1(biliary_tract)	702383	not_provided	MedGen:CN517202	criteria_provided,_single_submitter	Benign	.	.	.	.	.	.	.	.	.	.	.	.	.	.	.
HALLMARK_KRAS_SIGNALING_DN	KRT4	UM-MCC9	chr12	53207583	53207583	-	CACCAAAGCCACCAGTGCCGAAACCAGCTCCGAAGCCGCCGG	In_Frame_Ins	ENST00000293774	exon1	c.481_482insCCGGCGGCTTCGGAGCTGGTTTCGGCACTGGTGGCTTTGGTG	p.G160_G161insAGGFGAGFGTGGFG	INS	exonic	ENSG00000170477	.	nonframeshift insertion	ENSG00000170477:ENST00000293774:exon1:c.481_482insCCGGCGGCTTCGGAGCTGGTTTCGGCACTGGTGGCTTTGGTG:p.G160_G161insAGGFGAGFGTGGFG,ENSG00000170477:ENST00000551956:exon1:c.259_260insCCGGCGGCTTCGGAGCTGGTTTCGGCACTGGTGGCTTTGGTG:p.G86_G87insAGGFGAGFGTGGFG,ENSG00000170477:ENST00000458244:exon2:c.199_200insCCGGCGGCTTCGGAGCTGGTTTCGGCACTGGTGGCTTTGGTG:p.G66_G67insAGGFGAGFGTGGFG	exonic	KRT4	.	nonframeshift insertion	KRT4:NM_002272:exon1:c.259_260insCCGGCGGCTTCGGAGCTGGTTTCGGCACTGGTGGCTTTGGTG:p.G86_G87insAGGFGAGFGTGGFG	exonic	KRT4	.	nonframeshift insertion	KRT4:uc031qhk.1:exon1:c.259_260insCCGGCGGCTTCGGAGCTGGTTTCGGCACTGGTGGCTTTGGTG:p.G86_G87insAGGFGAGFGTGGFG	ID=COSM7306795;OCCURENCE=1(biliary_tract)	702383	not_provided	MedGen:CN517202	criteria_provided,_single_submitter	Benign	.	.	.	.	.	.	.	.	.	.	.	.	.	.	.
HALLMARK_KRAS_SIGNALING_DN	KRT4	WaGa	chr12	53207583	53207583	-	CACCAAAGCCACCAGTGCCGAAACCAGCTCCGAAGCCGCCGG	In_Frame_Ins	ENST00000293774	exon1	c.481_482insCCGGCGGCTTCGGAGCTGGTTTCGGCACTGGTGGCTTTGGTG	p.G160_G161insAGGFGAGFGTGGFG	INS	exonic	ENSG00000170477	.	nonframeshift insertion	ENSG00000170477:ENST00000293774:exon1:c.481_482insCCGGCGGCTTCGGAGCTGGTTTCGGCACTGGTGGCTTTGGTG:p.G160_G161insAGGFGAGFGTGGFG,ENSG00000170477:ENST00000551956:exon1:c.259_260insCCGGCGGCTTCGGAGCTGGTTTCGGCACTGGTGGCTTTGGTG:p.G86_G87insAGGFGAGFGTGGFG,ENSG00000170477:ENST00000458244:exon2:c.199_200insCCGGCGGCTTCGGAGCTGGTTTCGGCACTGGTGGCTTTGGTG:p.G66_G67insAGGFGAGFGTGGFG	exonic	KRT4	.	nonframeshift insertion	KRT4:NM_002272:exon1:c.259_260insCCGGCGGCTTCGGAGCTGGTTTCGGCACTGGTGGCTTTGGTG:p.G86_G87insAGGFGAGFGTGGFG	exonic	KRT4	.	nonframeshift insertion	KRT4:uc031qhk.1:exon1:c.259_260insCCGGCGGCTTCGGAGCTGGTTTCGGCACTGGTGGCTTTGGTG:p.G86_G87insAGGFGAGFGTGGFG	ID=COSM7306795;OCCURENCE=1(biliary_tract)	702383	not_provided	MedGen:CN517202	criteria_provided,_single_submitter	Benign	.	.	.	.	.	.	.	.	.	.	.	.	.	.	.
HALLMARK_ESTROGEN_RESPONSE_LATE, HALLMARK_APICAL_JUNCTION	MDK	PeTa	chr11	46404342	46404342	C	-	Frame_Shift_Del	ENST00000489525	exon4	c.450delC	p.R155Afs*9	SNP	exonic	ENSG00000110492	.	frameshift deletion	ENSG00000110492:ENST00000489525:exon4:c.450delC:p.R155Afs*9	intronic	MDK	.	.	.	exonic	MDK	.	frameshift deletion	MDK:uc009ykz.1:exon4:c.450delC:p.R155Afs*9	.	.	.	.	.	.	.	.	.	.	.	.	.	.	.	.	.	.	.	.	.
HALLMARK_ESTROGEN_RESPONSE_LATE, HALLMARK_APICAL_JUNCTION	MDK	PeTaTissue	chr11	46404342	46404342	C	-	Frame_Shift_Del	ENST00000489525	exon4	c.450delC	p.R155Afs*9	SNP	exonic	ENSG00000110492	.	frameshift deletion	ENSG00000110492:ENST00000489525:exon4:c.450delC:p.R155Afs*9	intronic	MDK	.	.	.	exonic	MDK	.	frameshift deletion	MDK:uc009ykz.1:exon4:c.450delC:p.R155Afs*9	.	.	.	.	.	.	.	.	.	.	.	.	.	.	.	.	.	.	.	.	.
HALLMARK_ESTROGEN_RESPONSE_LATE, HALLMARK_APICAL_JUNCTION	MDK	UKE-MCC3b	chr11	46404342	46404342	C	-	Frame_Shift_Del	ENST00000489525	exon4	c.450delC	p.R155Afs*9	SNP	exonic	ENSG00000110492	.	frameshift deletion	ENSG00000110492:ENST00000489525:exon4:c.450delC:p.R155Afs*9	intronic	MDK	.	.	.	exonic	MDK	.	frameshift deletion	MDK:uc009ykz.1:exon4:c.450delC:p.R155Afs*9	.	.	.	.	.	.	.	.	.	.	.	.	.	.	.	.	.	.	.	.	.
HALLMARK_ESTROGEN_RESPONSE_LATE, HALLMARK_APICAL_JUNCTION	MDK	UM-MCC13	chr11	46404342	46404342	C	-	Frame_Shift_Del	ENST00000489525	exon4	c.450delC	p.R155Afs*9	SNP	exonic	ENSG00000110492	.	frameshift deletion	ENSG00000110492:ENST00000489525:exon4:c.450delC:p.R155Afs*9	intronic	MDK	.	.	.	exonic	MDK	.	frameshift deletion	MDK:uc009ykz.1:exon4:c.450delC:p.R155Afs*9	.	.	.	.	.	.	.	.	.	.	.	.	.	.	.	.	.	.	.	.	.
HALLMARK_ESTROGEN_RESPONSE_LATE, HALLMARK_APICAL_JUNCTION	MDK	UM-MCC29	chr11	46404342	46404342	C	-	Frame_Shift_Del	ENST00000489525	exon4	c.450delC	p.R155Afs*9	SNP	exonic	ENSG00000110492	.	frameshift deletion	ENSG00000110492:ENST00000489525:exon4:c.450delC:p.R155Afs*9	intronic	MDK	.	.	.	exonic	MDK	.	frameshift deletion	MDK:uc009ykz.1:exon4:c.450delC:p.R155Afs*9	.	.	.	.	.	.	.	.	.	.	.	.	.	.	.	.	.	.	.	.	.
HALLMARK_ESTROGEN_RESPONSE_LATE, HALLMARK_APICAL_JUNCTION	MDK	UM-MCC34	chr11	46404342	46404342	C	-	Frame_Shift_Del	ENST00000489525	exon4	c.450delC	p.R155Afs*9	SNP	exonic	ENSG00000110492	.	frameshift deletion	ENSG00000110492:ENST00000489525:exon4:c.450delC:p.R155Afs*9	intronic	MDK	.	.	.	exonic	MDK	.	frameshift deletion	MDK:uc009ykz.1:exon4:c.450delC:p.R155Afs*9	.	.	.	.	.	.	.	.	.	.	.	.	.	.	.	.	.	.	.	.	.
HALLMARK_ESTROGEN_RESPONSE_LATE, HALLMARK_APICAL_JUNCTION	MDK	UM-MCC9	chr11	46404342	46404342	C	-	Frame_Shift_Del	ENST00000489525	exon4	c.450delC	p.R155Afs*9	SNP	exonic	ENSG00000110492	.	frameshift deletion	ENSG00000110492:ENST00000489525:exon4:c.450delC:p.R155Afs*9	intronic	MDK	.	.	.	exonic	MDK	.	frameshift deletion	MDK:uc009ykz.1:exon4:c.450delC:p.R155Afs*9	.	.	.	.	.	.	.	.	.	.	.	.	.	.	.	.	.	.	.	.	.
HALLMARK_PEROXISOME	CACNA1B	MKL-1	chr9	140773612	140773612	-	ACGACACGGAGCCCTATTTCATCGGGATCTTTTGCTTCGAGGCAGGGA	Splice_Site					INS	splicing	ENSG00000148408	ENST00000277549:exon2:UTR5;ENST00000371372:exon2:c.390+1->ACGACACGGAGCCCTATTTCATCGGGATCTTTTGCTTCGAGGCAGGGA;ENST00000277551:exon2:c.390+1->ACGACACGGAGCCCTATTTCATCGGGATCTTTTGCTTCGAGGCAGGGA;ENST00000371363:exon2:c.390+1->ACGACACGGAGCCCTATTTCATCGGGATCTTTTGCTTCGAGGCAGGGA;ENST00000371355:exon2:c.390+1->ACGACACGGAGCCCTATTTCATCGGGATCTTTTGCTTCGAGGCAGGGA;ENST00000371357:exon2:c.390+1->ACGACACGGAGCCCTATTTCA…	.	.	splicing	CACNA1B	NM_000718:exon2:c.390+1->ACGACACGGAGCCCTATTTCATCGGGATCTTTTGCTTCGAGGCAGGGA;NM_001243812:exon2:c.390+1->ACGACACGGAGCCCTATTTCATCGGGATCTTTTGCTTCGAGGCAGGGA	.	.	splicing	CACNA1B	uc004cog.3:exon2:c.390+1->ACGACACGGAGCCCTATTTCATCGGGATCTTTTGCTTCGAGGCAGGGA;uc022bqn.1:exon2:c.390+1->ACGACACGGAGCCCTATTTCATCGGGATCTTTTGCTTCGAGGCAGGGA;uc031tfy.1:exon2:c.390+1->ACGACACGGAGCCCTATTTCATCGGGATCTTTTGCTTCGAGGCAGGGA;uc031tfz.1:exon2:c.390+1->ACGACACGGAGCCCTATTTCATCGGGATCTTTTGCTTCGAGGCAGGGA	.	.	.	.	.	.	.	.	.	.	.	.	.	.	.	.	.	.	.	.	.	.	.
HALLMARK_PEROXISOME	CACNA1B	PeTa	chr9	140773612	140773612	-	ACGACACGGAGCCCTATTTCATCGGGATCTTTTGCTTCGAGGCAGGGA	Splice_Site					INS	splicing	ENSG00000148408	ENST00000277549:exon2:UTR5;ENST00000371372:exon2:c.390+1->ACGACACGGAGCCCTATTTCATCGGGATCTTTTGCTTCGAGGCAGGGA;ENST00000277551:exon2:c.390+1->ACGACACGGAGCCCTATTTCATCGGGATCTTTTGCTTCGAGGCAGGGA;ENST00000371363:exon2:c.390+1->ACGACACGGAGCCCTATTTCATCGGGATCTTTTGCTTCGAGGCAGGGA;ENST00000371355:exon2:c.390+1->ACGACACGGAGCCCTATTTCATCGGGATCTTTTGCTTCGAGGCAGGGA;ENST00000371357:exon2:c.390+1->ACGACACGGAGCCCTATTTCA…	.	.	splicing	CACNA1B	NM_000718:exon2:c.390+1->ACGACACGGAGCCCTATTTCATCGGGATCTTTTGCTTCGAGGCAGGGA;NM_001243812:exon2:c.390+1->ACGACACGGAGCCCTATTTCATCGGGATCTTTTGCTTCGAGGCAGGGA	.	.	splicing	CACNA1B	uc004cog.3:exon2:c.390+1->ACGACACGGAGCCCTATTTCATCGGGATCTTTTGCTTCGAGGCAGGGA;uc022bqn.1:exon2:c.390+1->ACGACACGGAGCCCTATTTCATCGGGATCTTTTGCTTCGAGGCAGGGA;uc031tfy.1:exon2:c.390+1->ACGACACGGAGCCCTATTTCATCGGGATCTTTTGCTTCGAGGCAGGGA;uc031tfz.1:exon2:c.390+1->ACGACACGGAGCCCTATTTCATCGGGATCTTTTGCTTCGAGGCAGGGA	.	.	.	.	.	.	.	.	.	.	.	.	.	.	.	.	.	.	.	.	.	.	.
HALLMARK_PEROXISOME	CACNA1B	PeTaTissue	chr9	140773612	140773612	-	ACGACACGGAGCCCTATTTCATCGGGATCTTTTGCTTCGAGGCAGGGA	Splice_Site					INS	splicing	ENSG00000148408	ENST00000277549:exon2:UTR5;ENST00000371372:exon2:c.390+1->ACGACACGGAGCCCTATTTCATCGGGATCTTTTGCTTCGAGGCAGGGA;ENST00000277551:exon2:c.390+1->ACGACACGGAGCCCTATTTCATCGGGATCTTTTGCTTCGAGGCAGGGA;ENST00000371363:exon2:c.390+1->ACGACACGGAGCCCTATTTCATCGGGATCTTTTGCTTCGAGGCAGGGA;ENST00000371355:exon2:c.390+1->ACGACACGGAGCCCTATTTCATCGGGATCTTTTGCTTCGAGGCAGGGA;ENST00000371357:exon2:c.390+1->ACGACACGGAGCCCTATTTCA…	.	.	splicing	CACNA1B	NM_000718:exon2:c.390+1->ACGACACGGAGCCCTATTTCATCGGGATCTTTTGCTTCGAGGCAGGGA;NM_001243812:exon2:c.390+1->ACGACACGGAGCCCTATTTCATCGGGATCTTTTGCTTCGAGGCAGGGA	.	.	splicing	CACNA1B	uc004cog.3:exon2:c.390+1->ACGACACGGAGCCCTATTTCATCGGGATCTTTTGCTTCGAGGCAGGGA;uc022bqn.1:exon2:c.390+1->ACGACACGGAGCCCTATTTCATCGGGATCTTTTGCTTCGAGGCAGGGA;uc031tfy.1:exon2:c.390+1->ACGACACGGAGCCCTATTTCATCGGGATCTTTTGCTTCGAGGCAGGGA;uc031tfz.1:exon2:c.390+1->ACGACACGGAGCCCTATTTCATCGGGATCTTTTGCTTCGAGGCAGGGA	.	.	.	.	.	.	.	.	.	.	.	.	.	.	.	.	.	.	.	.	.	.	.
HALLMARK_PEROXISOME	CACNA1B	UKE-MCC3b	chr9	140773612	140773612	-	ACGACACGGAGCCCTATTTCATCGGGATCTTTTGCTTCGAGGCAGGGA	Splice_Site					INS	splicing	ENSG00000148408	ENST00000277549:exon2:UTR5;ENST00000371372:exon2:c.390+1->ACGACACGGAGCCCTATTTCATCGGGATCTTTTGCTTCGAGGCAGGGA;ENST00000277551:exon2:c.390+1->ACGACACGGAGCCCTATTTCATCGGGATCTTTTGCTTCGAGGCAGGGA;ENST00000371363:exon2:c.390+1->ACGACACGGAGCCCTATTTCATCGGGATCTTTTGCTTCGAGGCAGGGA;ENST00000371355:exon2:c.390+1->ACGACACGGAGCCCTATTTCATCGGGATCTTTTGCTTCGAGGCAGGGA;ENST00000371357:exon2:c.390+1->ACGACACGGAGCCCTATTTCA…	.	.	splicing	CACNA1B	NM_000718:exon2:c.390+1->ACGACACGGAGCCCTATTTCATCGGGATCTTTTGCTTCGAGGCAGGGA;NM_001243812:exon2:c.390+1->ACGACACGGAGCCCTATTTCATCGGGATCTTTTGCTTCGAGGCAGGGA	.	.	splicing	CACNA1B	uc004cog.3:exon2:c.390+1->ACGACACGGAGCCCTATTTCATCGGGATCTTTTGCTTCGAGGCAGGGA;uc022bqn.1:exon2:c.390+1->ACGACACGGAGCCCTATTTCATCGGGATCTTTTGCTTCGAGGCAGGGA;uc031tfy.1:exon2:c.390+1->ACGACACGGAGCCCTATTTCATCGGGATCTTTTGCTTCGAGGCAGGGA;uc031tfz.1:exon2:c.390+1->ACGACACGGAGCCCTATTTCATCGGGATCTTTTGCTTCGAGGCAGGGA	.	.	.	.	.	.	.	.	.	.	.	.	.	.	.	.	.	.	.	.	.	.	.
HALLMARK_PEROXISOME	CACNA1B	UM-MCC13	chr9	140773612	140773612	-	ACGACACGGAGCCCTATTTCATCGGGATCTTTTGCTTCGAGGCAGGGA	Splice_Site					INS	splicing	ENSG00000148408	ENST00000277549:exon2:UTR5;ENST00000371372:exon2:c.390+1->ACGACACGGAGCCCTATTTCATCGGGATCTTTTGCTTCGAGGCAGGGA;ENST00000277551:exon2:c.390+1->ACGACACGGAGCCCTATTTCATCGGGATCTTTTGCTTCGAGGCAGGGA;ENST00000371363:exon2:c.390+1->ACGACACGGAGCCCTATTTCATCGGGATCTTTTGCTTCGAGGCAGGGA;ENST00000371355:exon2:c.390+1->ACGACACGGAGCCCTATTTCATCGGGATCTTTTGCTTCGAGGCAGGGA;ENST00000371357:exon2:c.390+1->ACGACACGGAGCCCTATTTCA…	.	.	splicing	CACNA1B	NM_000718:exon2:c.390+1->ACGACACGGAGCCCTATTTCATCGGGATCTTTTGCTTCGAGGCAGGGA;NM_001243812:exon2:c.390+1->ACGACACGGAGCCCTATTTCATCGGGATCTTTTGCTTCGAGGCAGGGA	.	.	splicing	CACNA1B	uc004cog.3:exon2:c.390+1->ACGACACGGAGCCCTATTTCATCGGGATCTTTTGCTTCGAGGCAGGGA;uc022bqn.1:exon2:c.390+1->ACGACACGGAGCCCTATTTCATCGGGATCTTTTGCTTCGAGGCAGGGA;uc031tfy.1:exon2:c.390+1->ACGACACGGAGCCCTATTTCATCGGGATCTTTTGCTTCGAGGCAGGGA;uc031tfz.1:exon2:c.390+1->ACGACACGGAGCCCTATTTCATCGGGATCTTTTGCTTCGAGGCAGGGA	.	.	.	.	.	.	.	.	.	.	.	.	.	.	.	.	.	.	.	.	.	.	.
HALLMARK_PEROXISOME	CACNA1B	UM-MCC29	chr9	140773612	140773612	-	ACGACACGGAGCCCTATTTCATCGGGATCTTTTGCTTCGAGGCAGGGA	Splice_Site					INS	splicing	ENSG00000148408	ENST00000277549:exon2:UTR5;ENST00000371372:exon2:c.390+1->ACGACACGGAGCCCTATTTCATCGGGATCTTTTGCTTCGAGGCAGGGA;ENST00000277551:exon2:c.390+1->ACGACACGGAGCCCTATTTCATCGGGATCTTTTGCTTCGAGGCAGGGA;ENST00000371363:exon2:c.390+1->ACGACACGGAGCCCTATTTCATCGGGATCTTTTGCTTCGAGGCAGGGA;ENST00000371355:exon2:c.390+1->ACGACACGGAGCCCTATTTCATCGGGATCTTTTGCTTCGAGGCAGGGA;ENST00000371357:exon2:c.390+1->ACGACACGGAGCCCTATTTCA…	.	.	splicing	CACNA1B	NM_000718:exon2:c.390+1->ACGACACGGAGCCCTATTTCATCGGGATCTTTTGCTTCGAGGCAGGGA;NM_001243812:exon2:c.390+1->ACGACACGGAGCCCTATTTCATCGGGATCTTTTGCTTCGAGGCAGGGA	.	.	splicing	CACNA1B	uc004cog.3:exon2:c.390+1->ACGACACGGAGCCCTATTTCATCGGGATCTTTTGCTTCGAGGCAGGGA;uc022bqn.1:exon2:c.390+1->ACGACACGGAGCCCTATTTCATCGGGATCTTTTGCTTCGAGGCAGGGA;uc031tfy.1:exon2:c.390+1->ACGACACGGAGCCCTATTTCATCGGGATCTTTTGCTTCGAGGCAGGGA;uc031tfz.1:exon2:c.390+1->ACGACACGGAGCCCTATTTCATCGGGATCTTTTGCTTCGAGGCAGGGA	.	.	.	.	.	.	.	.	.	.	.	.	.	.	.	.	.	.	.	.	.	.	.
HALLMARK_PEROXISOME	CACNA1B	UM-MCC32	chr9	140773612	140773612	-	ACGACACGGAGCCCTATTTCATCGGGATCTTTTGCTTCGAGGCAGGGA	Splice_Site					INS	splicing	ENSG00000148408	ENST00000277549:exon2:UTR5;ENST00000371372:exon2:c.390+1->ACGACACGGAGCCCTATTTCATCGGGATCTTTTGCTTCGAGGCAGGGA;ENST00000277551:exon2:c.390+1->ACGACACGGAGCCCTATTTCATCGGGATCTTTTGCTTCGAGGCAGGGA;ENST00000371363:exon2:c.390+1->ACGACACGGAGCCCTATTTCATCGGGATCTTTTGCTTCGAGGCAGGGA;ENST00000371355:exon2:c.390+1->ACGACACGGAGCCCTATTTCATCGGGATCTTTTGCTTCGAGGCAGGGA;ENST00000371357:exon2:c.390+1->ACGACACGGAGCCCTATTTCA…	.	.	splicing	CACNA1B	NM_000718:exon2:c.390+1->ACGACACGGAGCCCTATTTCATCGGGATCTTTTGCTTCGAGGCAGGGA;NM_001243812:exon2:c.390+1->ACGACACGGAGCCCTATTTCATCGGGATCTTTTGCTTCGAGGCAGGGA	.	.	splicing	CACNA1B	uc004cog.3:exon2:c.390+1->ACGACACGGAGCCCTATTTCATCGGGATCTTTTGCTTCGAGGCAGGGA;uc022bqn.1:exon2:c.390+1->ACGACACGGAGCCCTATTTCATCGGGATCTTTTGCTTCGAGGCAGGGA;uc031tfy.1:exon2:c.390+1->ACGACACGGAGCCCTATTTCATCGGGATCTTTTGCTTCGAGGCAGGGA;uc031tfz.1:exon2:c.390+1->ACGACACGGAGCCCTATTTCATCGGGATCTTTTGCTTCGAGGCAGGGA	.	.	.	.	.	.	.	.	.	.	.	.	.	.	.	.	.	.	.	.	.	.	.
HALLMARK_PEROXISOME	CACNA1B	UM-MCC34	chr9	141015984	141015984	G	A	Missense_Mutation	ENST00000371357	exon46	c.G6550A	p.G2184S	SNP	exonic	ENSG00000148408	.	nonsynonymous SNV	ENSG00000148408:ENST00000371357:exon46:c.G6550A:p.G2184S,ENSG00000148408:ENST00000371363:exon46:c.G6547A:p.G2183S,ENSG00000148408:ENST00000277549:exon47:c.G4135A:p.G1379S,ENSG00000148408:ENST00000371355:exon47:c.G6556A:p.G2186S,ENSG00000148408:ENST00000371372:exon47:c.G6553A:p.G2185S	exonic	CACNA1B	.	nonsynonymous SNV	CACNA1B:NM_000718:exon46:c.G6553A:p.G2185S	exonic	CACNA1B	.	nonsynonymous SNV	CACNA1B:uc004coi.3:exon29:c.G4189A:p.G1397S,CACNA1B:uc004cog.3:exon46:c.G6547A:p.G2183S,CACNA1B:uc031tfy.1:exon47:c.G6553A:p.G2185S	ID=COSM487272;OCCURENCE=1(stomach),1(kidney),1(endometrium)	.	.	.	.	.	Uncertain significance	0	0	0	0	0	0	0	0	0	0	0	0	1	1
HALLMARK_PEROXISOME	CACNA1B	UM-MCC34	chr9	141015985	141015985	G	A	Missense_Mutation	ENST00000371357	exon46	c.G6551A	p.G2184D	SNP	exonic	ENSG00000148408	.	nonsynonymous SNV	ENSG00000148408:ENST00000371357:exon46:c.G6551A:p.G2184D,ENSG00000148408:ENST00000371363:exon46:c.G6548A:p.G2183D,ENSG00000148408:ENST00000277549:exon47:c.G4136A:p.G1379D,ENSG00000148408:ENST00000371355:exon47:c.G6557A:p.G2186D,ENSG00000148408:ENST00000371372:exon47:c.G6554A:p.G2185D	exonic	CACNA1B	.	nonsynonymous SNV	CACNA1B:NM_000718:exon46:c.G6554A:p.G2185D	exonic	CACNA1B	.	nonsynonymous SNV	CACNA1B:uc004coi.3:exon29:c.G4190A:p.G1397D,CACNA1B:uc004cog.3:exon46:c.G6548A:p.G2183D,CACNA1B:uc031tfy.1:exon47:c.G6554A:p.G2185D	.	.	.	.	.	.	Uncertain significance	0	0	0	0	0	0	1	0	0	0	0	0	1	1
HALLMARK_PEROXISOME	CACNA1B	UM-MCC34	chr9	140773612	140773612	-	ACGACACGGAGCCCTATTTCATCGGGATCTTTTGCTTCGAGGCAGGGA	Splice_Site					INS	splicing	ENSG00000148408	ENST00000277549:exon2:UTR5;ENST00000371372:exon2:c.390+1->ACGACACGGAGCCCTATTTCATCGGGATCTTTTGCTTCGAGGCAGGGA;ENST00000277551:exon2:c.390+1->ACGACACGGAGCCCTATTTCATCGGGATCTTTTGCTTCGAGGCAGGGA;ENST00000371363:exon2:c.390+1->ACGACACGGAGCCCTATTTCATCGGGATCTTTTGCTTCGAGGCAGGGA;ENST00000371355:exon2:c.390+1->ACGACACGGAGCCCTATTTCATCGGGATCTTTTGCTTCGAGGCAGGGA;ENST00000371357:exon2:c.390+1->ACGACACGGAGCCCTATTTCA…	.	.	splicing	CACNA1B	NM_000718:exon2:c.390+1->ACGACACGGAGCCCTATTTCATCGGGATCTTTTGCTTCGAGGCAGGGA;NM_001243812:exon2:c.390+1->ACGACACGGAGCCCTATTTCATCGGGATCTTTTGCTTCGAGGCAGGGA	.	.	splicing	CACNA1B	uc004cog.3:exon2:c.390+1->ACGACACGGAGCCCTATTTCATCGGGATCTTTTGCTTCGAGGCAGGGA;uc022bqn.1:exon2:c.390+1->ACGACACGGAGCCCTATTTCATCGGGATCTTTTGCTTCGAGGCAGGGA;uc031tfy.1:exon2:c.390+1->ACGACACGGAGCCCTATTTCATCGGGATCTTTTGCTTCGAGGCAGGGA;uc031tfz.1:exon2:c.390+1->ACGACACGGAGCCCTATTTCATCGGGATCTTTTGCTTCGAGGCAGGGA	.	.	.	.	.	.	.	.	.	.	.	.	.	.	.	.	.	.	.	.	.	.	.
HALLMARK_PEROXISOME	CACNA1B	UM-MCC9	chr9	141000187	141000187	G	A	Missense_Mutation	ENST00000371365	exon5	c.G448A	p.D150N	SNP	exonic	ENSG00000148408	.	nonsynonymous SNV	ENSG00000148408:ENST00000371365:exon5:c.G448A:p.D150N,ENSG00000148408:ENST00000371357:exon38:c.G5353A:p.D1785N,ENSG00000148408:ENST00000371363:exon38:c.G5350A:p.D1784N,ENSG00000148408:ENST00000277549:exon39:c.G2938A:p.D980N,ENSG00000148408:ENST00000277551:exon39:c.G5356A:p.D1786N,ENSG00000148408:ENST00000371355:exon39:c.G5359A:p.D1787N,ENSG00000148408:ENST00000371372:exon39:c.G5356A:p.D1786N	exonic	CACNA1B	.	nonsynonymous SNV	CACNA1B:NM_000718:exon38:c.G5356A:p.D1786N,CACNA1B:NM_001243812:exon38:c.G5356A:p.D1786N	exonic	CACNA1B	.	nonsynonymous SNV	CACNA1B:uc010ncp.1:exon3:c.G196A:p.D66N,CACNA1B:uc004coi.3:exon21:c.G2992A:p.D998N,CACNA1B:uc004cog.3:exon38:c.G5350A:p.D1784N,CACNA1B:uc022bqn.1:exon38:c.G5350A:p.D1784N,CACNA1B:uc031tfy.1:exon39:c.G5356A:p.D1786N,CACNA1B:uc031tfz.1:exon39:c.G5356A:p.D1786N	.	.	.	.	.	.	Uncertain significance	0	0	0	0	0	1	1	0	0	0	0	0	1	0
HALLMARK_PEROXISOME	CACNA1B	UKE-MCC3b	chr9	141015926	141015926	T	C	Silent	ENST00000371357	exon46	c.T6492C	p.S2164S	SNP	exonic	ENSG00000148408	.	synonymous SNV	ENSG00000148408:ENST00000371357:exon46:c.T6492C:p.S2164S,ENSG00000148408:ENST00000371363:exon46:c.T6489C:p.S2163S,ENSG00000148408:ENST00000277549:exon47:c.T4077C:p.S1359S,ENSG00000148408:ENST00000371355:exon47:c.T6498C:p.S2166S,ENSG00000148408:ENST00000371372:exon47:c.T6495C:p.S2165S	exonic	CACNA1B	.	synonymous SNV	CACNA1B:NM_000718:exon46:c.T6495C:p.S2165S	exonic	CACNA1B	.	synonymous SNV	CACNA1B:uc004coi.3:exon29:c.T4131C:p.S1377S,CACNA1B:uc004cog.3:exon46:c.T6489C:p.S2163S,CACNA1B:uc031tfy.1:exon47:c.T6495C:p.S2165S	.	.	.	.	.	.	Likely benign	0	0	0	0	0	0	0	0	0	0	0	0	0	0
HALLMARK_PEROXISOME	CACNA1B	UM-MCC9	chr9	140904438	140904438	C	T	Intron					SNP	intronic	ENSG00000148408	.	.	.	intronic	CACNA1B	.	.	.	intronic	CACNA1B	.	.	.	.	.	.	.	.	.	.	.	.	.	.	.	.	.	.	.	.	.	.	.	.
HALLMARK_MYC_TARGETS_V1, HALLMARK_MYC_TARGETS_V2	CBX3	UM-MCC29	chr7	26248161	26248161	A	-	Frame_Shift_Del	ENST00000462165	exon2	c.292delA	p.K98Rfs*6	SNP	exonic	ENSG00000122565	.	frameshift deletion	ENSG00000122565:ENST00000462165:exon2:c.292delA:p.K98Rfs*6,ENSG00000122565:ENST00000337620:exon4:c.316delA:p.K106Rfs*21,ENSG00000122565:ENST00000396386:exon4:c.316delA:p.K106Rfs*21,ENSG00000122565:ENST00000409747:exon4:c.243delA:p.R82Efs*6	exonic	CBX3	.	frameshift deletion	CBX3:NM_007276:exon4:c.316delA:p.K106Rfs*21,CBX3:NM_016587:exon4:c.316delA:p.K106Rfs*21	exonic	CBX3	.	frameshift deletion	CBX3:uc003sxt.3:exon4:c.316delA:p.K106Rfs*21,CBX3:uc003sxu.3:exon4:c.316delA:p.K106Rfs*21,CBX3:uc003sxv.3:exon4:c.243delA:p.R82Efs*6	.	.	.	.	.	.	.	.	.	.	.	.	.	.	.	.	.	.	.	.	.
HALLMARK_PROTEIN_SECRETION	NAPA	UKE-MCC3b	chr19	47998837	47998837	-	ATTAAA	In_Frame_Ins	ENST00000595227	exon3	c.194_195insTTTAAT	p.L65delinsFLM	INS	exonic	ENSG00000105402	.	nonframeshift insertion	ENSG00000105402:ENST00000595227:exon3:c.194_195insTTTAAT:p.L65delinsFLM,ENSG00000105402:ENST00000263354:exon4:c.311_312insTTTAAT:p.L104delinsFLM,ENSG00000105402:ENST00000593761:exon4:c.341_342insTTTAAT:p.L114delinsFLM,ENSG00000105402:ENST00000597118:exon4:c.161_162insTTTAAT:p.L54delinsFLM	exonic	NAPA	.	nonframeshift insertion	NAPA:NM_003827:exon4:c.311_312insTTTAAT:p.L104delinsFLM	exonic	NAPA	.	nonframeshift insertion	NAPA:uc002pha.2:exon4:c.311_312insTTTAAT:p.L104delinsFLM,NAPA:uc002phd.2:exon4:c.311_312insTTTAAT:p.L104delinsFLM	.	.	.	.	.	.	.	.	.	.	.	.	.	.	.	.	.	.	.	.	.
HALLMARK_PROTEIN_SECRETION	NAPA	UKE-MCC3b	chr19	47998843	47998845	GTT	-	Nonstop_Mutation	ENST00000594001	exon2	c.107_109del	p.*36delinsLFDASNRDLHRHGPIHDCGQAPHLHC*	DEL	exonic	ENSG00000105402	.	stoploss	ENSG00000105402:ENST00000594001:exon2:c.107_109del:p.*36delinsLFDASNRDLHRHGPIHDCGQAPHLHC*,ENSG00000105402:ENST00000597274:exon3:c.224_226del:p.*75delinsLFDASNRDLHRHGPIHDCGQAPHLHC*	exonic	NAPA	.	nonframeshift deletion	NAPA:NM_003827:exon4:c.304_306del:p.N102del	exonic	NAPA	.	nonframeshift deletion	NAPA:uc002pha.2:exon4:c.304_306del:p.N102del,NAPA:uc002phd.2:exon4:c.304_306del:p.N102del	.	.	.	.	.	.	.	.	.	.	.	.	.	.	.	.	.	.	.	.	.
[truncated: 151 more columns]
