# Supplementary material for: Mutational Landscape of Virus- and UV-Associated Merkel Cell Carcinoma Cell Lines Is Comparable to Tumor Tissue
Source: Cancers (Basel). 2021 Feb 5;13(4):649. doi: 10.3390/cancers13040649 (PMC7914758; doi:10.3390/cancers13040649)
Supplement: Supplementary file 1 [file cancers-13-00649-s001.zip › 201223_tableS5_MCC_WES.csv]

gene	expr	reptime	hic	N_nonsilent	N_silent	N_noncoding	n_nonsilent	n_silent	n_noncoding	nnei	x	X	p	q
LNP1	376655	410	13	3963	978	6318	3	0	0	50	6	1292724	2.40E-08	4.53E-04
KRTAP5-7	586193	626	50	3522	978	3384	3	0	0	50	5	753270	8.54E-08	8.05E-04
FAM20C	195067	593	-4	5853	2004	1071	3	0	0	50	7	989289	2.20E-07	1.38E-03
KRT4	1781225	288	27	12669	3684	16236	3	0	0	50	13	790743	2.64E-06	1.24E-02
MDK	817153	212	45	3186	837	8802	2	0	0	50	11	969726	1.06E-05	3.40E-02
CRYAA	687433	279	59	3669	1119	4077	2	0	0	50	7	943941	1.08E-05	3.40E-02
FADS6	1027517	320	20	7377	2298	3321	2	0	0	50	13	860439	1.08E-04	2.91E-01
KIAA0430	538786	282	29	37578	10446	45090	4	0	0	24	3	507762	2.48E-04	5.85E-01
SLC30A6	387408	276	25	10116	2844	42939	2	0	2	50	9	1484403	5.48E-04	1
ZNF257	75568	1305	-69	12360	2976	8712	3	0	0	50	9	638553	5.88E-04	1
TP53	2069567	213	34	9267	2559	16083	4	2	0	41	18	609033	6.18E-04	1
AJAP1	5695	921	4	8493	2811	10602	2	0	0	50	5	728436	1.08E-03	1
PLD5	75320	854	-18	9891	2448	27360	2	0	1	50	5	722499	1.27E-03	1
ISYNA1	1384225	259	42	11736	3717	7083	3	0	0	50	8	1019736	1.53E-03	1
RIMS1	35104	964	-12	37704	10644	26379	2	0	1	50	16	1178841	1.72E-03	1
RB1	349930	450	41	20724	5295	50463	4	0	0	3	0	102462	1.75E-03	1
PRKCQ	235334	561	7	15903	3798	38673	2	1	0	50	10	1232847	2.09E-03	1
RP1L1	99570	456	15	49353	15582	6075	3	0	0	50	2	870954	2.51E-03	1
CYB5R4	87867	870	-12	11760	2874	23778	2	0	0	15	7	623082	3.23E-03	1
HTR1B	11897	1123	-35	7947	2610	783	2	0	0	50	16	624597	3.27E-03	1
ATP6V1F	845100	361	49	2544	750	2493	2	0	0	50	9	1213314	3.27E-03	1
MUC4	920866	365	49	25473	7134	32949	10	0	0	37	3	884070	3.84E-03	1
PSENEN	1151198	321	30	2253	609	13527	1	0	0	50	6	814098	3.86E-03	1
MAML3	351118	591	8	23991	6834	8730	2	1	0	50	4	903963	4.33E-03	1
DSCR4	78525	448	1	2547	738	4041	1	0	0	50	6	768840	4.66E-03	1
CACNA1B	286606	675	29	50034	14766	53667	5	0	1	50	16	1153686	4.71E-03	1
NCBP2	754196	306	29	3489	876	7101	1	0	0	50	11	1066998	5.60E-03	1
EPN1	1050871	254	-11	14313	4659	6957	2	0	0	50	11	756072	5.67E-03	1
DUSP19	350474	524	20	4740	1254	6570	1	0	0	50	5	1081833	5.93E-03	1
PFDN1	764742	185	39	2772	675	6768	2	0	0	30	4	597162	5.96E-03	1
PRDM10	631721	248	1	25383	6990	37161	2	0	1	50	8	1051092	5.96E-03	1
GPR126	177409	421	-26	27972	7119	24741	2	0	0	50	9	1107333	6.37E-03	1
SNAPIN	1656449	183	40	2880	945	7038	2	0	0	50	14	936771	6.40E-03	1
C9orf103	493702	567	-8	3093	849	5508	2	0	0	50	9	787209	6.49E-03	1
CEP164	440623	360	35	31806	8757	52623	2	0	1	46	6	1069992	6.67E-03	1
RNF125	417722	442	28	5100	1371	10089	2	0	0	50	7	1139124	6.84E-03	1
BAP1	1078407	229	62	15735	4551	22752	2	0	0	37	9	629766	6.95E-03	1
MYL4	960078	160	22	4440	1176	13986	2	0	0	50	10	1127433	6.98E-03	1
NRIP3	595760	357	33	5247	1503	11610	1	0	0	50	12	1254555	7.25E-03	1
IDO2	11054	414	0	9189	2538	10935	3	0	2	15	3	211782	7.40E-03	1
NDUFAF4	123845	1308	1	3840	1002	5310	1	0	0	50	8	784293	7.56E-03	1
B9D1	630769	332	11	4518	1233	10863	2	0	0	50	12	1169244	7.61E-03	1
HDAC6	823539	NaN	29	25929	7911	19737	3	0	3	49	17	910785	7.66E-03	1
C1QTNF5	NaN	NaN	NaN	4971	1689	15840	2	0	0	50	26	2074788	8.05E-03	1
RHOQ	595763	213	36	4491	1215	8424	1	0	0	50	14	1015911	8.13E-03	1
GAPT	125347	446	5	3348	918	1071	1	0	0	50	9	641487	8.24E-03	1
TPPP2	971417	320	12	3753	990	3996	2	0	0	50	12	859998	8.37E-03	1
MME	72464	650	-12	16992	4077	34164	2	0	0	26	10	622416	8.55E-03	1
PSMA3	290719	552	26	5862	1428	18117	1	0	0	50	11	1122264	8.82E-03	1
U2AF1	687433	279	59	5877	1539	15678	1	0	1	50	7	943941	9.12E-03	1
COX15	422578	304	12	9207	2790	16866	2	0	0	50	3	1258110	9.44E-03	1
H1FNT	809696	412	16	5181	1731	468	2	0	0	50	7	910497	9.48E-03	1
IRF7	1774224	236	57	10920	3543	5985	2	0	0	50	4	1580067	9.73E-03	1
CCDC134	1384410	199	52	5076	1350	12150	1	0	0	50	13	931365	9.74E-03	1
RNLS	193044	396	33	7983	2160	12744	1	0	0	50	7	1200978	9.80E-03	1
DKK3	324993	243	11	7605	2142	9819	1	0	0	50	4	1036863	9.87E-03	1
HLA-DRB5	1070559	595	14	5790	1617	5715	1	0	0	50	11	975879	1.00E-02	1
OR4D6	430021	507	-1	6495	2001	1287	1	0	0	50	11	1077531	1.02E-02	1
CLDN18	160932	572	6	7122	2130	9531	1	1	0	50	7	1050552	1.03E-02	1
STX1A	1082063	214	54	6696	1449	13527	1	0	0	50	13	1124250	1.04E-02	1
TSPAN33	787448	408	51	6180	1740	16767	1	0	1	45	13	1029951	1.07E-02	1
ZC4H2	98165	NaN	-21	5322	1068	6921	2	0	0	50	10	913989	1.09E-02	1
OR1L1	409923	553	12	6459	1920	1332	1	0	0	50	5	813240	1.11E-02	1
NEUROD4	115336	828	15	7002	1998	2313	2	0	0	50	4	855987	1.14E-02	1
CYB5D2	753798	357	30	5529	1734	7092	2	0	0	50	13	1012584	1.15E-02	1
MS4A10	744779	621	23	5823	1665	14202	1	0	0	50	11	849801	1.15E-02	1
IGFBP3	146330	623	8	6273	1917	6912	1	0	0	50	13	945333	1.15E-02	1
IPPK	587288	484	46	10851	2865	18999	2	0	0	4	1	180411	1.17E-02	1
TFDP2	488711	410	27	10644	2838	25947	1	0	1	50	4	1206576	1.18E-02	1
MCL1	1475649	152	31	7464	2184	7569	1	1	0	50	10	971820	1.22E-02	1
DCTN2	1347795	303	44	8835	2496	23400	1	0	0	50	10	1154490	1.23E-02	1
HTR5A	186338	603	-1	7371	2349	3771	1	0	0	50	8	909921	1.24E-02	1
PTGFR	249935	671	-16	8232	2235	4356	2	0	0	50	8	1121403	1.24E-02	1
UBFD1	528849	628	48	6723	1863	8523	1	0	0	50	4	726570	1.25E-02	1
LIPF	145689	327	40	8883	2214	17235	1	0	0	50	7	1046343	1.26E-02	1
FAM53B	300236	352	32	8877	2652	7740	1	0	0	50	7	1015005	1.26E-02	1
ST8SIA5	292667	608	15	8178	2217	10197	1	0	1	50	14	1162527	1.29E-02	1
INPP1	682366	401	33	8559	2421	9180	1	0	0	50	11	1078227	1.29E-02	1
PUSL1	1744013	273	28	6381	2097	5202	1	0	0	50	13	865950	1.30E-02	1
DARC	99569	785	14	6957	2439	3924	2	0	0	50	5	785226	1.34E-02	1
DHDDS	1046693	181	33	7317	2016	21438	1	0	0	50	6	781320	1.35E-02	1
GDF6	215566	720	-7	9300	3066	3663	1	0	0	50	8	1035099	1.36E-02	1
OR11H6	371813	563	-29	6801	2127	801	3	0	0	50	6	771603	1.38E-02	1
HOXA2	356045	385	28	7884	2331	3339	1	0	0	50	15	1038945	1.39E-02	1
KCTD10	434920	420	38	6810	1902	12393	1	0	0	33	12	822939	1.40E-02	1
C2orf77	345692	393	35	12480	2757	12744	1	0	0	50	2	1091544	1.41E-02	1
KLK6	581408	606	29	5334	1461	9225	2	0	0	50	10	757500	1.41E-02	1
STAMBPL1	175317	289	20	9699	2460	17424	2	0	0	50	3	899973	1.41E-02	1
C18orf22	438786	506	20	7848	1656	11295	2	0	0	50	6	904605	1.42E-02	1
P2RY1	224331	861	8	7764	2334	1305	1	0	0	50	9	857892	1.43E-02	1
SUV39H1	824559	NaN	27	8880	2469	4455	1	0	0	50	16	1162104	1.43E-02	1
GRIP1	228672	944	-6	23280	6627	54900	2	0	0	21	2	361041	1.44E-02	1
NPRL2	843769	206	51	8418	2229	18405	1	0	0	50	8	862428	1.46E-02	1
NPL	651460	626	22	7167	1896	20781	2	0	1	50	6	762642	1.49E-02	1
TP53I3	269570	385	38	7020	2151	8874	2	0	1	33	4	677025	1.50E-02	1
OVOL2	764857	499	-9	5919	1641	2376	1	0	0	50	14	691983	1.51E-02	1
TFAP2A	199695	375	6	9753	2865	16155	2	0	0	50	3	873222	1.52E-02	1
ZNF747	2214934	142	54	3834	1386	5517	2	0	0	50	17	885000	1.56E-02	1
C7orf28A	2208864	358	32	11007	2556	23229	1	0	0	50	4	929412	1.57E-02	1
CTSC	148974	526	-10	10986	2919	15066	1	0	0	50	11	1130256	1.57E-02	1
CYP4X1	388889	479	4	11256	2910	23634	1	0	1	50	12	1188681	1.58E-02	1
TEKT4	167705	749	-6	9273	2715	5301	2	0	0	50	9	1050768	1.60E-02	1
CYP46A1	375738	250	21	10848	3183	23733	2	0	1	50	6	1116228	1.60E-02	1
GJC2	702358	341	15	8793	3123	6480	1	0	0	50	11	871572	1.61E-02	1
KCTD8	73476	1109	-10	9867	2967	2124	1	0	0	50	15	1123110	1.62E-02	1
GABARAPL1	397577	398	18	2670	624	5040	1	0	0	50	11	1169496	1.62E-02	1
BCL2L12	1733181	195	36	6909	2352	13320	2	0	0	50	11	970704	1.65E-02	1
GALNS	836710	188	44	11388	3219	17370	1	0	0	50	1	816141	1.66E-02	1
PAN2	2869106	184	52	26097	7248	37305	2	0	0	13	3	415335	1.67E-02	1
ATXN7L3	930750	175	41	8052	1947	23058	1	0	0	24	1	566811	1.67E-02	1
HSF4	1101399	150	46	10848	3021	15066	1	0	0	50	5	856365	1.69E-02	1
EEF1G	2695768	217	42	9639	2529	15201	1	0	1	50	14	1016736	1.70E-02	1
RASL11B	170130	812	9	5298	1533	6039	2	0	0	50	18	833697	1.72E-02	1
TCHP	927742	323	37	11172	2715	17136	1	1	0	50	18	1267236	1.72E-02	1
IRGQ	428891	209	-2	12195	4725	6840	2	0	0	50	5	1162782	1.73E-02	1
AGT	422372	568	6	10059	3207	8271	2	0	0	50	10	1084539	1.74E-02	1
BCKDHA	1104034	376	38	9660	2688	14562	2	0	0	50	4	819171	1.74E-02	1
C16orf46	259514	284	8	8544	2454	6012	2	0	0	50	6	812718	1.75E-02	1
PNMA5	249931	NaN	35	9330	2793	2628	2	0	0	50	8	988515	1.79E-02	1
EPYC	20238	574	-33	7008	1929	9423	2	0	0	46	9	752703	1.79E-02	1
SRL	825667	154	32	10188	2808	10827	1	0	0	50	16	1052862	1.80E-02	1
RASSF1	843769	206	51	8325	2511	17037	2	0	0	50	8	862428	1.82E-02	1
PHF11	422169	338	53	7506	1782	12996	2	0	0	50	16	1071807	1.84E-02	1
RRP7A	969686	196	65	6087	1734	12420	2	0	0	50	15	873711	1.84E-02	1
FAM83E	1597109	242	31	9672	3423	9180	1	1	0	50	12	855471	1.86E-02	1
IRF5	845100	361	49	10956	3237	10350	2	0	0	50	9	1213314	1.86E-02	1
MDM1	354120	575	16	16797	4497	20340	1	0	0	50	13	1518021	1.88E-02	1
MLKL	586358	173	30	10713	2670	19890	2	0	2	50	6	938346	1.89E-02	1
POU3F1	448782	374	32	9054	3168	0	2	0	0	50	10	1002324	1.91E-02	1
CABP1	1678287	311	38	9264	3048	11745	3	0	1	50	13	787566	1.91E-02	1
COL1A2	461036	499	-14	28950	9795	79335	4	0	0	18	4	481851	1.92E-02	1
CDK18	679311	268	34	11061	3114	22716	2	0	0	50	7	1032867	1.93E-02	1
ANKRD13D	1369264	177	44	13026	3840	11799	1	0	0	50	10	1057467	1.93E-02	1
LCORL	271221	1064	26	14280	3864	15165	1	0	0	50	11	1173963	1.94E-02	1
SLC30A5	420762	273	29	17235	4779	26397	1	0	0	50	8	1272198	1.97E-02	1
METTL9	479469	466	40	6903	1854	17397	1	0	0	19	2	437082	1.98E-02	1
PIGB	243817	487	11	12270	3129	10260	1	1	0	50	11	994482	1.99E-02	1
TRIM46	1801444	194	32	15816	5046	20115	1	0	0	50	5	1029876	2.00E-02	1
C2orf29	413646	262	19	10809	3222	9486	2	0	0	50	8	1003596	2.01E-02	1
SLAIN2	310987	328	55	12255	3711	10449	1	1	0	50	8	869529	2.04E-02	1
PTPN7	649164	297	34	8562	2526	15012	2	0	1	50	12	1006962	2.07E-02	1
HSPA8	709511	307	8	13878	3879	12537	1	0	0	50	10	1038873	2.08E-02	1
C4orf29	231217	284	16	9183	2382	5913	2	0	0	50	9	888843	2.09E-02	1
BRMS1L	188271	400	10	7416	1656	16992	2	1	0	32	7	617517	2.09E-02	1
ANKRD40	1585602	196	18	7809	2298	8748	2	0	0	50	17	1102257	2.09E-02	1
RNF157	1737490	208	23	14877	4149	45072	1	1	1	50	8	1028232	2.10E-02	1
ADPRHL1	808201	223	49	7731	2088	10035	1	0	1	35	8	531969	2.10E-02	1
APBB2	227095	394	39	16539	4521	23400	1	0	0	50	6	1064886	2.13E-02	1
JMJD4	595623	459	1	10410	3126	8622	2	0	0	50	9	1024197	2.13E-02	1
LTBR	2686552	198	48	9339	2757	14247	2	0	0	50	13	1146861	2.13E-02	1
SASS6	292450	530	4	14646	3696	24336	1	0	0	50	16	1209666	2.22E-02	1
VTN	1405196	214	10	10587	2616	10503	1	0	0	50	18	906519	2.25E-02	1
ACCN3	622098	373	41	12381	3396	12078	1	0	0	50	15	982341	2.25E-02	1
ZNF841	NaN	NaN	NaN	20040	5079	3663	1	0	0	50	26	2066001	2.27E-02	1
PYDC1	NaN	NaN	NaN	1872	612	2745	1	0	0	50	26	2060616	2.29E-02	1
CCDC147	281526	415	2	19545	4638	30024	1	0	0	50	8	1207737	2.29E-02	1
DNAJC2	375620	620	8	14127	3261	27306	2	0	0	50	3	849690	2.34E-02	1
ZDHHC15	101818	NaN	-11	8223	2001	16893	2	0	0	43	17	963645	2.35E-02	1
GBA	1574928	194	45	11610	3321	15336	1	0	0	50	15	867021	2.37E-02	1
PCDHGB1	662513	568	2	19320	6024	26271	4	1	0	50	8	1113942	2.39E-02	1
AQP4	65361	639	-33	6909	2019	11934	2	0	0	26	4	435267	2.47E-02	1
GAL3ST4	1299015	205	52	9900	3321	3339	3	0	0	50	14	895257	2.51E-02	1
AADAT	132912	831	-13	9555	2415	20898	2	0	0	42	12	916947	2.54E-02	1
SLC9A4	184297	671	6	17178	4791	23238	1	1	0	50	14	1151265	2.54E-02	1
LY6D	427585	373	34	2721	852	2124	1	0	0	50	7	1063425	2.56E-02	1
TNFRSF8	517022	191	35	12804	3810	22266	3	0	1	50	9	1108365	2.56E-02	1
IL20	467839	385	39	3897	1044	9072	1	0	0	50	5	1310565	2.58E-02	1
ERCC2	1280459	215	23	16959	4911	27909	1	0	2	50	9	959754	2.58E-02	1
WDR37	334592	460	42	10809	3024	20547	1	0	0	29	5	529974	2.58E-02	1
SLIT2	44181	1366	3	33891	8715	70398	2	0	0	19	0	292998	2.59E-02	1
SVIP	52085	1031	2	1752	480	4716	1	0	0	50	5	666318	2.62E-02	1
OCIAD2	256817	372	61	3603	816	11619	1	0	0	50	3	1006437	2.63E-02	1
MBOAT4	NaN	NaN	NaN	9156	2706	0	2	0	0	28	8	697440	2.64E-02	1
TGFBR3	284037	252	1	18399	5145	28944	1	0	1	50	11	1085406	2.65E-02	1
CSAG1	NaN	NaN	NaN	1746	495	7425	1	0	0	50	26	2065179	2.68E-02	1
ELFN2	969938	179	53	16788	5379	621	3	0	0	50	7	868152	2.68E-02	1
HIATL1	229346	486	34	10878	3207	19917	2	0	0	50	12	1007568	2.69E-02	1
MLXIPL	1197825	214	52	17886	5739	17631	2	0	0	50	13	988236	2.72E-02	1
USP35	549791	208	26	21207	6666	19332	1	0	0	50	6	1019004	2.74E-02	1
AKAP1	413131	258	-6	19041	5727	22482	1	1	0	36	8	958815	2.75E-02	1
EIF2C3	966499	282	25	18687	5208	29925	1	0	0	50	11	1065342	2.75E-02	1
AARS	1335968	139	42	20961	5922	33138	1	0	1	50	8	1067916	2.77E-02	1
KRT76	1444461	422	38	13650	3909	17622	2	0	0	50	11	1031856	2.78E-02	1
HIST1H2BN	228884	634	40	2634	813	3726	1	0	0	50	5	791313	2.79E-02	1
BAG5	867608	225	39	10452	2823	3636	2	0	0	50	10	811005	2.83E-02	1
ANKRD44	744603	444	27	20322	5418	55953	1	0	0	50	9	1013370	2.84E-02	1
PPY	920082	241	29	2022	660	1359	1	0	0	50	8	869046	2.86E-02	1
C1orf150	204354	957	-25	3108	726	9468	1	0	0	50	7	1169958	2.86E-02	1
CDH17	474043	543	18	18150	4953	31608	1	1	0	35	4	759396	2.91E-02	1
DGKQ	675007	256	45	19941	6330	13401	1	0	0	50	10	1017531	2.93E-02	1
RBCK1	802744	165	41	11238	3126	16965	1	0	0	28	0	443964	2.94E-02	1
ITPKC	1127178	201	27	14427	4275	11394	1	0	1	50	15	884502	2.95E-02	1
PLCL1	627125	907	10	23463	6309	8757	1	0	0	50	7	1084425	2.96E-02	1
HIST1H2AL	228884	634	40	2640	933	5364	1	0	0	50	5	791313	2.96E-02	1
ADAM28	55817	565	5	17982	4266	37701	3	0	0	50	8	937641	2.99E-02	1
SYTL2	354036	435	1	38109	10104	40950	2	0	0	49	8	1153986	3.02E-02	1
HS3ST3B1	92906	944	-54	8007	2586	1521	1	0	0	50	21	548172	3.02E-02	1
URGCP	872910	239	44	19590	5772	21015	1	0	0	50	11	1016136	3.04E-02	1
SMCP	59999	804	12	2622	573	1341	1	0	0	50	7	898383	3.04E-02	1
SEC16A	1413299	233	44	49644	15102	28287	2	0	0	50	12	946239	3.07E-02	1
CHRM2	72122	1001	-25	9828	2817	8640	2	0	0	50	21	1084620	3.07E-02	1
FERMT3	1602391	278	57	14400	4140	17721	2	0	0	50	7	938130	3.07E-02	1
HIST1H3C	408919	685	43	2784	933	5139	1	0	0	50	5	793707	3.09E-02	1
NRN1L	879834	158	50	3408	1164	10782	1	0	0	50	5	1078314	3.09E-02	1
PTH2R	221399	671	0	12099	3210	24903	2	0	0	50	11	935931	3.09E-02	1
FAM171B	264318	538	-9	17598	4983	12528	1	0	0	50	15	1003623	3.11E-02	1
INPP5J	731144	218	40	13689	4014	11439	2	0	0	50	10	1058121	3.15E-02	1
PCDHB15	800016	708	-15	15948	5328	1530	1	0	0	50	8	702867	3.17E-02	1
RFX4	247645	482	-1	17577	4716	39231	2	0	1	50	8	1043814	3.19E-02	1
GPSM2	817825	236	19	15033	3930	22716	1	0	0	50	16	862503	3.19E-02	1
REPIN1	315538	514	32	12810	4155	2367	2	0	0	50	14	1234221	3.19E-02	1
ESPNL	428658	356	29	20445	7005	5535	1	0	0	50	13	1063014	3.22E-02	1
PATZ1	723505	237	57	16452	4797	9846	2	1	0	50	6	978660	3.28E-02	1
RPGRIP1	722324	263	39	28170	7425	23733	1	1	0	50	8	1186428	3.28E-02	1
C1orf101	716278	590	1	21045	5433	29205	2	0	1	50	7	1198341	3.29E-02	1
ZNF565	950699	326	-10	10914	2730	7182	2	0	0	50	11	799722	3.38E-02	1
PDE2A	741790	193	55	21681	5733	33921	1	0	1	50	7	828171	3.38E-02	1
SYNM	271694	361	-3	32394	9987	2475	1	0	0	50	6	1227849	3.38E-02	1
ZNF23	383757	648	-2	14136	3324	4077	1	0	0	50	13	695832	3.40E-02	1
LIFR	159760	271	-2	24108	6222	31257	1	0	0	50	8	993561	3.40E-02	1
PLEKHA4	1766061	211	34	16497	5247	22257	2	0	0	50	4	877227	3.41E-02	1
MCM3	313097	427	23	17583	4836	32418	2	0	0	33	5	906405	3.41E-02	1
VN1R2	427680	921	-46	8280	2448	333	2	0	0	50	7	468666	3.41E-02	1
C4orf48	NaN	NaN	NaN	2655	972	0	1	0	0	4	1	79566	3.44E-02	1
GNLY	1099615	181	41	3252	915	8118	1	0	0	50	14	824025	3.48E-02	1
ZBTB8OS	1441027	144	28	4158	936	15615	1	0	0	50	4	937011	3.52E-02	1
PRDM1	162338	278	44	17646	4971	12258	2	1	0	50	6	952038	3.54E-02	1
THAP3	628180	259	38	3918	1014	11304	1	0	0	50	12	1114581	3.54E-02	1
FATE1	125659	NaN	4	4014	1116	9351	1	0	0	50	14	1001790	3.54E-02	1
CARD6	212186	526	19	22020	6096	5013	1	0	0	50	8	852828	3.54E-02	1
DAPK1	141078	494	26	30813	8688	43722	1	0	1	50	4	995862	3.55E-02	1
EFNB3	2066943	232	27	6948	2403	11178	2	0	0	50	19	989475	3.55E-02	1
SLC5A11	280701	277	18	14502	4308	31230	2	0	2	50	11	944145	3.58E-02	1
TOP3A	941112	223	13	21699	6003	29754	1	0	0	50	16	1087218	3.59E-02	1
GPR125	101844	818	16	28227	8115	31014	1	0	0	50	3	851694	3.60E-02	1
RBM6	1079795	152	39	24642	6426	38061	1	0	1	45	17	1261044	3.60E-02	1
CSF3R	581032	347	31	20106	4743	23103	2	0	0	50	8	1288959	3.62E-02	1
PTP4A3	170603	382	51	3777	1065	7173	1	0	0	50	6	1007034	3.62E-02	1
MS4A6E	433906	899	24	3168	954	7101	1	0	0	50	8	925575	3.62E-02	1
TEX19	2598845	179	36	3504	951	2124	1	0	0	50	5	953298	3.64E-02	1
ARHGEF16	248448	483	21	15234	4440	13419	2	0	1	50	13	1207974	3.64E-02	1
MSH3	319054	752	36	24894	6678	38691	1	0	0	36	5	807093	3.66E-02	1
OR5T3	10317	969	-43	7128	2070	558	2	0	0	50	16	550566	3.67E-02	1
ANKRD5	194301	442	-34	16722	4581	15210	2	0	0	50	10	1078686	3.67E-02	1
VAV1	739481	272	31	18918	4878	39915	1	0	1	23	1	507582	3.68E-02	1
KIAA0562	249714	412	32	20343	5415	36783	2	0	0	50	9	1258761	3.69E-02	1
POLE4	642459	577	26	2532	780	8181	1	0	0	50	8	831147	3.73E-02	1
RPS6KL1	884998	232	41	11406	3588	11475	2	1	0	50	16	1046223	3.80E-02	1
ROR2	457045	572	30	19845	5931	15120	1	1	0	50	14	898353	3.80E-02	1
TMEM51	379959	432	16	5289	1605	8343	1	0	0	50	14	1194567	3.80E-02	1
SCGB1C1	1003496	437	11	2115	585	5283	1	0	0	50	10	695865	3.81E-02	1
PCDHA8	896676	606	-12	19833	6393	25416	2	0	0	20	6	438084	3.82E-02	1
MASP2	639826	307	33	14889	4182	14661	2	0	0	50	13	1115529	3.83E-02	1
PLK4	230666	331	9	21225	5532	20772	2	0	0	50	3	844479	3.86E-02	1
VWDE	NaN	NaN	NaN	35100	8865	0	1	0	0	50	26	2066124	3.89E-02	1
HEPHL1	363497	702	-19	25371	6633	26307	1	0	0	50	5	773304	3.89E-02	1
RPL36A	374364	NaN	37	2478	591	9639	1	0	0	36	8	682155	3.92E-02	1
C2orf50	466103	384	26	3453	1056	4383	1	0	0	50	7	1035732	3.95E-02	1
C20orf30	494904	385	26	3894	1236	7065	1	0	0	50	6	978642	3.97E-02	1
DSC1	214084	492	-7	19833	5250	26460	2	0	0	50	7	1018191	3.97E-02	1
LIF	548674	211	43	4266	1287	2772	1	0	0	50	16	1029750	3.98E-02	1
NPHP1	NaN	NaN	NaN	16308	4212	42219	2	0	0	3	1	123957	3.98E-02	1
GNL3L	302365	NaN	31	12897	3384	16803	2	0	2	37	11	824715	4.01E-02	1
PNPLA7	1453700	213	35	28833	8652	39384	1	0	2	50	16	1282884	4.02E-02	1
TSPAN16	1385739	197	31	5271	1587	10161	1	0	0	50	11	1012212	4.03E-02	1
ZNF423	105426	876	-16	27756	7227	15300	3	0	0	40	7	880734	4.05E-02	1
SUN1	642960	310	29	18312	5187	38961	2	1	0	50	10	1127670	4.06E-02	1
VPREB3	610486	266	30	2616	786	999	1	0	0	50	11	957216	4.07E-02	1
C3orf63	209166	363	34	37038	9447	23292	1	0	0	50	5	1071921	4.08E-02	1
BTBD19	NaN	NaN	NaN	6099	2037	1188	1	0	0	50	26	2060484	4.09E-02	1
ANKFN1	184382	511	-53	16860	4380	33246	1	1	1	37	9	574212	4.10E-02	1
DEFB116	562665	594	-29	2268	540	3807	1	0	0	50	8	586419	4.10E-02	1
PLA2G4E	733131	267	42	18246	5082	15561	2	0	0	43	7	857919	4.12E-02	1
SDCCAG8	182671	1011	0	16272	3780	35856	3	0	0	2	0	87066	4.13E-02	1
STAT5A	2072592	190	33	17373	4740	23040	1	0	1	50	20	852597	4.13E-02	1
SCPEP1	333715	254	-10	10017	2664	25704	1	0	0	14	5	283890	4.17E-02	1
PTPLA	488883	383	4	6270	1767	9495	1	0	0	50	3	1061778	4.19E-02	1
FAM177B	221712	236	-4	3600	837	7956	1	0	0	50	8	962523	4.20E-02	1
SLFN14	NaN	NaN	NaN	19527	5250	4770	2	0	0	50	26	2067279	4.21E-02	1
MAFK	595899	243	38	3234	1077	2034	1	0	0	50	10	950892	4.21E-02	1
MAN2C1	814680	296	43	22422	6603	24633	1	0	0	28	2	551502	4.23E-02	1
PDE8A	393930	366	27	18348	4818	36306	1	0	0	15	2	441585	4.25E-02	1
RTL1	356726	585	-24	28251	8478	603	1	0	0	50	9	937014	4.27E-02	1
SOLH	1205944	213	38	22431	7314	7020	1	0	0	50	13	867036	4.29E-02	1
MED11	1272092	222	28	2529	747	4527	1	0	0	50	15	977079	4.34E-02	1
CSMD3	9197	1295	-29	81477	21735	116532	6	0	0	4	0	157251	4.35E-02	1
TTC1	199079	458	31	6657	1506	15057	1	0	0	50	14	1240455	4.36E-02	1
CRX	881316	336	39	6207	2001	6723	1	0	0	50	11	1081557	4.43E-02	1
TIAM2	120675	362	27	36588	10230	42804	1	0	1	50	4	924528	4.46E-02	1
IQCF2	849777	453	39	3594	969	5679	1	0	0	50	7	780762	4.48E-02	1
MRPS23	873797	222	6	4164	1155	8118	1	0	0	50	8	883782	4.50E-02	1
THY1	1054477	263	40	3429	1053	5391	1	0	0	50	10	922212	4.52E-02	1
FGFBP3	355265	331	24	5196	1833	567	1	0	0	50	6	1035702	4.53E-02	1
IL23R	453952	581	-4	13905	3465	17964	2	0	0	50	17	973149	4.56E-02	1
BCL11A	151287	732	7	18552	5064	8010	3	0	0	50	8	960468	4.58E-02	1
IGSF9B	270106	534	-8	28173	8961	12780	1	0	1	50	12	991542	4.59E-02	1
MICAL3	415161	288	11	47955	13839	35505	4	0	0	50	4	1131819	4.61E-02	1
ARL4A	120492	469	-11	4287	1203	4752	1	0	0	50	11	1208091	4.63E-02	1
RBL2	237885	403	-2	24918	6618	32418	2	0	0	39	3	862935	4.65E-02	1
TENC1	1726226	177	38	30510	9531	43659	1	0	1	50	11	994860	4.70E-02	1
C3orf43	1180405	156	30	4617	1260	5589	1	0	0	50	6	850044	4.71E-02	1
REXO2	98814	612	-12	5322	1320	11097	1	0	0	50	12	1092717	4.72E-02	1
DAAM2	53428	914	26	23349	6351	18405	2	0	0	50	4	863325	4.72E-02	1
NDST4	26862	1055	-20	18960	5061	18207	1	0	1	50	18	751749	4.74E-02	1
ANGPTL7	NaN	NaN	NaN	7584	1929	9081	1	0	0	50	26	2068269	4.76E-02	1
C10orf53	NaN	NaN	NaN	3906	1053	6399	1	0	0	50	26	2064711	4.76E-02	1
SLITRK3	26494	1315	-17	20328	6114	1377	2	0	0	50	7	925836	4.77E-02	1
ADD2	659649	592	24	17595	4581	24984	2	0	0	50	10	972993	4.79E-02	1
ZCCHC10	654533	223	38	3789	954	8145	1	0	0	50	12	1127841	4.79E-02	1
C22orf29	NaN	NaN	NaN	7434	2421	1134	1	0	0	50	26	2060814	4.83E-02	1
STOX2	169045	458	-14	19521	5616	2547	2	0	0	50	8	825750	4.85E-02	1
ZNF233	618477	671	-31	14790	3471	8262	2	0	0	50	7	654990	4.86E-02	1
ABP1	763140	604	19	15714	4752	7362	2	0	0	50	12	953409	4.87E-02	1
MND1	202295	238	27	4788	1044	9459	1	0	0	50	8	1068228	4.87E-02	1
CTBP2	283236	508	20	20673	6804	19224	2	0	0	50	10	1173966	4.90E-02	1
CD22	767113	472	9	18447	4917	21609	2	0	0	50	7	839247	4.90E-02	1
CUTC	709789	139	18	5979	1707	17451	1	0	0	50	5	931467	4.95E-02	1
ATP4B	723091	370	36	6468	1650	5832	1	0	0	50	12	1038474	4.97E-02	1
GPC4	66980	NaN	40	12180	3147	15210	1	0	0	11	1	235608	5.00E-02	1
TPK1	123029	998	-17	5490	1386	33318	1	1	0	50	8	1019148	5.01E-02	1
PTPRN2	248205	792	-33	21663	6561	44910	2	1	1	50	8	1060515	5.02E-02	1
GAS2L3	197479	849	-12	14745	4326	26271	2	0	0	28	4	520758	5.06E-02	1
SALL2	707507	470	26	20520	6732	5103	2	0	0	50	9	1078248	5.09E-02	1
HNRNPL	1989663	219	30	12762	3618	19107	1	0	0	22	10	367227	5.11E-02	1
A2M	348389	364	17	32091	8994	40410	3	0	0	49	8	1322133	5.12E-02	1
MCOLN3	425053	623	4	12387	3003	17352	2	0	0	21	2	349377	5.14E-02	1
RELL1	137374	764	41	5886	1692	10206	1	0	0	50	5	1042416	5.15E-02	1
GUCA1C	90728	971	-15	4686	1110	6876	1	0	0	50	17	1028343	5.19E-02	1
ZNF585B	248427	984	-56	16716	4182	8055	1	0	0	50	17	585717	5.21E-02	1
DNMBP	1100254	221	32	33591	9591	28161	1	1	0	50	6	802569	5.24E-02	1
C5orf56	543074	264	63	2856	681	4500	1	0	0	50	15	734103	5.29E-02	1
FHDC1	227983	342	25	23889	7377	19926	2	0	0	50	8	1134696	5.29E-02	1
GPATCH8	1121044	166	30	31719	9132	13464	1	0	0	50	9	851082	5.32E-02	1
POLE3	390186	297	36	3315	789	7389	1	0	0	50	17	895653	5.33E-02	1
CTNNA1	1432876	380	39	19737	5364	33840	2	0	0	50	11	1011072	5.33E-02	1
PPP3R2	112839	1008	-11	3747	969	1881	1	0	0	50	12	972519	5.34E-02	1
GSTO1	293891	376	8	5388	1362	7731	1	0	0	50	6	938517	5.35E-02	1
PCNA	497537	385	25	5748	1506	7038	1	0	0	50	6	982224	5.36E-02	1
MARCH10	200669	205	-17	17547	4656	20655	2	1	0	50	10	871563	5.38E-02	1
NES	1851672	180	37	33492	10410	6048	1	1	0	50	13	993723	5.39E-02	1
TNFRSF17	571257	441	64	3996	1071	7218	1	0	0	50	10	891678	5.41E-02	1
GJD2	521214	306	-1	6693	2037	1629	1	0	0	50	7	1269570	5.42E-02	1
CPSF1	2043455	200	36	31209	9147	21807	2	3	0	18	4	259302	5.45E-02	1
ZNF740	1729009	191	55	4350	1068	8874	1	0	0	50	7	816054	5.47E-02	1
RAP2B	59808	598	-2	3843	1125	315	1	0	0	50	13	1034661	5.50E-02	1
CLSTN3	1872466	224	33	20574	5877	25299	2	0	0	42	6	796782	5.50E-02	1
ZNF268	334913	834	6	4359	942	4518	1	0	0	50	9	802071	5.53E-02	1
DCAF16	271201	1073	21	4500	1359	4770	1	0	0	50	9	1022352	5.54E-02	1
LIN7B	2011861	267	47	4455	1395	5778	1	0	0	50	15	1482474	5.56E-02	1
CCDC73	408431	441	4	24252	5520	27108	5	1	0	50	11	1113798	5.58E-02	1
CCDC34	336836	378	-21	8868	2166	9351	1	0	0	50	5	1159512	5.58E-02	1
FAM186B	2227486	224	53	19122	5250	17235	3	0	0	50	17	987579	5.58E-02	1
UCK1	609539	272	36	6243	1497	10071	1	0	1	50	8	1060533	5.59E-02	1
PPP1R13L	1269856	191	31	17169	5646	14004	2	0	0	50	12	867726	5.60E-02	1
EML2	950605	194	45	14121	4095	25335	1	0	0	13	2	256356	5.63E-02	1
C8orf73	2183482	235	37	14580	5346	7065	2	0	0	50	11	637548	5.64E-02	1
ATN1	2704950	211	47	24093	8352	17505	2	0	0	21	5	451152	5.65E-02	1
ZNF75A	1397628	303	32	6597	1530	7839	1	0	0	50	5	974439	5.66E-02	1
IGHMBP2	575839	253	48	20928	6432	23904	3	0	0	43	17	868092	5.66E-02	1
DHRS7B	409501	382	-18	6900	2136	10188	1	0	0	50	7	1240335	5.68E-02	1
COQ7	861035	199	8	4758	1326	10575	1	1	0	50	6	850008	5.69E-02	1
HNRNPA2B1	915230	445	43	7965	1989	21051	1	0	0	50	6	1180263	5.76E-02	1
AUH	124246	342	24	7326	2196	13293	1	0	0	50	3	945006	5.77E-02	1
CD80	290702	599	38	6312	1671	12879	1	0	1	50	5	919917	5.77E-02	1
COL6A1	764197	590	23	22374	6651	34875	2	0	1	50	7	951651	5.79E-02	1
ANKRD26	390573	459	24	38412	8973	47772	3	0	0	38	9	1097814	5.79E-02	1
MAGOH	545236	258	25	3351	780	8793	1	0	0	50	11	769563	5.80E-02	1
CREB3L3	2256881	244	42	9756	3042	14940	2	0	0	23	7	405084	5.82E-02	1
GABRB1	106512	689	24	10302	2811	16083	2	0	0	11	0	219975	5.83E-02	1
C6orf168	259352	595	-11	8979	2271	11205	1	0	0	50	8	977289	5.84E-02	1
C6orf125	1551477	328	40	2853	720	8442	1	0	0	50	18	980604	5.86E-02	1
RTCD1	333324	526	7	8319	2337	20916	1	1	0	50	11	1099653	5.88E-02	1
ZNF579	1094560	399	4	11220	4017	0	2	0	0	50	13	809475	5.89E-02	1
OR13H1	81234	NaN	4	6372	1962	1017	1	0	0	50	15	1392306	5.90E-02	1
RIMKLB	302894	262	17	8247	2382	10368	1	0	0	50	10	1030014	5.90E-02	1
SCGN	260299	630	23	6357	1482	22770	1	0	0	50	7	906753	5.92E-02	1
LILRA6	717623	458	-6	10197	3069	11538	2	1	0	50	16	660234	5.95E-02	1
TNFAIP8L3	285978	427	26	6246	1755	3618	1	0	0	50	8	1125564	6.01E-02	1
NOV	261913	519	-14	7683	2127	8586	1	0	0	50	15	1179342	6.04E-02	1
OLIG3	210173	486	29	5580	1791	963	1	0	0	50	10	1010190	6.06E-02	1
KCNH6	934619	247	-1	21045	6342	19188	2	0	0	50	9	859488	6.08E-02	1
SULT1C4	361799	483	-2	6840	1557	13869	1	0	0	50	7	1153146	6.09E-02	1
TMEM90A	604423	384	45	5010	1551	4833	1	0	0	50	15	970785	6.09E-02	1
GREB1	219132	360	21	42438	12264	61416	1	0	3	50	11	1070091	6.09E-02	1
ZBTB33	588956	NaN	28	14247	3960	1557	2	0	0	50	13	726042	6.11E-02	1
POLR1B	563286	166	34	24501	6675	29682	2	0	0	45	11	1159383	6.11E-02	1
GLTP	876814	323	39	4569	1245	12690	1	0	0	50	12	1022403	6.12E-02	1
FAM132A	2356409	196	27	6303	2166	3789	1	0	0	50	5	994098	6.14E-02	1
CNN2	2387949	206	26	6741	1845	9486	1	0	0	50	7	957675	6.21E-02	1
FAM178B	677234	392	46	14856	4359	3483	2	0	0	50	15	1003473	6.27E-02	1
OR52J3	97256	1024	-11	6351	1992	585	1	0	0	50	11	1077168	6.28E-02	1
PEBP4	718204	366	44	5094	1278	9153	1	0	0	50	15	1142688	6.32E-02	1
CXorf58	528624	NaN	37	7401	1878	12006	1	0	0	50	15	1041420	6.33E-02	1
TNRC6A	291928	342	19	42327	11538	46476	1	1	0	43	7	878595	6.35E-02	1
KIAA1199	265840	460	2	29886	7896	50409	2	0	0	41	14	1177530	6.35E-02	1
HS3ST5	217498	675	-8	7347	2076	3114	1	0	0	50	9	1293570	6.36E-02	1
KIAA0182	422186	213	37	25509	7935	18999	2	0	3	11	9	248712	6.38E-02	1
R3HDM2	1862761	172	55	21330	5823	20898	1	0	0	25	4	385218	6.39E-02	1
ESPL1	1677275	191	49	44340	14007	53766	1	0	2	50	5	840252	6.40E-02	1
ZNF684	693560	457	26	8424	1953	6633	1	0	0	50	6	991734	6.41E-02	1
LDLRAD2	502881	181	28	5646	1887	11970	1	0	0	50	8	1140840	6.42E-02	1
NDUFAF2	205876	502	11	3822	894	7371	1	0	0	50	18	1216128	6.45E-02	1
CACNA2D4	240778	593	28	25272	6786	36963	2	0	1	50	10	1092738	6.45E-02	1
INPPL1	744547	182	58	26787	8178	32445	2	1	1	50	8	880689	6.45E-02	1
MARCH1	56946	1136	-17	7113	1914	28989	1	0	0	50	11	845214	6.47E-02	1
ACP5	1152381	272	31	6807	2121	4797	1	0	0	50	13	888726	6.48E-02	1
COL18A1	513400	481	41	37194	12630	37395	1	0	0	29	4	678012	6.51E-02	1
EPHB4	1339207	433	48	20778	6474	21978	2	0	0	50	11	1002582	6.51E-02	1
SYNGR3	1747301	183	46	4740	1578	765	1	0	0	50	8	843237	6.52E-02	1
GPR35	837485	485	35	6204	2166	2079	1	0	0	50	6	870756	6.52E-02	1
CBX1	1205950	255	20	4155	1011	8298	1	0	0	50	23	937959	6.54E-02	1
SHANK2	544815	678	36	38247	11577	15318	1	0	2	50	9	828444	6.57E-02	1
CA11	1597109	242	31	7008	2163	8064	1	0	0	50	12	855471	6.59E-02	1
PTPRU	365922	395	24	31293	9054	47106	2	0	1	50	7	1075476	6.61E-02	1
TMEM17	303217	553	14	4308	1173	7155	1	0	0	50	16	1095264	6.61E-02	1
MAS1	653091	460	26	6792	2028	2124	1	0	0	50	7	978903	6.62E-02	1
IL12B	129528	415	27	7257	1842	10512	1	0	0	50	6	1025139	6.63E-02	1
RSPH1	411865	374	67	6951	1707	15786	1	0	0	50	9	874401	6.65E-02	1
FAM65C	568493	153	55	20256	6069	30042	2	1	0	50	10	856677	6.74E-02	1
BCAT1	252342	905	2	8838	2430	13743	1	0	0	49	18	1301598	6.79E-02	1
THAP6	461415	491	19	4968	1197	9270	1	0	0	50	11	932328	6.80E-02	1
RBM8A	706346	230	49	3942	981	9288	1	0	0	50	13	1002717	6.80E-02	1
PMVK	1695232	224	37	4185	1170	8775	1	0	1	39	12	610461	6.82E-02	1
CAND2	508965	269	39	25563	8358	12816	2	2	0	49	8	954462	6.83E-02	1
GDF5	1521661	167	53	10254	3336	4203	1	0	0	50	10	1096704	6.83E-02	1
LHX4	463883	254	13	8442	2295	10656	1	0	0	50	5	1102131	6.84E-02	1
C16orf45	544403	200	30	5007	1239	7119	1	0	0	50	12	1051920	6.87E-02	1
RAP1GAP2	518031	418	12	16209	4410	26055	1	0	1	12	2	240576	6.89E-02	1
CEACAM1	495357	380	5	11949	3441	22311	1	0	0	50	5	1282020	6.90E-02	1
PIGX	818753	446	45	6024	1671	10314	1	0	0	50	10	1091001	6.90E-02	1
SLC16A11	1696302	360	24	9234	3636	2619	1	0	0	50	7	872886	6.94E-02	1
ANKS3	717235	194	35	14271	4044	24759	1	0	0	9	0	185250	6.97E-02	1
CCDC54	101063	575	-12	7047	1854	1674	1	0	0	50	9	1131018	6.97E-02	1
UBE2G1	1040590	292	26	3822	975	19197	1	0	0	50	15	976989	7.02E-02	1
TSPAN5	217859	797	12	6000	1515	15642	1	0	0	50	12	944256	7.04E-02	1
SMC1B	461206	199	17	27600	6654	40194	2	0	0	38	5	770529	7.04E-02	1
BAG4	705837	277	46	9609	2901	8928	1	0	0	50	12	1078179	7.04E-02	1
BLVRA	690958	250	45	6534	1755	19827	1	1	0	50	8	1020258	7.05E-02	1
ETV2	1162794	390	27	7287	2208	2718	1	0	0	50	15	968907	7.05E-02	1
GALM	860461	176	27	7335	2142	14067	1	0	0	50	20	967320	7.06E-02	1
STYK1	408572	432	0	9159	2586	20079	1	0	0	50	7	1119537	7.07E-02	1
DAO	494991	393	49	7605	2151	18333	1	0	2	50	16	994308	7.07E-02	1
WFDC8	902945	438	27	5523	1245	17478	1	0	1	50	22	1114056	7.08E-02	1
CD40LG	314961	NaN	37	5775	1461	11745	1	0	0	50	10	978648	7.09E-02	1
NCK1	181954	195	20	8214	2100	10197	1	0	0	50	7	967227	7.09E-02	1
FOS	855880	154	51	7896	2499	5301	1	0	0	50	5	1021611	7.14E-02	1
STX4	1398193	247	40	6663	1743	11421	1	1	0	50	9	1079100	7.18E-02	1
ZNF391	143920	645	19	7797	1941	1314	1	0	0	50	8	974043	7.24E-02	1
RASGRF2	214755	766	29	27117	7245	44604	2	1	1	50	12	1175253	7.25E-02	1
REG3A	10958	1389	-22	3924	1044	9765	1	0	0	50	7	581496	7.27E-02	1
SERPINB13	190401	339	20	8646	2190	13707	1	0	0	50	5	976296	7.27E-02	1
TNFRSF12A	1443513	234	49	2733	903	2214	1	0	0	50	15	716235	7.30E-02	1
SLC38A9	340223	390	24	12453	3225	18909	1	0	0	50	7	1206123	7.30E-02	1
LRIG2	641888	455	13	23121	6273	27468	2	0	0	37	7	745968	7.33E-02	1
OR6N2	103627	985	1	6603	1974	639	1	0	0	50	9	963585	7.34E-02	1
SLC35F4	175308	918	27	11139	3207	6534	1	0	0	50	3	1019535	7.38E-02	1
PTPN2	435935	152	46	9384	2352	15651	1	0	0	44	3	866313	7.38E-02	1
C6orf221	732413	446	18	4581	1395	4878	1	0	0	50	13	1058712	7.40E-02	1
STEAP1	128669	1182	-10	7392	1950	6516	1	0	0	50	12	1085253	7.42E-02	1
ADAMTS15	686411	396	0	19686	6243	12699	2	0	0	50	12	899250	7.43E-02	1
GOLIM4	147581	681	-8	15753	3606	28188	2	0	0	12	3	373080	7.45E-02	1
CEACAM21	1044508	451	31	6336	1818	10179	1	1	0	47	19	903897	7.45E-02	1
UHRF1BP1	1047481	242	24	30888	8739	37719	1	1	0	50	31	1039365	7.46E-02	1
MFNG	979927	179	51	6891	2118	8667	1	0	0	50	6	921822	7.48E-02	1
HEPH	282730	NaN	4	26412	7059	20421	2	0	0	50	9	984738	7.49E-02	1
LPHN1	1036713	321	25	31032	9621	27072	3	0	0	50	8	810054	7.49E-02	1
APCS	492825	646	-4	4740	1362	3654	1	0	0	50	15	1065693	7.50E-02	1
SLC9A11	426813	335	9	25149	6198	48195	1	0	0	10	1	317457	7.51E-02	1
L2HGDH	666223	337	28	9978	2892	16533	1	0	0	50	10	968046	7.52E-02	1
NXPH3	1007676	348	26	5295	1572	1935	1	0	0	50	9	906000	7.52E-02	1
SLITRK2	1640	NaN	-34	17709	5205	1458	2	0	0	38	7	548982	7.52E-02	1
NT5C1A	974845	388	36	7845	2298	9378	1	0	0	50	4	842955	7.53E-02	1
PDDC1	1788356	193	48	4836	1401	6426	1	0	0	50	9	775101	7.61E-02	1
CXorf21	81961	NaN	21	6468	1713	1170	1	0	0	50	9	964773	7.62E-02	1
C1orf187	682357	264	32	7401	2265	5517	1	0	0	50	6	1010049	7.62E-02	1
CFHR2	217857	853	-24	5958	1521	5706	1	0	0	50	8	871611	7.63E-02	1
PPARA	536661	179	24	10143	2736	9711	1	0	0	50	6	1216158	7.66E-02	1
PEAR1	1362027	244	38	22584	6234	29997	1	0	0	17	6	371979	7.67E-02	1
SCAMP1	222123	434	39	7476	1956	5346	1	0	0	50	10	1215438	7.67E-02	1
AIM1L	1021101	217	22	13419	3816	33327	2	0	1	50	17	918669	7.68E-02	1
SLC25A45	4112809	242	50	6129	1890	9657	1	0	0	50	16	769914	7.69E-02	1
ZNF99	83716	1439	-72	22974	5259	8055	2	0	0	50	17	880800	7.69E-02	1
TNRC6C	620383	217	26	36555	10803	18459	2	1	0	50	4	979335	7.71E-02	1
SEC62	398638	553	20	8985	2085	12483	1	0	0	50	8	1286748	7.72E-02	1
C6orf223	1407986	199	47	5604	1470	2853	1	0	0	50	12	1005345	7.73E-02	1
RTDR1	223123	573	53	7473	2184	9468	1	0	0	50	8	1004832	7.73E-02	1
CFTR	116609	480	-7	32241	8682	44352	5	0	0	20	4	439599	7.75E-02	1
FSIP1	516737	433	0	12990	3120	18702	1	0	0	50	8	1035951	7.77E-02	1
SMAD2	108087	185	42	10281	2715	15480	1	0	0	50	4	1043973	7.79E-02	1
ALS2CR11	436378	491	24	40857	10173	19233	2	1	0	50	6	1122876	7.85E-02	1
CIR1	385177	419	24	10242	2277	19233	1	1	0	50	7	1331271	7.85E-02	1
SR140	361096	467	23	23178	5622	21942	2	0	0	50	16	1536408	7.94E-02	1
RELT	561848	218	56	9093	2904	14067	1	0	0	50	10	864420	7.95E-02	1
SNAPC4	1194160	258	28	30720	9780	36198	3	2	2	50	11	764067	7.97E-02	1
MTNR1B	55111	742	-18	7482	2364	2907	1	0	0	50	7	942474	7.98E-02	1
SPTBN1	714370	430	22	53223	13656	72981	1	3	2	50	14	1098393	7.99E-02	1
IMPG2	656520	580	-4	26958	7224	32301	2	0	0	28	5	712416	8.05E-02	1
COMMD5	1454261	384	20	4584	1527	1503	1	0	0	50	17	1093398	8.06E-02	1
PAGE2B	214019	NaN	18	2538	639	3735	1	0	1	15	6	178719	8.07E-02	1
OR5AC2	200002	811	-15	6447	1905	1206	1	0	0	26	4	560280	8.09E-02	1
SETBP1	15027	678	31	34899	10083	6282	1	0	0	28	5	528258	8.09E-02	1
GFRA2	333006	607	7	10032	2811	2322	1	0	0	50	4	965475	8.10E-02	1
PLCD3	819156	170	30	16734	5091	7974	2	0	0	50	19	976218	8.11E-02	1
LMAN1L	764533	195	46	11196	3519	23967	1	1	0	50	10	1010145	8.11E-02	1
PTGIR	1139694	347	28	7782	2739	1701	1	0	0	50	5	870099	8.12E-02	1
LIPK	160610	327	36	8859	2211	12978	1	0	0	50	7	1079772	8.13E-02	1
OR2D2	403341	827	6	6273	2061	756	1	0	0	50	10	918285	8.14E-02	1
KIAA1530	1018381	507	41	15285	4353	16812	1	0	0	50	3	1376145	8.15E-02	1
ZNF414	726124	214	1	8211	2706	2016	1	0	0	50	8	1043364	8.17E-02	1
CAPZA1	560292	325	23	6525	1548	19161	1	0	1	50	10	980904	8.17E-02	1
FHL5	116593	1376	3	6465	1410	8883	1	0	0	50	8	799398	8.19E-02	1
FAM46A	121389	396	-18	9378	2655	2349	1	0	0	50	3	778101	8.19E-02	1
GCC2	362408	478	6	37473	8814	32958	1	0	0	22	6	575235	8.20E-02	1
C19orf62	865138	212	38	7281	1953	5328	1	0	0	50	7	773241	8.23E-02	1
SOD3	269537	617	31	4908	1635	369	1	0	0	50	11	712278	8.27E-02	1
LHX5	444269	468	25	8538	2487	2052	1	0	0	50	7	1091601	8.28E-02	1
MC4R	44259	929	3	6999	2010	693	1	0	0	50	5	655545	8.29E-02	1
SIPA1L2	94875	598	-14	36786	10455	38610	2	0	1	50	9	1133568	8.30E-02	1
MCART6	357831	NaN	45	6333	2019	1989	1	0	0	50	10	1011504	8.32E-02	1
CA7	868790	142	24	5790	1581	9000	1	0	0	50	15	985554	8.33E-02	1
PM20D2	376032	446	27	9291	2742	12168	1	0	0	50	6	1088250	8.34E-02	1
ZAR1	310162	396	52	8703	2880	7209	1	0	0	50	5	1022520	8.36E-02	1
CRB1	212549	428	-23	30432	7953	26550	2	0	1	50	11	1122675	8.39E-02	1
NUPL1	331109	381	37	12831	3909	26793	1	0	0	50	5	1152408	8.40E-02	1
PHGDH	425891	581	19	11271	3543	22482	1	0	0	37	4	1077042	8.41E-02	1
TAGLN3	262689	336	14	4437	1107	7137	1	0	1	27	7	552900	8.43E-02	1
NPY2R	49938	944	-5	7968	2382	1593	1	0	0	50	8	961560	8.43E-02	1
TAS2R3	200522	844	14	6615	1980	1962	1	0	0	50	7	736113	8.47E-02	1
SLC29A3	619612	487	40	9918	3195	8559	1	0	0	50	13	992184	8.50E-02	1
PARP14	427462	423	47	38955	10293	17550	3	0	2	41	9	804348	8.52E-02	1
PLEK	208260	586	23	7854	1911	19530	1	0	1	50	8	995295	8.53E-02	1
C1GALT1C1	388105	NaN	7	6975	1710	1584	1	0	0	50	11	1047996	8.53E-02	1
PLEKHO2	556478	205	50	10233	3204	7245	1	0	0	50	8	784185	8.54E-02	1
LHX8	162631	959	-23	7776	2151	13455	1	0	0	50	10	1208253	8.59E-02	1
KCNIP4	35439	1264	3	6633	1584	18180	1	0	0	50	6	682047	8.59E-02	1
SPOCK1	216344	646	26	9786	2436	17964	1	0	0	50	8	1039596	8.65E-02	1
ACTRT2	308009	634	19	7824	2400	2007	1	0	0	50	7	942009	8.65E-02	1
IL7R	139461	511	5	10056	2634	16596	1	0	0	50	7	809547	8.68E-02	1
PIGF	603816	252	35	5355	1494	8388	1	0	0	50	14	900291	8.69E-02	1
DAOA	13092	1235	-28	4443	876	5130	1	0	0	50	15	898203	8.70E-02	1
PDSS2	235480	588	33	8625	2427	20898	1	0	0	50	9	1172754	8.73E-02	1
PLXNC1	218710	580	31	34074	9369	48987	2	0	1	50	11	1213359	8.74E-02	1
UCHL5	288979	433	-18	7569	1701	19710	1	0	0	50	8	907347	8.75E-02	1
UNG	595266	487	20	7500	2139	9423	1	0	0	50	10	939327	8.75E-02	1
GPR17	NaN	NaN	NaN	7539	2460	1926	1	0	0	50	26	2061645	8.76E-02	1
OR1D2	457580	465	8	6450	1992	864	1	0	0	50	14	1067751	8.80E-02	1
KCNA4	30326	940	-38	13725	3933	2007	2	0	0	50	14	582210	8.81E-02	1
BCKDHB	131029	869	-9	8586	2403	16443	1	0	0	50	17	1491396	8.86E-02	1
CASKIN1	2179404	224	39	29388	9978	13698	1	0	0	30	9	459288	8.87E-02	1
MRPS9	168425	599	-3	8844	2253	15930	1	0	0	50	7	1013034	8.87E-02	1
G6PC2	173915	724	7	7731	2043	9837	1	0	0	50	9	1000860	8.87E-02	1
TRPC5	113544	NaN	10	20976	5682	19071	2	1	1	47	18	1010061	8.87E-02	1
ZNF396	306655	499	43	7293	1869	7110	1	0	0	50	13	993657	8.90E-02	1
IGFBPL1	234360	688	16	5700	1995	5373	1	0	0	50	9	865041	8.92E-02	1
GIPC1	981470	204	34	6987	2247	6939	1	0	0	50	6	809772	8.92E-02	1
SH3BGR	294735	503	5	5349	1365	13023	1	0	0	50	15	1140351	8.93E-02	1
SLC6A14	82720	NaN	4	14160	3669	22410	1	0	0	50	14	1351506	8.96E-02	1
TEX13A	9759	NaN	2	8541	2619	1548	1	0	0	50	7	715395	8.96E-02	1
CFHR4	211450	853	-31	7344	1818	21492	1	0	0	50	10	999975	8.97E-02	1
RAD23A	1886809	335	40	7884	2232	12816	1	0	0	50	10	784062	8.98E-02	1
CCNDBP1	843516	333	42	8004	2121	16164	1	0	1	50	9	1049895	8.98E-02	1
FAM76A	735205	210	35	7680	1896	20916	1	0	0	23	1	436596	8.99E-02	1
KLHL38	517269	192	22	12354	3468	5670	1	0	0	50	4	1055331	8.99E-02	1
MLLT4	138570	643	-2	40485	11049	70965	3	0	1	46	8	899049	9.00E-02	1
C7orf31	254281	319	21	12954	3327	15246	1	0	0	50	4	1105731	9.07E-02	1
TAF2	272257	591	13	26709	6591	45918	1	0	0	14	2	298764	9.09E-02	1
SH2D6	1067736	180	39	3678	1218	5112	1	0	0	50	22	1085856	9.10E-02	1
PRIC285	1178905	193	54	54429	17958	12330	1	1	0	50	15	988608	9.13E-02	1
IRF6	220312	429	18	10194	2694	13221	1	0	0	50	8	1031949	9.14E-02	1
ADCYAP1R1	364216	631	7	10494	2727	28215	1	0	0	50	4	881703	9.15E-02	1
TAS2R50	365490	676	-2	6342	1794	1125	1	0	0	50	12	711693	9.16E-02	1
TOX	192821	695	19	11385	3132	15156	1	0	1	50	9	843336	9.20E-02	1
CMYA5	263588	684	38	86046	24294	11097	1	0	0	50	4	1085289	9.20E-02	1
ZFAND3	303392	630	32	5019	1317	10161	1	0	0	50	12	817785	9.21E-02	1
ME3	346701	316	1	13020	3819	25416	1	0	0	50	5	1226427	9.21E-02	1
CD226	64726	630	40	7377	1938	12528	1	0	0	50	6	735957	9.22E-02	1
NRXN2	1897094	411	56	37353	12057	31986	3	1	0	42	5	704982	9.27E-02	1
SENP1	457498	255	30	14370	3630	34983	2	0	0	9	1	230550	9.30E-02	1
LGALS8	464894	556	5	7977	2076	18126	1	0	0	50	11	1104033	9.31E-02	1
GPR32	652250	593	27	7263	2367	315	1	0	0	50	8	863304	9.31E-02	1
TRIM65	1727802	178	35	10740	3444	4842	1	0	0	50	11	1114827	9.35E-02	1
KRTAP10-10	874480	461	25	5244	1578	2160	1	0	0	50	24	1095309	9.36E-02	1
PPM1H	298536	426	0	10917	3312	19053	1	1	0	50	6	1150512	9.38E-02	1
CDX4	221528	NaN	-13	6021	1737	3105	1	0	0	50	8	770052	9.39E-02	1
ITFG3	1304158	199	40	11763	3564	20529	1	0	0	50	13	1061499	9.43E-02	1
WNK3	352631	NaN	25	38727	10692	25083	2	1	0	50	10	1200006	9.44E-02	1
NRIP2	495532	443	28	6015	1797	11529	1	1	0	50	12	992475	9.45E-02	1
SPAST	378148	197	28	13395	3840	24363	1	0	0	50	7	1228866	9.46E-02	1
ITGB1BP3	2173603	207	30	5085	1368	4635	1	0	0	50	11	765225	9.46E-02	1
DOK2	402326	470	12	8580	2733	5013	1	0	0	50	8	1132305	9.47E-02	1
TGFB2	75157	386	-18	9657	2556	16020	1	0	0	43	2	597363	9.49E-02	1
SEC13	742508	333	57	7176	1851	20664	1	0	0	50	7	802236	9.54E-02	1
KNG1	463823	395	37	14655	3831	16101	1	0	0	50	5	1314837	9.54E-02	1
AQP3	1001877	166	4	6144	1965	10701	1	0	0	50	10	836619	9.58E-02	1
AFF2	97330	NaN	-13	28704	7935	43650	2	0	2	48	19	1035615	9.58E-02	1
LDHAL6B	NaN	NaN	NaN	8025	2307	3465	1	0	0	50	26	2063031	9.59E-02	1
CASQ2	287179	639	8	9072	2088	19134	1	0	0	30	3	626742	9.59E-02	1
VPS45	1181361	309	32	12546	3375	28485	1	0	0	50	4	842310	9.60E-02	1
RAB40B	855855	243	21	5901	1812	9576	1	0	1	50	11	842268	9.63E-02	1
CHEK2	515703	219	-8	12921	3468	26028	3	0	0	3	0	180153	9.64E-02	1
CCT6A	738325	642	4	11607	3225	27990	1	0	0	29	1	627399	9.65E-02	1
GHRHR	390101	631	4	9519	2739	19674	1	0	1	50	7	1033662	9.70E-02	1
TROVE2	288840	433	-13	12213	3159	19593	1	0	0	50	3	833817	9.71E-02	1
NOL3	1109491	150	46	5322	816	9828	1	1	0	28	3	456663	9.72E-02	1
PTPN14	464456	404	-8	25617	7071	50652	3	0	0	15	4	539172	9.72E-02	1
KATNAL2	120136	561	12	10362	2751	27513	1	1	0	50	7	1086183	9.73E-02	1
SLC39A13	1022438	245	47	7872	2532	10647	1	0	0	50	18	1055601	9.78E-02	1
TWF1	132402	425	-5	8454	2247	15687	1	1	0	50	11	1148571	9.81E-02	1
DYM	241451	414	57	14739	3927	25983	1	0	0	50	4	1099653	9.82E-02	1
TEKT5	235538	242	-1	10497	2877	13941	1	0	0	50	9	1004484	9.84E-02	1
JMJD8	1207790	194	33	6120	1926	11466	1	0	0	50	10	882339	9.85E-02	1
EDA2R	28261	NaN	-6	6495	1749	3222	1	0	1	4	1	63291	9.86E-02	1
KRTAP24-1	6302	1011	-69	5397	1506	1602	1	0	0	50	14	472044	9.90E-02	1
OR6T1	107524	830	-5	6576	2163	1116	1	0	0	50	16	1068465	9.94E-02	1
ALDOB	112947	898	-22	7905	2238	14895	1	1	0	50	8	884457	9.94E-02	1
GPR63	130400	1336	-5	8736	2604	1764	1	0	0	50	8	886290	9.95E-02	1
DCDC2B	1460758	218	29	7422	2316	18198	1	0	0	50	10	1040985	9.95E-02	1
KLK12	490795	632	22	6012	1449	7389	1	0	0	50	9	808743	9.96E-02	1
SP8	109058	730	11	10233	3564	2943	1	0	0	50	8	1033500	9.97E-02	1
ADAMDEC1	57540	741	5	10482	2703	20934	1	0	0	50	4	779364	1.00E-01	1
GPRASP2	123687	NaN	23	17706	4947	1989	1	0	0	50	5	935652	1.00E-01	1
AOC2	1631295	190	28	15555	5010	9684	1	0	0	50	9	1060887	1.00E-01	1
ADAT3	NaN	NaN	NaN	6978	2526	0	1	0	0	28	8	697260	1.01E-01	1
ARNT2	365740	542	8	15798	4236	40806	1	1	0	50	8	1012296	1.01E-01	1
OR8J1	10293	963	-36	6492	2049	9072	1	1	0	50	15	780465	1.01E-01	1
PARD6G	161542	NaN	38	7644	2607	2169	1	0	0	50	14	1025901	1.01E-01	1
DEPDC7	415951	215	25	11622	2940	14850	1	0	0	50	7	926565	1.01E-01	1
EDNRA	71235	430	-6	9393	2415	22842	1	0	0	50	10	1058853	1.02E-01	1
LDLRAP1	562107	424	19	6759	1872	12258	1	1	0	50	14	1044726	1.02E-01	1
GALNT13	21842	1035	-13	12288	3111	19953	1	0	0	50	11	876435	1.02E-01	1
CYP27C1	354277	226	19	8010	2313	13248	1	0	0	50	9	946830	1.02E-01	1
SPSB3	1604603	288	36	7626	2202	6525	1	1	0	50	15	690678	1.02E-01	1
YIPF2	2009333	193	41	6768	2115	6894	1	0	0	50	17	988194	1.02E-01	1
ACTL7A	336944	471	9	9069	2703	1602	1	0	0	50	10	1122024	1.03E-01	1
B3GNTL1	303219	483	14	8037	2187	11448	1	0	0	50	7	844638	1.03E-01	1
ALB	315782	613	8	13599	3393	22860	1	0	0	50	4	958530	1.03E-01	1
LANCL3	108134	NaN	13	9312	2829	3933	1	0	0	50	9	1063545	1.03E-01	1
JSRP1	1603571	240	27	6957	2241	4689	1	0	0	50	8	900837	1.03E-01	1
RNFT2	225255	411	4	10008	2952	15543	1	0	1	50	7	994752	1.03E-01	1
UGT1A8	320853	284	24	11316	3183	55485	1	0	0	32	6	999573	1.03E-01	1
FYN	245639	317	21	12909	3453	22041	1	0	0	48	4	976047	1.03E-01	1
ZNF572	550341	596	20	11727	2655	3681	1	0	0	50	4	847326	1.03E-01	1
S1PR1	190734	597	4	7875	2466	972	1	0	0	50	13	1021257	1.03E-01	1
GABRG1	36353	926	-2	10218	2652	10728	1	0	0	50	8	1043532	1.04E-01	1
MYO19	416822	556	23	21486	6081	29223	1	0	1	10	1	200004	1.04E-01	1
SURF6	1846659	416	36	7593	2343	9666	1	0	0	50	7	773337	1.04E-01	1
RSRC1	196207	1080	-3	7413	1956	17289	1	0	0	34	4	572451	1.04E-01	1
OR13F1	146816	930	-33	6609	2013	1098	1	0	0	50	10	720168	1.04E-01	1
STS	61317	NaN	23	12588	3504	16056	1	0	0	50	4	941493	1.04E-01	1
NR1H4	191698	787	-6	10494	2601	16740	1	0	0	50	7	987225	1.05E-01	1
HAO2	409405	720	3	7566	2190	15723	1	0	0	23	3	493590	1.05E-01	1
TMEM53	563553	252	45	5751	1845	6309	1	0	0	50	16	935493	1.05E-01	1
LRP2BP	224125	422	25	7716	1932	12024	1	1	0	23	3	485298	1.06E-01	1
SLC25A28	383678	436	18	7590	2373	6219	1	0	0	50	14	1217133	1.06E-01	1
ENO3	1416161	231	30	9498	2661	17775	1	0	0	50	7	918942	1.06E-01	1
SERPINA3	316239	858	10	9021	2571	9405	1	0	0	50	6	754071	1.06E-01	1
TM7SF4	40736	1032	14	9900	2925	5418	1	0	0	50	8	974364	1.07E-01	1
CEACAM16	812266	188	-22	8811	2907	6507	1	0	0	50	9	997221	1.07E-01	1
PIK3C2B	482894	188	34	35163	10134	56313	2	0	0	25	4	697935	1.07E-01	1
SPDEF	890476	207	34	7245	2007	5625	1	0	0	50	11	966594	1.07E-01	1
LRRC46	1071489	214	29	6936	2010	16254	1	0	0	50	15	903354	1.07E-01	1
ELMO1	63863	859	16	16398	4014	48564	1	0	2	50	8	972702	1.07E-01	1
GSG1L	592259	575	10	7158	2040	5733	1	0	0	50	12	997332	1.08E-01	1
ZNHIT6	277976	411	-20	10542	2499	13140	1	0	0	50	8	1044516	1.08E-01	1
DNAI2	341939	427	-2	13407	3450	21780	1	1	0	50	6	1171602	1.08E-01	1
JMJD1C	226859	712	23	55074	14433	54549	2	1	0	50	12	1790010	1.08E-01	1
SLC44A1	265154	490	0	14322	3984	27783	1	0	0	50	9	1218435	1.08E-01	1
ZNF675	451758	1464	-69	12537	2934	8181	1	0	0	50	20	1026762	1.08E-01	1
NPTX1	755391	222	23	9063	2772	6237	1	0	0	50	12	978867	1.08E-01	1
CRTC1	1398467	222	29	13752	4347	19467	1	0	1	50	11	983745	1.08E-01	1
ST6GALNAC6	1278941	201	51	7155	2079	8118	1	0	0	50	12	995889	1.09E-01	1
ADNP	386595	367	36	23652	6237	12429	1	0	0	50	2	1283091	1.09E-01	1
FAM181A	242993	645	15	7293	2328	3726	1	0	0	50	14	1204473	1.09E-01	1
KIAA0895L	1109491	150	46	9843	3117	14211	1	0	0	50	6	883320	1.09E-01	1
CSTF3	588753	326	16	16749	4158	30375	1	1	0	50	15	1359783	1.09E-01	1
TDRKH	1062482	255	29	12261	3381	24534	1	0	0	50	15	1015068	1.09E-01	1
BCR	384444	575	43	27396	7740	47016	1	0	0	12	4	295197	1.09E-01	1
IRF4	208360	631	48	9873	2619	12024	1	0	0	50	6	879654	1.09E-01	1
GLT8D2	1193959	281	37	7797	1977	23328	1	0	0	50	10	876189	1.09E-01	1
KIAA2018	453036	419	24	47043	13779	8757	1	0	0	12	0	382077	1.09E-01	1
C1S	2495896	211	52	15015	3984	22626	1	0	0	50	6	918357	1.10E-01	1
C1orf228	NaN	NaN	NaN	9642	2661	1422	1	0	0	50	26	2061342	1.10E-01	1
SGCA	1277832	210	26	8205	2613	11394	1	0	0	50	10	1042932	1.10E-01	1
WIZ	524410	481	33	16194	5523	9477	2	1	0	50	24	1054557	1.10E-01	1
KCNK7	3945819	202	45	6813	2484	2673	1	0	0	50	17	791481	1.10E-01	1
GCLC	363341	337	24	14166	3600	24939	1	0	0	50	5	1086174	1.10E-01	1
OR4N2	275024	858	-57	6357	1950	1062	1	0	0	50	8	590763	1.10E-01	1
NCR2	338294	510	40	5853	1806	6786	1	0	0	50	12	807432	1.10E-01	1
HTR2A	129425	885	34	11199	3075	5643	3	1	0	10	4	200988	1.11E-01	1
OR4A16	1067	1102	-42	6867	1998	369	1	0	0	50	20	564132	1.11E-01	1
SRMS	1262904	298	54	10305	3186	8046	1	0	0	50	6	924672	1.11E-01	1
SLC24A3	161681	913	-20	14091	3900	29196	1	0	0	50	8	972462	1.11E-01	1
DHRS7C	77786	204	-62	6690	1932	4932	1	0	0	45	12	829092	1.11E-01	1
OR2M5	19998	935	-32	6501	1941	1341	1	0	0	50	12	646140	1.12E-01	1
SNIP1	445473	274	30	8397	2448	17028	1	0	0	18	1	409857	1.12E-01	1
CHST7	646939	NaN	40	9690	3495	0	1	0	0	50	15	1237080	1.12E-01	1
RPS6KB2	1331051	161	52	10476	3087	16182	1	0	0	50	13	973278	1.13E-01	1
POLG	636068	420	24	26646	7590	32904	2	0	0	19	5	563811	1.13E-01	1
C6orf118	31222	466	-31	10218	2778	16497	1	0	0	50	8	807837	1.13E-01	1
CNNM2	711862	233	38	18612	5652	13545	1	0	0	50	6	1102053	1.13E-01	1
SLC17A8	188107	693	-3	12885	3441	22725	1	0	0	45	6	882582	1.13E-01	1
ACTG2	1036341	284	45	8229	2256	13725	1	0	1	50	13	1115328	1.13E-01	1
FMR1NB	96935	NaN	-13	5676	1434	10053	1	0	0	50	21	1045077	1.14E-01	1
ENG	1236941	179	55	14202	4311	19602	1	0	0	50	11	975378	1.14E-01	1
Sep 07	355149	577	33	9987	2253	13932	1	0	0	50	15	1361436	1.14E-01	1
ITPRIP	293891	376	8	11370	3462	1620	1	0	0	50	6	938517	1.14E-01	1
CYP3A4	1430454	438	42	11136	2904	25254	1	0	1	50	8	1048806	1.14E-01	1
GATM	465759	445	4	9258	2478	11538	1	0	0	50	11	1119693	1.14E-01	1
EXD2	821714	373	39	10677	2994	11853	1	0	0	50	5	800883	1.14E-01	1
GZMM	1647685	255	-8	5319	1809	4329	1	0	0	50	11	681570	1.14E-01	1
HTRA4	421614	428	42	10011	3156	15309	1	0	1	50	8	1002600	1.15E-01	1
THEMIS	191535	553	-9	14607	3996	10332	1	1	0	50	15	1106574	1.15E-01	1
ZCCHC5	263052	NaN	20	10005	2847	549	1	0	0	50	9	876621	1.15E-01	1
OR2V2	978482	478	29	6588	1935	1035	1	0	0	50	18	1052313	1.15E-01	1
MPST	699535	379	44	6606	2088	972	1	0	0	50	16	1116786	1.15E-01	1
PTPRD	15780	1275	-26	41937	11559	72513	1	0	1	22	3	407874	1.15E-01	1
PFKP	221025	438	11	17106	4863	39195	1	0	0	50	6	1177017	1.15E-01	1
SLC11A2	566864	155	40	13509	3942	25461	1	0	0	50	5	972555	1.15E-01	1
POU2F2	855248	369	32	10068	2946	15876	1	1	0	50	20	968643	1.16E-01	1
NFE2	753625	205	59	7644	2526	3222	1	0	0	50	9	869007	1.16E-01	1
STXBP3	772267	191	9	13431	3246	27297	1	0	1	50	8	995781	1.16E-01	1
SLC23A1	832127	177	48	12828	3975	15246	1	0	0	50	5	949086	1.16E-01	1
GPRC5A	719556	169	17	7494	2280	6003	1	0	0	50	13	943518	1.16E-01	1
ARMC6	1327004	215	24	10047	3084	17163	1	1	0	50	12	996576	1.16E-01	1
ANKRD35	NaN	NaN	NaN	21009	6513	24498	2	0	0	12	2	326442	1.16E-01	1
CEACAM18	393294	583	17	8496	2421	6057	1	0	0	13	0	322518	1.17E-01	1
C3orf30	197435	589	-3	11469	3120	6426	1	0	0	50	6	940614	1.17E-01	1
CPB2	354901	679	53	9507	2319	18090	1	0	0	6	0	72138	1.17E-01	1
CELSR1	467110	260	11	62904	19725	36837	2	0	0	50	4	1176861	1.17E-01	1
VSIG10L	NaN	NaN	NaN	17520	6240	342	1	0	0	50	26	2063841	1.17E-01	1
OR10Z1	179404	940	1	6426	2043	918	1	0	0	49	18	972981	1.18E-01	1
SPIB	1038277	491	30	5607	1692	4509	1	0	0	50	16	914067	1.18E-01	1
PDGFD	19576	992	-10	8088	2145	13509	1	0	0	50	14	1070412	1.18E-01	1
DHX57	850010	297	25	30027	8250	51264	2	0	0	41	11	820359	1.18E-01	1
C1orf63	613835	460	36	6051	1950	8415	1	0	0	50	13	877605	1.19E-01	1
TBP	425191	598	-16	7377	2019	11115	1	0	0	50	11	793860	1.19E-01	1
ADRA1A	259233	692	3	11670	3540	8253	1	0	0	50	16	1120773	1.19E-01	1
PPP1R7	1363901	233	35	8037	2052	19665	1	0	1	50	15	1051716	1.19E-01	1
TAZ	2277674	NaN	40	6633	1638	13050	1	0	0	50	9	669462	1.19E-01	1
NLRP3	293118	825	-17	22341	5982	20556	2	0	0	24	2	322038	1.20E-01	1
KDM5A	305933	480	27	36783	9846	52254	2	1	1	50	14	1116360	1.20E-01	1
ALG10B	42332	589	-38	10107	2763	7470	1	0	0	50	9	877590	1.20E-01	1
PODN	491749	391	14	13749	4503	16047	1	1	0	50	13	1154859	1.20E-01	1
ARHGEF33	NaN	NaN	NaN	18927	5148	0	1	0	0	50	26	2062407	1.20E-01	1
PON2	137217	333	-1	7728	2145	13482	1	0	0	50	17	1144911	1.20E-01	1
OR6Y1	179404	940	1	6777	2007	1314	1	0	0	49	18	972981	1.20E-01	1
PGBD5	286328	478	10	9873	2673	15975	1	0	0	50	11	1064640	1.20E-01	1
PKP3	1830414	344	53	16530	5466	8982	1	0	0	50	7	1475199	1.20E-01	1
PDXK	919787	170	68	6972	1839	18099	1	0	0	50	13	872778	1.20E-01	1
NXF1	2405109	248	44	14127	3810	30465	1	0	0	45	2	710841	1.21E-01	1
DBT	314135	495	9	10539	2880	24678	1	0	0	50	11	1128432	1.21E-01	1
TMEM59L	1397040	222	33	7323	2208	10044	1	0	0	50	15	1054029	1.21E-01	1
CCDC37	295496	600	35	13626	3474	19728	1	0	0	35	4	716616	1.21E-01	1
FRY	221552	488	40	65613	17925	113832	3	1	0	17	2	563520	1.22E-01	1
ZNF334	416360	642	19	15012	3519	8649	1	0	0	50	6	901209	1.22E-01	1
GAPDHS	1081638	390	41	8775	2628	15579	1	1	0	46	7	770637	1.22E-01	1
THEG	901402	578	-17	8187	2343	13500	1	0	2	14	4	328779	1.22E-01	1
DGCR2	474521	277	16	11847	3354	18702	1	0	0	50	7	1051503	1.22E-01	1
SYT16	215309	626	-6	13887	3735	7560	1	0	0	50	9	1105884	1.22E-01	1
SS18	167310	632	37	9522	2169	17496	1	0	0	50	6	809730	1.22E-01	1
CYP2S1	1098360	209	13	10422	3519	13572	1	0	0	50	11	801633	1.22E-01	1
CFDP1	507054	133	17	6738	1578	13068	1	0	0	27	6	519891	1.22E-01	1
GGA3	1723762	171	31	16149	4785	33579	1	0	0	50	4	1044543	1.22E-01	1
AMH	1603571	240	27	10944	4347	3690	1	0	0	50	8	900837	1.23E-01	1
TMC8	527017	217	27	15165	5004	21519	1	0	0	50	6	994125	1.23E-01	1
TSG101	623656	341	20	8553	2328	22149	1	0	0	50	15	1161513	1.23E-01	1
HRC	2011861	267	47	15519	3579	9351	2	1	0	21	6	314187	1.23E-01	1
GRK7	426724	406	30	11772	3294	6165	1	0	0	50	9	1075461	1.24E-01	1
SYT9	97813	941	-3	10581	2919	11826	1	0	0	50	10	1070928	1.24E-01	1
CCDC41	181169	690	25	15780	3705	35118	1	0	0	24	6	1078176	1.25E-01	1
PLCB4	77680	715	-57	27531	6390	55899	2	0	0	1	2	97848	1.25E-01	1
TF	489558	523	26	15426	4023	36063	1	0	0	50	6	1121385	1.25E-01	1
LRRC17	749653	456	23	9765	2421	13086	1	0	1	50	13	1057392	1.25E-01	1
TINAG	58216	617	4	10674	2565	18072	1	0	0	47	9	1006947	1.25E-01	1
ACAD8	270350	623	21	9078	2532	19971	1	0	0	50	10	932973	1.25E-01	1
PCCB	229049	484	25	12207	3471	26703	1	0	0	50	9	953493	1.25E-01	1
ZP4	14616	1051	-30	11667	3354	19287	1	0	0	50	13	948528	1.25E-01	1
RGS14	942017	227	53	12048	3765	16587	1	0	0	50	12	953133	1.25E-01	1
ARSG	745529	225	-8	11286	3276	32463	1	0	1	50	10	956544	1.26E-01	1
STOML1	337765	439	34	8310	2697	7344	1	0	0	50	12	999801	1.26E-01	1
CHAF1B	289668	352	52	12159	3429	25209	1	0	0	50	7	822699	1.26E-01	1
DHRS2	1299548	595	26	6729	1686	16920	1	0	0	50	13	860649	1.26E-01	1
MCTP1	148501	629	22	22122	6201	41382	1	0	0	39	1	906414	1.26E-01	1
C14orf80	689089	298	41	8925	3090	4239	1	0	0	50	9	960714	1.26E-01	1
SPHK2	1597109	242	31	13014	4851	13914	1	0	0	50	12	855471	1.27E-01	1
C1QTNF4	989876	214	28	6609	2337	0	1	0	0	46	13	814581	1.27E-01	1
GPA33	287664	611	-1	6969	1887	12285	1	0	0	22	4	360510	1.27E-01	1
SHISA9	NaN	NaN	NaN	9714	2850	270	1	0	0	50	26	2060379	1.27E-01	1
PPP3CB	966152	220	40	11655	3015	28512	1	0	0	25	3	619923	1.27E-01	1
IL1R1	232947	522	20	12588	3162	16857	1	0	0	50	8	999306	1.27E-01	1
AKAP3	277828	874	18	18045	5103	13194	1	0	0	50	8	895329	1.27E-01	1
STK11IP	548994	487	35	23244	7338	19170	1	0	0	9	4	206286	1.27E-01	1
TBC1D10A	622382	211	50	10887	3162	11358	1	0	1	50	6	830550	1.28E-01	1
RGS9	391807	516	-16	15342	4008	34452	1	1	1	38	10	852474	1.28E-01	1
RSBN1	318105	406	18	17022	4893	11169	1	0	0	50	10	1164642	1.28E-01	1
SPATA16	222219	577	-15	12621	3129	19476	1	0	0	50	9	1078347	1.28E-01	1
KRT14	1494501	323	11	10101	2940	9414	1	0	2	6	4	92241	1.28E-01	1
TRIM21	264090	862	-7	10272	2796	7866	1	0	0	50	14	1295883	1.28E-01	1
SNX5	756104	499	29	9165	2256	26262	1	0	0	28	9	643875	1.28E-01	1
IP6K3	1558308	328	34	8784	2457	6768	1	0	1	50	12	787626	1.29E-01	1
BIN1	324544	324	17	13419	3708	20538	1	1	0	50	9	1272180	1.29E-01	1
IFI44	85210	732	-5	9705	2598	12186	1	0	0	37	8	788646	1.29E-01	1
REPS1	310511	613	16	17307	4896	29628	1	0	1	50	13	1125717	1.29E-01	1
TDRD12	NaN	NaN	NaN	8991	2133	0	1	0	0	28	8	696867	1.29E-01	1
TTLL6	727820	415	24	20106	5247	17199	2	0	0	9	7	427710	1.29E-01	1
DCP1B	232517	618	29	13158	3834	17271	1	0	0	50	9	993834	1.29E-01	1
FSD1	2122615	220	27	10869	2982	14733	1	0	0	43	10	845799	1.30E-01	1
KCNG1	449718	474	23	10548	3402	1557	1	0	0	50	13	1192794	1.30E-01	1
WDR54	1069803	343	45	7197	2181	14022	1	0	1	50	17	1075455	1.30E-01	1
BECN1	1633092	190	33	10089	2502	17712	1	0	0	50	13	1129575	1.30E-01	1
SOX13	560073	314	31	13566	3714	11268	1	0	0	50	7	1109697	1.30E-01	1
TRIM68	212267	935	-3	10485	2853	11241	1	0	0	50	14	1032612	1.30E-01	1
KRT31	1321356	424	-6	8904	2589	9801	1	1	0	50	10	668994	1.31E-01	1
SYN1	775214	NaN	38	14805	4689	14310	1	0	0	50	7	872316	1.31E-01	1
NKAPL	273319	502	35	8619	2280	1386	1	0	0	50	10	865830	1.31E-01	1
OTUD7A	155907	445	13	19311	6096	13176	1	0	0	50	2	927930	1.31E-01	1
ACE	874574	267	-20	29790	8217	34956	4	0	0	14	1	221115	1.31E-01	1
ANKRD6	403943	609	43	15549	4476	10692	1	0	0	50	12	953022	1.31E-01	1
SULT1C2	361432	609	-10	7419	1743	15048	1	0	0	50	9	675699	1.32E-01	1
ZSWIM3	734138	136	53	14715	4140	7371	1	0	0	50	9	1031730	1.32E-01	1
EMILIN3	383021	309	5	15477	5340	3555	1	0	0	50	7	1270971	1.32E-01	1
ITGAM	1163323	478	7	25071	7149	33876	2	0	0	15	1	306447	1.32E-01	1
NAA16	302803	283	51	19860	4476	30510	1	0	0	50	4	1039758	1.32E-01	1
DNAJA3	753259	148	40	10647	2979	14229	1	0	0	50	8	903582	1.33E-01	1
CPA6	232126	890	15	9696	2490	20664	1	0	0	50	13	854952	1.33E-01	1
GDAP1	230695	529	-14	7836	2073	12060	1	1	0	50	15	926523	1.33E-01	1
REST	590352	569	37	23502	6270	4626	2	0	0	50	19	1139397	1.33E-01	1
MYOC	411007	718	10	10653	3072	6903	1	0	0	50	10	998631	1.33E-01	1
FOXF1	70370	416	3	7848	2466	1422	1	0	0	50	8	693204	1.33E-01	1
HTR3E	1453689	334	42	10098	2898	12258	1	0	0	50	12	1059921	1.33E-01	1
HNF4G	47353	914	7	9906	2478	17496	1	0	0	35	4	546018	1.33E-01	1
TAPBPL	2702142	198	50	9801	3096	14076	1	0	1	50	13	1146861	1.33E-01	1
SLC25A42	1293709	215	30	6717	2148	10269	1	0	1	24	5	429492	1.34E-01	1
SLC6A17	552043	400	33	15531	4521	18837	1	0	0	30	5	811290	1.34E-01	1
SERPINA9	278548	858	13	9252	2664	9918	1	0	0	50	9	638715	1.34E-01	1
SLC40A1	446631	511	-2	12081	3615	14526	1	0	0	50	11	953805	1.34E-01	1
TTLL10	2356409	196	27	14616	4347	6003	1	0	0	50	5	994098	1.34E-01	1
RCC1	NaN	NaN	NaN	9744	2847	20835	1	1	0	50	27	2080941	1.34E-01	1
IRF9	974559	220	41	8520	2397	18612	1	0	0	21	4	504660	1.35E-01	1
LRRIQ4	404285	689	13	11889	3402	4896	1	0	0	50	10	1036089	1.35E-01	1
NLRP11	991833	362	-35	22230	6012	18702	2	0	0	4	0	65757	1.35E-01	1
NFXL1	186668	602	41	20319	5097	32616	1	0	0	50	2	910845	1.35E-01	1
CCDC91	96900	922	-5	9945	2403	18225	1	0	0	50	10	868020	1.36E-01	1
QPCT	495490	182	32	7800	2190	12249	1	0	0	10	1	295371	1.36E-01	1
ZNF323	273498	502	33	8880	2253	8730	1	0	0	50	11	879147	1.36E-01	1
NOP2	2764720	179	42	17325	5058	17145	1	0	0	45	9	1042029	1.36E-01	1
FOXN3	111760	684	20	10608	2865	13680	1	0	0	17	2	410868	1.37E-01	1
CNOT10	464002	493	28	16584	4179	42705	1	0	0	41	5	960612	1.37E-01	1
VPS4A	1202748	125	20	9588	2598	9252	1	1	0	50	10	878451	1.37E-01	1
AAAS	1701810	166	58	11691	3636	24399	1	1	0	50	7	956871	1.37E-01	1
TBC1D19	116288	735	17	11943	3006	29835	1	0	0	46	10	1045575	1.37E-01	1
SMYD3	219137	939	-6	9543	2436	22491	1	1	0	50	13	815130	1.37E-01	1
ABR	1346718	270	22	19884	5379	30429	2	1	0	11	2	113613	1.37E-01	1
TRIM6	NaN	NaN	NaN	11085	3126	16362	1	0	0	50	26	2076747	1.37E-01	1
CD1E	135429	902	5	8508	2175	10980	1	0	0	50	8	690366	1.37E-01	1
HSPA5	953574	153	47	13917	4020	11250	1	0	0	50	8	1074585	1.37E-01	1
NCAM1	68889	524	-1	20160	5481	32292	2	0	3	12	4	325608	1.38E-01	1
S1PR5	2036812	226	23	7734	3075	2268	1	0	0	50	16	988158	1.38E-01	1
CAMTA1	289717	462	23	35943	10047	42813	2	0	0	25	8	747825	1.39E-01	1
GRIA3	226353	NaN	-6	20373	5403	29853	1	0	0	50	7	1187403	1.39E-01	1
KIAA1731	NaN	NaN	NaN	56598	14718	4842	2	0	0	50	26	2076819	1.39E-01	1
RASA2	405454	259	28	19065	4731	31644	1	0	0	50	8	1397184	1.39E-01	1
PPP1R16A	1755818	291	7	11121	3486	3969	1	0	0	50	18	849942	1.39E-01	1
TCF20	1257937	305	43	41235	12036	8757	2	0	0	50	9	994413	1.39E-01	1
USP42	1663156	229	43	18228	4947	22752	1	0	2	48	7	789810	1.39E-01	1
VPS41	139398	862	3	19557	4554	55251	2	0	1	22	7	383199	1.40E-01	1
LAMB3	211663	300	4	25206	7257	35649	3	0	0	26	6	452244	1.40E-01	1
BCL7A	796948	211	31	5112	1332	9846	1	1	0	49	17	725961	1.40E-01	1
TSSK1B	267968	620	13	7719	2217	1449	1	0	0	50	23	1287843	1.40E-01	1
FOXD2	190214	478	16	9723	3669	0	1	0	0	50	7	830097	1.40E-01	1
SLFN13	763419	456	18	19158	5232	6840	1	0	0	50	11	991872	1.41E-01	1
ESR1	221347	568	0	12768	3612	10926	1	0	0	50	7	917694	1.41E-01	1
VNN2	127166	569	2	11166	3135	10791	1	0	0	50	15	1236036	1.41E-01	1
ANKRD33B	NaN	NaN	NaN	10116	3357	0	1	0	0	50	26	2060616	1.41E-01	1
CCDC110	173409	422	20	18480	4272	10584	1	0	0	50	4	884061	1.41E-01	1
ESAM	168652	622	14	8073	2700	10044	1	0	1	50	9	733020	1.42E-01	1
TOX4	707390	470	30	13101	3990	25929	1	0	1	35	6	900270	1.42E-01	1
ASB2	200153	600	30	12411	3717	13869	1	0	0	50	11	1113702	1.42E-01	1
ZNF182	550680	NaN	20	14163	3450	6462	1	0	0	50	10	1181574	1.42E-01	1
PDZD4	2103463	NaN	30	16140	4902	8343	1	0	0	50	15	1026609	1.43E-01	1
ING3	105792	514	7	9447	2388	23049	1	0	0	35	10	659484	1.43E-01	1
USP33	432858	192	2	21201	5196	38421	1	0	1	50	9	978408	1.43E-01	1
SLMAP	788284	196	35	18174	4470	35397	1	0	0	50	3	821463	1.43E-01	1
HJURP	301500	439	13	16029	4500	15129	1	1	0	50	6	1065396	1.43E-01	1
WWOX	51599	1260	-34	9411	2622	23634	1	0	0	30	5	550698	1.43E-01	1
CMPK2	41287	1132	-4	9231	3063	6831	1	0	0	50	16	1208277	1.44E-01	1
KAT5	4131934	202	53	11793	3408	15732	1	0	0	50	17	791481	1.44E-01	1
PRSS22	1537882	210	47	6687	2097	4626	1	0	0	50	15	855417	1.44E-01	1
WDR4	439191	276	57	9009	2556	11547	1	1	0	50	11	837474	1.44E-01	1
GAS7	91570	604	-30	10992	2841	24642	1	0	0	50	10	986103	1.44E-01	1
TP73	249590	288	20	14472	3564	14931	1	0	0	50	8	949248	1.44E-01	1
MARK1	544426	520	-9	17394	4710	32634	1	0	0	4	0	107316	1.44E-01	1
ZBTB10	239826	369	30	18528	5196	3699	1	0	0	50	8	1164153	1.45E-01	1
MYBPH	507603	453	31	10218	3066	13077	1	0	0	25	15	579507	1.45E-01	1
PHEX	92340	NaN	14	16857	4149	42948	1	0	0	50	7	1129818	1.45E-01	1
ATAD3B	1714469	248	27	13914	4167	20106	1	0	0	50	12	784680	1.45E-01	1
ZSCAN29	823006	415	50	18279	4896	11178	1	0	0	50	12	1199487	1.45E-01	1
SLC6A13	316827	557	28	13104	3681	20295	1	0	0	41	11	966069	1.45E-01	1
CASP9	636573	188	34	8946	2619	12222	1	0	0	50	13	960306	1.45E-01	1
RAI2	61797	NaN	26	11031	3342	2511	1	0	0	50	9	924285	1.46E-01	1
TAB2	431448	177	42	14769	4185	11934	1	0	0	50	5	858756	1.46E-01	1
LRRTM1	10982	1577	-18	10809	3348	1377	1	0	0	50	9	818490	1.46E-01	1
AP3M2	580110	382	45	9099	2502	17505	1	1	0	29	7	605412	1.47E-01	1
PPM1D	288701	328	15	12774	3768	10224	1	1	0	50	13	1086396	1.47E-01	1
AGBL4	16483	1041	-18	11241	2835	28440	1	0	0	50	13	744996	1.47E-01	1
CDH18	4731	1195	-17	17184	4533	20916	2	0	0	39	14	589404	1.47E-01	1
KIAA1109	325000	770	8	108786	29382	125964	1	0	3	50	13	1098042	1.47E-01	1
NARFL	1207790	194	33	10311	2946	18504	1	0	1	50	10	882339	1.47E-01	1
TUT1	2695768	217	42	18792	6183	14157	1	0	0	50	14	1016736	1.47E-01	1
HMMR	225981	603	11	16473	3741	25290	1	0	0	45	6	924843	1.47E-01	1
ARHGEF1	1255704	364	28	20160	5922	31392	1	1	1	50	9	935925	1.48E-01	1
SLC12A4	871877	158	52	24987	7215	27666	1	0	0	50	5	1069209	1.48E-01	1
DDR2	322980	293	9	18669	5019	33759	1	0	0	50	4	959403	1.48E-01	1
PTPRM	66398	696	-17	32094	8640	59031	2	0	0	16	2	399939	1.48E-01	1
SH3KBP1	340334	NaN	58	15069	4128	46368	1	0	0	50	5	888684	1.48E-01	1
WDR13	817501	NaN	29	10296	3114	7056	1	0	0	50	12	1011945	1.48E-01	1
ZBTB7A	2296242	207	29	12036	3831	1944	1	0	0	50	7	868485	1.48E-01	1
AFAP1L1	386336	380	25	16782	4629	21303	1	0	0	50	6	1055937	1.49E-01	1
ILF2	1656449	183	40	8628	2415	29529	1	0	0	50	14	936771	1.49E-01	1
ST6GALNAC1	999845	191	31	12822	3693	14328	1	1	0	50	8	942744	1.49E-01	1
SOX6	126866	989	-18	18780	4953	27603	1	0	0	50	6	980847	1.49E-01	1
HIRA	611613	300	1	21978	6372	39231	1	0	1	50	11	1118238	1.49E-01	1
BACH1	315733	289	60	15807	4236	4959	1	0	0	50	8	1101672	1.49E-01	1
MED8	1088321	252	27	6597	1845	11511	1	0	0	50	22	990744	1.50E-01	1
POLE2	612579	342	25	11913	3027	27873	1	0	0	50	12	872928	1.50E-01	1
ZC3H12A	446254	357	25	12420	3960	6930	1	0	0	50	7	913716	1.50E-01	1
WRAP53	2068255	213	31	11739	3489	12852	1	0	0	50	21	895344	1.50E-01	1
C20orf194	1015129	338	40	26358	6762	77427	2	1	0	15	5	425910	1.50E-01	1
PELI2	315208	818	10	9006	2541	7191	1	0	0	50	11	821073	1.50E-01	1
RSC1A1	677127	162	28	12960	3753	1386	1	0	0	50	8	943167	1.50E-01	1
FUT11	1009357	191	42	10248	3153	14229	1	0	0	16	3	480432	1.50E-01	1
ST6GAL2	52131	1042	-22	11799	3474	8748	1	0	0	50	24	971169	1.50E-01	1
ARMC3	164960	449	12	19122	5088	25776	1	0	0	50	4	920571	1.51E-01	1
PANK4	339388	228	38	16722	4842	27144	1	0	0	33	5	592899	1.51E-01	1
TMC7	850990	171	18	15825	4263	32103	1	0	0	49	8	1047093	1.51E-01	1
CYTSB	302887	339	-13	23352	6609	42255	1	1	1	50	9	1036053	1.51E-01	1
KCNF1	668276	514	23	10263	3102	603	1	0	0	50	13	956445	1.51E-01	1
SPINT2	1410213	301	-1	5484	1563	10755	1	0	0	50	21	780264	1.51E-01	1
CCDC55	605144	298	24	12540	2787	9441	1	0	0	50	10	1004679	1.52E-01	1
KIAA1257	1149132	379	52	9048	2274	8622	1	0	0	50	14	902904	1.52E-01	1
TBC1D10B	2312884	165	47	16485	5664	4761	1	0	0	50	7	828624	1.52E-01	1
TSSK4	974559	220	41	7254	2025	6759	1	1	0	14	3	307503	1.52E-01	1
SLC45A4	277190	239	57	16662	5163	10449	1	0	0	50	7	1111863	1.52E-01	1
SLC22A15	589216	538	9	11754	3438	21096	1	0	0	50	12	1028466	1.53E-01	1
RBL1	822888	309	42	23445	6255	38025	1	0	0	50	4	961434	1.53E-01	1
ABCA12	526764	857	9	56982	15243	89586	3	0	0	11	1	359943	1.53E-01	1
RPN2	787991	404	44	15306	4620	35946	1	1	0	50	11	1066734	1.53E-01	1
RELN	291011	954	7	75918	19833	110952	4	0	1	34	7	729648	1.53E-01	1
RNF38	564580	248	40	11082	3246	16164	1	0	0	50	10	993759	1.53E-01	1
ING1	560003	274	51	9792	2961	3150	1	0	0	50	9	802362	1.53E-01	1
PLBD1	339369	778	7	12132	3186	18729	1	0	0	50	12	1045308	1.54E-01	1
RSAD1	1332860	200	23	9222	3045	13347	1	0	0	50	14	1049274	1.54E-01	1
B3GALT5	286705	689	-70	6606	1809	1836	1	0	0	50	28	1087071	1.54E-01	1
CDC40	132627	636	19	12996	3186	22437	1	0	0	36	5	691131	1.54E-01	1
C15orf55	542657	234	22	23379	7428	17631	1	1	0	50	5	797619	1.55E-01	1
COL6A3	423594	399	10	67251	20526	79155	2	0	1	34	3	909072	1.56E-01	1
PIP5K1C	2156221	206	32	14505	4188	22779	1	0	1	50	14	987045	1.56E-01	1
MSLN	1187310	273	39	13224	4389	15624	1	0	1	50	10	910320	1.56E-01	1
OVCH2	97859	823	0	12471	3279	7677	1	0	1	50	13	936453	1.57E-01	1
POM121	641244	332	59	20151	6840	29628	1	0	0	41	5	724818	1.57E-01	1
PIGR	467960	385	26	16233	4782	16101	1	0	0	50	7	1035732	1.57E-01	1
CYP2F1	1016551	354	11	10497	3111	11988	1	0	0	50	13	784584	1.57E-01	1
DYNC1I1	184459	747	-7	14262	3756	33975	1	0	0	50	9	1085979	1.58E-01	1
NUAK2	664542	178	30	13164	4035	13167	1	0	0	50	8	952428	1.58E-01	1
IL2RG	759088	NaN	27	8112	2148	8703	1	0	0	50	22	1140387	1.58E-01	1
KLHL14	213836	913	-12	13452	3819	11790	1	0	0	50	8	908514	1.58E-01	1
C1orf14	757638	424	20	14115	3867	20097	1	0	0	50	10	1078044	1.58E-01	1
ZNF12	721477	506	39	15363	3627	7668	1	0	0	50	7	925572	1.59E-01	1
INTU	211890	437	-11	20439	5571	25191	1	0	0	47	3	847425	1.59E-01	1
FOXJ3	541904	579	23	13722	3531	19584	1	0	0	39	4	658917	1.59E-01	1
WDR48	226944	500	25	15084	3888	30024	1	0	0	50	13	1103640	1.59E-01	1
ZNF114	1052191	391	32	9111	2283	6741	1	0	0	50	11	740166	1.59E-01	1
HNRNPUL1	1186597	214	24	18516	5127	28359	1	1	0	50	14	1007742	1.59E-01	1
DAPK3	2173603	207	30	9735	2820	9144	1	1	0	50	11	765225	1.59E-01	1
SOX17	240943	554	-8	8505	2736	1503	1	0	0	50	15	1020033	1.60E-01	1
MOGS	1069803	343	45	16962	5808	4554	1	0	0	50	17	1075455	1.60E-01	1
FZD9	904644	399	48	11988	3996	1503	1	0	0	50	15	1225581	1.60E-01	1
FUT7	1951939	202	40	6981	2352	6003	1	0	0	50	17	850737	1.60E-01	1
MYO9B	945446	330	36	46404	13374	32571	2	1	0	50	19	1228782	1.60E-01	1
ACSS3	26211	1037	-20	14832	4275	23085	1	1	0	50	15	842673	1.60E-01	1
CASP10	590374	386	39	12390	3432	20700	1	0	0	50	11	961137	1.61E-01	1
GAD1	352183	519	31	13488	3504	32112	1	0	0	34	8	889686	1.61E-01	1
TGM3	555761	399	27	15033	4155	22266	1	0	0	50	8	995688	1.61E-01	1
IGSF10	36173	606	6	55155	16305	9828	3	0	0	36	5	567069	1.61E-01	1
UNK	1806586	178	31	18990	5535	15894	1	0	0	50	5	1031958	1.62E-01	1
PKP2	292831	381	-18	18822	5460	26055	1	0	0	50	6	1055991	1.62E-01	1
CLGN	134135	752	4	13800	3201	21474	1	0	0	50	8	928707	1.62E-01	1
YSK4	297611	434	28	28830	7395	24084	1	0	0	41	5	1046049	1.62E-01	1
GCM2	263829	483	14	10842	3009	8703	1	0	0	50	11	904407	1.62E-01	1
CHML	NaN	NaN	NaN	13968	3771	2457	1	0	0	50	26	2063487	1.62E-01	1
GK	82798	NaN	34	12612	3228	27927	1	0	0	33	9	731970	1.62E-01	1
HIRIP3	NaN	NaN	NaN	11991	3264	8721	1	0	0	50	26	2069244	1.62E-01	1
KIF3C	597475	166	40	16803	4887	15345	1	0	0	50	7	1032705	1.62E-01	1
SH2B2	574073	361	45	12153	4011	6147	1	0	0	50	10	1015518	1.63E-01	1
KIF17	632832	208	35	21861	6453	19773	1	0	0	50	11	903018	1.63E-01	1
TLR8	208025	NaN	64	22134	6054	4761	1	0	0	50	9	1370409	1.63E-01	1
ZNF699	401242	705	-65	14124	3381	8532	1	0	0	50	24	887751	1.63E-01	1
COPB2	246935	671	15	20076	5169	35217	1	0	0	6	0	109410	1.63E-01	1
ARHGAP10	75227	678	22	17592	4449	36297	1	0	1	34	3	704376	1.63E-01	1
HIVEP3	190045	457	27	49293	15876	10611	2	0	0	45	6	783144	1.64E-01	1
SEMA3D	17511	646	-28	17265	4335	34083	2	0	0	17	2	194403	1.64E-01	1
IKZF4	2693176	215	38	12426	3648	9144	1	1	0	50	9	951672	1.64E-01	1
OR2M7	18846	936	-35	6525	1917	1278	1	0	0	50	16	649503	1.64E-01	1
HHIPL2	227631	467	-6	15447	4434	17802	1	1	0	50	6	884625	1.64E-01	1
TTC13	407409	595	14	19002	5055	42309	1	0	2	50	8	1205763	1.64E-01	1
TOP3B	471565	474	58	18783	5148	23319	1	0	0	48	5	606501	1.65E-01	1
DNAJB12	822407	145	45	8814	2544	12555	1	0	1	28	8	592104	1.66E-01	1
FAM65B	430274	256	26	23253	6492	17496	1	0	0	50	6	1251744	1.66E-01	1
YLPM1	878419	232	43	45591	13098	17820	3	1	0	50	12	988980	1.66E-01	1
PDIA4	598458	279	31	14067	3699	14913	1	0	0	50	11	1062918	1.67E-01	1
NEU4	598219	487	29	10041	3513	3186	1	0	0	50	16	1219728	1.67E-01	1
AKT2	1005838	400	30	10668	2814	24057	1	1	0	50	12	895263	1.67E-01	1
ZNF154	680410	849	-50	9471	2427	3987	1	0	0	50	8	494889	1.67E-01	1
COL4A4	248623	465	5	35715	11625	86274	5	0	3	6	5	305979	1.68E-01	1
DDX6	1493911	154	36	10695	2805	17667	1	0	0	50	18	1132515	1.68E-01	1
LILRA2	819283	601	-4	10260	3078	13392	1	0	0	50	15	1086681	1.68E-01	1
OPRM1	44509	878	0	15495	4287	21420	1	0	1	50	6	829512	1.68E-01	1
PROM2	238302	558	8	17868	5505	30015	1	0	0	34	5	881358	1.69E-01	1
EBF4	NaN	NaN	NaN	12873	3912	135	1	0	0	50	26	2061306	1.69E-01	1
CP	388273	312	10	23589	5841	32652	1	0	0	39	2	795255	1.69E-01	1
WDR49	145736	911	-20	15504	3846	21474	1	0	0	50	8	934335	1.69E-01	1
FZD10	59974	465	-39	12129	3585	261	1	0	0	50	9	804297	1.69E-01	1
TRMT1	1948449	221	41	14151	4263	14724	1	0	0	50	17	846003	1.69E-01	1
CCT7	536944	452	20	11709	3375	20016	1	0	0	50	10	828075	1.70E-01	1
GOLGA1	1116965	142	30	17166	4290	40995	1	0	0	50	9	913068	1.71E-01	1
MOV10	559669	325	27	21408	6456	29934	1	1	0	50	13	1022001	1.71E-01	1
HIF3A	1079866	357	39	14373	4455	25389	1	0	0	50	7	914988	1.71E-01	1
ZNF300	944830	396	32	13563	3384	8028	1	0	0	50	13	747786	1.71E-01	1
C11orf66	1415260	274	58	9396	2574	17181	1	0	0	50	10	736527	1.71E-01	1
CEP76	453636	206	41	14217	3999	15705	1	0	0	50	8	890640	1.71E-01	1
COCH	428678	454	11	11958	3315	18747	1	0	0	14	3	454515	1.72E-01	1
YTHDF3	137401	619	7	12555	3402	2925	1	0	0	50	13	947247	1.72E-01	1
DCAF8L1	10501	NaN	25	12687	3540	3753	1	0	0	50	11	978066	1.72E-01	1
LDB3	352918	192	27	17718	5412	31167	1	0	0	50	9	1251126	1.73E-01	1
C19orf45	609287	308	36	10776	3192	6462	1	0	0	50	14	1047450	1.73E-01	1
L3MBTL3	68020	844	23	17559	4284	32310	1	0	0	50	5	852510	1.73E-01	1
FOXRED2	1191841	195	30	14400	4374	14067	1	0	0	50	6	757587	1.74E-01	1
COQ4	1813435	201	46	5565	1833	10656	1	0	0	14	3	229254	1.74E-01	1
FMNL2	289066	611	8	24066	6345	33705	1	0	0	50	5	1100961	1.74E-01	1
AMOTL1	332670	472	-7	20466	5805	11934	1	0	1	50	10	1209492	1.74E-01	1
SLCO1C1	91874	501	-24	16596	4086	26334	2	0	0	8	1	158412	1.74E-01	1
C1orf55	923085	239	20	9768	2670	13599	1	0	0	50	14	895320	1.74E-01	1
PARP15	419536	311	44	15165	4203	14868	1	0	1	50	10	1038732	1.75E-01	1
SLC8A3	527365	409	28	20481	5826	11826	1	0	0	50	6	1035102	1.75E-01	1
CCDC120	833689	NaN	41	13551	4827	4518	1	0	0	43	7	904809	1.75E-01	1
ZNF804B	3101	1030	-20	29016	7524	7443	2	1	0	41	12	631755	1.76E-01	1
TMTC1	99753	510	-15	16893	4644	32688	1	0	1	50	10	1119699	1.76E-01	1
NWD1	947233	293	35	29943	9207	25119	2	2	0	50	23	1030857	1.76E-01	1
UGT2A1	19584	1065	-8	11415	3039	9180	1	1	0	32	5	513903	1.77E-01	1
TMEM132E	222789	740	-3	20127	6792	10836	1	0	0	50	10	1186695	1.78E-01	1
TFAP2D	17771	1090	-15	9636	2847	12978	1	0	0	50	17	992460	1.78E-01	1
EMID1	854820	251	51	9486	3024	16983	1	0	0	50	10	842403	1.78E-01	1
SEC23A	314158	376	-7	16824	4542	30717	1	0	0	50	8	1014597	1.78E-01	1
C9orf98	1939494	575	33	10554	2838	15453	1	0	0	25	4	431316	1.79E-01	1
DLL1	374629	631	-23	15534	4374	14769	1	1	0	50	6	822231	1.79E-01	1
OR2T4	104321	936	-39	7323	2100	1035	1	0	0	50	13	572541	1.79E-01	1
CATSPER4	896535	217	30	10299	2787	19656	1	0	0	50	18	1028433	1.79E-01	1
HPX	424837	471	17	10065	2778	14742	1	0	0	50	13	904188	1.79E-01	1
USP30	592814	487	20	11292	3126	24714	1	0	0	18	3	363927	1.79E-01	1
EML1	528390	354	10	18321	5034	39105	1	0	1	50	11	1338810	1.80E-01	1
LRP1	2190357	238	60	99615	26268	129186	2	3	1	19	11	516762	1.80E-01	1
TCP1	648197	420	22	12051	3384	29943	1	1	0	50	20	1258689	1.80E-01	1
NUSAP1	897414	237	24	9720	2574	10215	1	0	0	50	14	815724	1.80E-01	1
TLE2	1106128	195	32	16590	4830	12771	1	0	0	50	5	801819	1.80E-01	1
DLGAP1	368461	215	24	21195	6048	28854	1	0	0	50	5	982533	1.80E-01	1
SIRT2	1989663	219	30	8757	2313	20664	1	0	1	50	17	905460	1.80E-01	1
C1orf173	101813	1070	-14	32874	8967	22968	2	0	1	50	18	1049385	1.81E-01	1
C2orf39	751542	408	42	16563	4038	30375	1	0	0	28	4	643353	1.81E-01	1
POLDIP2	1405196	214	10	8010	2304	14445	1	0	0	50	18	906519	1.81E-01	1
MOCOS	393505	591	40	19074	5469	26523	1	0	0	50	14	1090938	1.81E-01	1
NLGN3	759088	NaN	27	17739	5400	8307	1	1	0	50	22	1140387	1.81E-01	1
RC3H2	407115	430	26	26208	7380	31869	1	0	0	50	5	1185351	1.81E-01	1
APEX2	245504	NaN	8	10959	3252	4014	1	0	0	50	22	1353579	1.82E-01	1
ADAM21	423685	706	22	15366	4155	2997	1	0	0	50	14	1245702	1.82E-01	1
ZNF333	1032767	448	29	14517	3861	17676	1	0	0	26	13	647415	1.82E-01	1
CD97	996589	183	32	18156	5100	26100	1	0	0	50	6	893073	1.82E-01	1
UTP15	403014	289	42	11373	3072	21591	1	0	0	9	1	304971	1.83E-01	1
NPAS2	339144	406	14	17991	5004	37566	1	0	2	50	9	1137951	1.83E-01	1
ELAVL4	93599	824	-20	8994	2382	21465	1	1	0	50	16	831525	1.83E-01	1
IFIT5	253827	213	17	10347	2730	2772	1	0	0	50	11	667317	1.83E-01	1
PARP10	2580629	247	28	20892	7170	9675	1	0	0	50	5	853704	1.83E-01	1
APOL5	1161568	376	-43	9141	2721	6147	1	0	0	50	14	792288	1.83E-01	1
ZFHX4	72333	731	8	76713	21306	6480	3	0	0	39	6	764070	1.84E-01	1
DSG3	275713	450	-18	21261	6279	28359	1	1	0	50	10	1155117	1.84E-01	1
ALOX12B	1528802	272	26	15120	4338	17388	1	0	0	50	6	748065	1.84E-01	1
LRRTM4	7531	1175	-21	12582	3483	4905	1	0	0	50	14	801948	1.84E-01	1
MAGEE1	55359	NaN	-19	19491	6375	1494	1	0	0	50	9	1299492	1.84E-01	1
PDE9A	411822	331	69	14331	3129	28404	1	0	3	47	8	821061	1.84E-01	1
CIT	905544	436	24	44544	11868	100566	2	1	1	50	28	1351917	1.85E-01	1
DTL	452008	399	15	15888	4353	29745	1	1	0	50	9	1006551	1.85E-01	1
PNLIPRP1	128161	704	-16	10380	2688	23679	1	0	0	1	0	50106	1.86E-01	1
SEMA6C	1562281	184	33	19890	6759	26883	1	1	0	50	15	1007454	1.86E-01	1
ALPK3	351352	213	28	39222	12762	21816	2	1	0	50	13	1214832	1.86E-01	1
CYP1A1	746043	199	41	10899	3168	7569	1	0	0	21	4	423234	1.86E-01	1
ZBTB48	628180	259	38	14838	4143	14958	1	0	0	50	12	1114581	1.86E-01	1
CYP2B6	1041792	375	14	10578	3012	15084	1	0	1	50	12	796110	1.86E-01	1
ZHX2	426706	533	13	17511	5151	3078	1	0	0	50	9	881958	1.86E-01	1
CILP	720558	183	57	24975	7272	13113	1	0	0	50	8	853158	1.86E-01	1
FRMD4A	212541	732	24	22584	6360	41958	3	0	0	6	0	181464	1.86E-01	1
ARHGAP33	1151198	321	30	26373	9123	18360	1	0	0	50	6	814098	1.87E-01	1
FZD8	144247	708	-26	14022	4761	270	1	0	0	50	11	829752	1.87E-01	1
SLC20A1	613047	214	57	14466	4218	19638	1	0	0	27	4	559329	1.88E-01	1
GAS6	716976	465	45	14586	4251	20664	1	0	0	50	11	1012518	1.88E-01	1
ZNF800	313691	807	-5	14346	3798	8892	1	0	0	38	15	925701	1.88E-01	1
CECR2	424899	390	-46	30732	8859	21726	2	0	1	21	3	374892	1.88E-01	1
C14orf145	127660	629	-21	24384	6009	39780	1	1	0	46	10	878769	1.88E-01	1
AP1M1	814131	255	26	9642	2562	17019	1	0	1	50	23	1112442	1.89E-01	1
RASA1	154501	726	24	22983	6267	36072	1	0	0	21	6	1089345	1.89E-01	1
DTX4	542222	686	9	12999	4029	7524	1	0	0	50	10	899247	1.89E-01	1
TBR1	219774	676	10	14325	4296	10818	1	0	0	50	11	1023996	1.89E-01	1
SCUBE2	623689	357	31	22641	5952	43560	1	0	0	21	1	600546	1.89E-01	1
DDX58	426359	362	-12	20673	4941	30015	1	0	0	50	11	1300059	1.89E-01	1
ARMCX2	300391	NaN	31	12852	4239	1998	1	0	0	50	17	1285917	1.89E-01	1
RCOR3	279632	545	-1	12930	2703	18270	1	0	0	32	5	579480	1.89E-01	1
ADAM22	178742	722	17	21165	5277	53415	1	0	4	41	9	733305	1.89E-01	1
SLC6A7	1002307	228	49	13614	4053	18531	1	1	0	50	11	927741	1.89E-01	1
CAPN3	592239	284	38	18879	4629	55152	1	0	0	32	3	647793	1.90E-01	1
STOML2	945481	350	41	7608	2373	19782	1	0	2	16	8	439662	1.90E-01	1
OR7G2	311030	471	-63	7113	2211	351	1	0	0	50	25	809064	1.90E-01	1
IL18RAP	230715	671	4	13119	3441	20007	1	0	0	50	13	967230	1.90E-01	1
XIRP2	7405	1014	-18	87567	22539	18549	5	2	0	50	10	791565	1.90E-01	1
ALPL	547986	297	42	11430	3105	18414	1	0	0	15	1	303642	1.90E-01	1
MUC2	1467711	466	43	59808	17952	32778	2	1	0	50	8	1046319	1.91E-01	1
ITPRIPL2	799976	275	20	10536	3936	846	1	0	0	50	15	972078	1.91E-01	1
ALOXE3	1455014	202	31	18033	5295	19980	1	0	0	50	9	1100736	1.91E-01	1
HECW2	166718	447	13	34062	9417	47016	1	0	0	50	2	921936	1.91E-01	1
MTIF2	964970	349	25	15918	4224	21816	1	0	0	50	9	924810	1.91E-01	1
ATXN1L	NaN	NaN	NaN	13965	4665	0	1	0	0	50	26	2061924	1.92E-01	1
ZNF28	557083	1008	-39	14529	3489	17586	1	0	0	44	6	626958	1.92E-01	1
PVRL1	744818	555	30	13989	4155	13725	1	0	0	50	11	992985	1.92E-01	1
PRICKLE1	175176	650	6	18015	4728	13824	1	0	0	50	7	936243	1.92E-01	1
NPY5R	74427	1197	-18	9456	2622	1458	1	0	0	50	17	778878	1.92E-01	1
DHX15	194657	491	35	17238	4722	22248	1	0	0	50	9	1014141	1.92E-01	1
CCDC108	872634	324	36	42633	11889	44793	2	4	0	44	12	825756	1.93E-01	1
R3HDM1	561193	558	20	24060	6504	36027	1	0	0	50	3	841647	1.93E-01	1
MCAM	1087523	214	48	14007	4020	16677	1	0	0	50	16	998937	1.93E-01	1
ASTL	821367	251	45	9126	2817	11529	1	1	0	11	2	294222	1.93E-01	1
CPXM1	796251	438	41	15696	4635	15669	1	0	0	50	8	913917	1.93E-01	1
ZYG11B	652910	232	28	16170	4413	27108	1	0	0	30	5	646530	1.93E-01	1
DLGAP2	99986	671	-37	20793	5955	6831	1	0	1	50	15	967893	1.93E-01	1
FUBP3	529622	192	35	12702	3417	29826	1	0	0	18	3	455943	1.94E-01	1
SLC2A5	865627	264	31	11787	3621	13887	1	0	0	50	12	823650	1.94E-01	1
ARHGAP23	NaN	NaN	NaN	28983	9519	0	1	0	0	50	26	2066778	1.94E-01	1
SLC17A7	2173457	290	44	12012	3531	13122	2	1	0	11	5	162093	1.94E-01	1
SLC22A10	1307417	572	17	11508	3450	17136	1	0	0	50	14	860085	1.94E-01	1
SLC25A41	865106	219	33	7809	2442	5895	1	1	0	35	12	568041	1.94E-01	1
CCDC62	1009828	184	40	15546	3831	23598	1	1	0	50	14	1134276	1.94E-01	1
FAM189A1	NaN	NaN	NaN	11280	3660	13950	1	0	1	28	9	712344	1.95E-01	1
PGBD1	273319	502	35	17583	4539	11421	1	0	0	50	10	865830	1.95E-01	1
LPA	287006	545	-24	44163	12348	60480	2	1	0	34	11	874095	1.95E-01	1
FIZ1	1077402	254	-10	9996	3495	1611	1	0	0	50	11	741339	1.95E-01	1
SLC19A3	164044	353	-10	10596	3003	9450	1	0	1	22	7	478260	1.96E-01	1
CLIP2	938020	179	51	22077	6768	20754	1	0	1	50	7	924741	1.96E-01	1
BRSK2	1234040	426	43	14610	4137	22599	1	0	0	50	9	867960	1.96E-01	1
SDK2	182941	571	-22	46434	13821	30933	2	1	1	44	14	1140435	1.96E-01	1
C3orf15	368404	568	31	16995	4362	27801	1	0	0	34	13	980451	1.96E-01	1
ZNF155	498673	419	-36	11832	2865	7416	1	1	0	29	6	521214	1.96E-01	1
FOXN4	438714	519	35	10950	3360	3717	1	0	0	50	14	950118	1.97E-01	1
PCSK1	525524	288	24	16752	4461	22536	1	0	0	43	7	829194	1.97E-01	1
FDXR	1027517	320	20	10506	3354	13482	1	0	1	50	13	860439	1.97E-01	1
CLCA1	279518	762	-8	19635	5538	21267	1	0	0	50	13	1140102	1.98E-01	1
FMO2	440278	1004	-6	10353	2679	16479	1	0	0	9	1	252270	1.98E-01	1
PTCD1	1327454	288	60	14697	4482	15498	1	0	0	50	11	780582	1.98E-01	1
SETD5	781227	404	34	30609	9072	25614	1	0	0	50	14	1322112	1.98E-01	1
SLC5A7	122653	911	-16	12297	3678	14796	1	0	0	50	12	817536	1.98E-01	1
TTC29	34493	970	-9	10644	2604	7632	1	0	1	21	5	406089	1.98E-01	1
ADCY9	740126	140	19	28575	8343	13986	1	0	0	50	3	921075	1.99E-01	1
TRPV3	441141	442	-2	17250	4719	22320	1	1	0	50	11	1045791	1.99E-01	1
CTSW	3779084	287	42	8259	2262	13203	1	0	0	50	17	766377	1.99E-01	1
C9orf24	478815	302	38	6714	1575	11295	1	0	0	17	3	228531	2.00E-01	1
DCAF12L1	11311	NaN	-16	9474	3090	1341	1	0	0	50	20	987681	2.00E-01	1
HEATR2	545367	390	14	17625	5955	17937	1	0	0	50	12	992832	2.00E-01	1
SPN	NaN	NaN	NaN	7869	2994	2178	2	1	0	4	2	83766	2.00E-01	1
DDN	1737773	214	55	14250	5028	1854	1	0	0	50	7	846939	2.00E-01	1
OR10J5	492825	646	-4	6411	1941	918	1	0	0	6	2	168870	2.00E-01	1
TCF3	2396187	262	31	15627	4821	9954	1	0	0	50	8	923277	2.00E-01	1
EPHA2	866090	197	37	20943	6012	21789	1	1	0	50	6	938274	2.00E-01	1
LSG1	370452	255	34	14538	3723	26991	1	1	0	50	11	939432	2.00E-01	1
AGRN	1971475	239	15	42678	13842	22257	2	1	0	50	13	954957	2.01E-01	1
GLRB	44131	733	-34	10920	2850	11664	1	0	0	19	2	296814	2.01E-01	1
C9orf43	390186	297	36	10362	2580	29430	1	0	2	50	17	895653	2.01E-01	1
CARD9	1194160	258	28	12036	3354	12816	1	1	0	50	11	764067	2.02E-01	1
ZNF14	635741	545	-30	14109	3360	6912	1	0	0	50	9	748578	2.03E-01	1
MYOM3	817104	171	22	31308	8814	57411	1	0	0	4	0	140364	2.03E-01	1
C14orf21	915114	220	38	13275	4302	18360	1	0	0	35	6	608019	2.03E-01	1
TTLL8	895187	271	36	17838	5166	9261	1	1	0	50	21	994206	2.03E-01	1
LRPPRC	455568	429	26	31047	7968	57888	1	0	0	29	1	724200	2.03E-01	1
ZNF644	223798	843	-7	28659	7377	16605	1	1	0	50	15	1060446	2.03E-01	1
KCNG3	254123	368	24	9045	2790	7191	1	1	0	12	3	287304	2.04E-01	1
ZNF608	39167	575	14	31998	9141	15804	1	0	0	39	5	808146	2.04E-01	1
CEP78	249135	554	-32	15759	4302	10125	1	0	0	21	2	434439	2.04E-01	1
CRTAC1	530090	369	12	14568	3810	19332	1	1	0	50	12	1043640	2.05E-01	1
ROD1	510989	242	31	12066	3450	28647	1	0	0	29	8	620511	2.05E-01	1
CDC42BPA	290976	481	-2	38043	9657	67149	1	0	0	42	7	1067418	2.05E-01	1
CPZ	92046	471	35	13938	4089	10026	1	0	0	50	15	1132077	2.05E-01	1
DNAH10	1032254	482	39	97437	26097	92448	2	0	1	16	1	805470	2.06E-01	1
SMOX	784685	231	26	12504	3570	9963	1	1	0	50	19	957702	2.06E-01	1
HYDIN	592186	723	1	110976	30477	81531	1	1	0	22	3	485532	2.06E-01	1
LINGO4	1062482	255	29	11829	4245	2916	1	0	0	50	15	1015068	2.06E-01	1
MAPK3	NaN	NaN	NaN	8541	2520	10152	2	1	1	4	3	91266	2.06E-01	1
WDFY4	NaN	NaN	NaN	68445	19746	4950	3	0	1	50	27	2081955	2.06E-01	1
ZNF609	841050	278	43	29775	8637	28377	1	0	0	49	9	962979	2.06E-01	1
FBLN1	448796	195	3	18822	5046	31896	1	0	0	50	9	1028640	2.07E-01	1
MFI2	719859	308	37	17244	5058	18621	1	0	0	50	8	917490	2.07E-01	1
USH1G	1045089	223	25	9528	3018	5535	1	0	0	50	19	930663	2.07E-01	1
CACNA2D1	58044	982	4	24822	6030	52155	1	0	1	50	10	822567	2.07E-01	1
KALRN	315141	549	32	66363	17778	115353	2	2	1	50	13	1410069	2.07E-01	1
C15orf61	NaN	NaN	NaN	3306	1014	0	1	0	0	4	1	79608	2.07E-01	1
GJA10	383829	567	24	11505	3165	1602	1	0	0	50	20	1130262	2.07E-01	1
BICC1	156609	497	-22	21126	5919	37233	1	0	0	29	5	831783	2.07E-01	1
CDH3	777628	299	24	17787	5163	32022	1	0	0	44	10	1068174	2.08E-01	1
ZNF282	639444	254	30	14241	4155	8334	1	0	0	50	11	979155	2.08E-01	1
ZNF709	1754294	593	0	14154	3288	7110	1	0	0	50	16	1104042	2.08E-01	1
MARCO	152902	553	-2	11418	3225	24120	1	0	0	50	13	936813	2.08E-01	1
CD200	260383	621	20	6348	1833	11592	1	0	2	15	2	168999	2.09E-01	1
MEGF8	792230	218	42	57963	18510	32958	2	1	0	33	3	660588	2.09E-01	1
CDH24	1261207	185	41	16962	5574	15894	1	0	0	50	10	1088778	2.09E-01	1
PCDH9	19605	831	-11	26034	7500	6336	1	0	0	50	17	1037496	2.09E-01	1
MKL1	578345	228	55	19365	6231	23580	1	0	0	50	6	881553	2.09E-01	1
BCAM	920101	196	-3	13320	4203	15948	1	1	0	50	11	899661	2.09E-01	1
C9orf102	260804	471	25	15588	4131	23724	1	0	0	50	16	1208721	2.10E-01	1
MEPCE	1479297	186	60	14001	4737	4707	1	0	0	50	9	879207	2.10E-01	1
SOX9	159643	606	-41	10704	3138	3708	1	0	0	50	14	815163	2.10E-01	1
ATMIN	231500	284	4	17256	5118	5976	1	0	0	50	11	1038453	2.10E-01	1
RPTN	486922	468	25	17316	3951	5220	1	0	0	50	8	896415	2.10E-01	1
PAK4	1652029	286	26	12186	4086	9009	1	0	0	50	9	737100	2.11E-01	1
GFPT2	1453124	362	19	15045	4062	31068	1	0	0	34	12	912942	2.11E-01	1
MAP4K1	1503183	363	27	18750	5442	34722	1	0	0	24	8	563703	2.11E-01	1
SLC8A2	797690	276	38	19116	6102	10287	1	0	0	50	8	788823	2.11E-01	1
CEBPZ	488101	253	42	23445	5616	26064	1	0	0	25	0	437004	2.11E-01	1
PDZD3	1258103	195	57	10614	3426	15552	1	0	0	50	20	1131243	2.11E-01	1
KIF23	307077	298	19	21309	5430	36936	1	0	0	44	9	1098138	2.13E-01	1
GMEB1	817267	128	27	12438	3429	17217	1	1	0	50	16	959700	2.13E-01	1
C3orf32	93870	581	8	7707	2175	12798	1	0	0	14	1	181119	2.14E-01	1
CCDC96	459652	426	70	11631	3399	1989	1	0	0	50	15	900315	2.14E-01	1
NACA	2637730	154	47	40731	15726	13194	2	0	0	42	9	997755	2.14E-01	1
RAB3GAP2	651142	476	4	30777	8085	77031	1	0	0	49	9	944211	2.14E-01	1
PIWIL1	224466	621	-26	18975	5019	36018	1	0	0	50	11	1094265	2.14E-01	1
SNTB1	154339	819	2	11286	3483	18882	1	0	0	50	16	906459	2.14E-01	1
ZNF71	174439	849	-68	10380	2886	3843	1	0	0	50	17	842910	2.14E-01	1
SLC1A6	961949	546	4	11757	3822	12312	1	1	0	49	21	1101132	2.15E-01	1
C9orf57	NaN	NaN	NaN	3621	915	0	1	0	0	4	1	79509	2.15E-01	1
NYNRIN	897133	265	40	39120	12441	7344	2	0	0	50	15	932223	2.15E-01	1
SAMD9L	362550	625	8	34119	8712	1386	1	0	0	50	2	825489	2.16E-01	1
C2orf7	536944	452	20	4107	1158	8001	1	1	0	6	2	110532	2.17E-01	1
SLC6A5	148079	842	1	17133	4953	32850	2	0	0	8	3	172689	2.17E-01	1
MAGI2	17425	1055	-24	31077	8991	50868	2	1	0	13	4	368079	2.17E-01	1
B4GALNT1	1329939	344	52	11118	3651	12834	1	1	0	50	15	881712	2.17E-01	1
LYST	438216	401	9	82686	21804	89901	2	0	1	29	3	813645	2.18E-01	1
PRDM15	279380	366	35	32973	8859	43272	1	0	0	34	0	629406	2.18E-01	1
PLB1	478034	172	32	32979	8781	99603	1	0	1	1	1	122823	2.18E-01	1
KCNH8	25033	1018	-14	23883	6573	30564	1	0	0	50	16	980262	2.18E-01	1
C1orf65	368078	600	-10	12975	3882	684	1	0	0	50	8	656970	2.18E-01	1
KIF16B	108352	867	-26	29055	7431	51849	1	0	1	50	13	927270	2.18E-01	1
BICD1	387398	460	23	21048	5646	21528	1	0	0	50	14	1390734	2.18E-01	1
KERA	21995	523	-17	7554	2049	3150	1	0	1	3	1	29952	2.18E-01	1
KIAA0408	151114	811	-10	15132	3777	8478	1	0	0	50	11	875424	2.19E-01	1
CLEC1B	305376	565	19	5184	1224	11574	1	0	1	5	2	128412	2.19E-01	1
OR2L13	24438	1015	-27	6567	1920	60822	1	0	0	9	1	141087	2.19E-01	1
SSC5D	NaN	NaN	NaN	31941	11061	0	1	0	0	50	26	2068320	2.19E-01	1
DTNA	116061	552	-20	17103	4560	38385	1	0	1	28	5	625116	2.19E-01	1
CLCNKB	886121	197	43	15792	4782	25533	1	0	0	24	3	478773	2.20E-01	1
GATA6	230941	437	-1	12162	4146	5985	2	2	0	8	2	119268	2.20E-01	1
C8orf80	409228	222	34	17565	4602	15381	1	0	0	24	3	500976	2.20E-01	1
ACE2	179295	NaN	32	17967	4416	38520	1	0	0	50	14	1193277	2.20E-01	1
BTBD12	745599	224	39	38346	11667	20556	1	0	1	50	8	1101969	2.20E-01	1
PRR23A	NaN	NaN	NaN	5307	1902	0	1	0	0	5	1	129900	2.21E-01	1
MEP1A	137754	431	2	16512	4143	24561	1	1	0	50	8	762042	2.21E-01	1
ZIC5	323784	500	35	13395	4569	1593	1	0	0	50	11	888279	2.21E-01	1
C6orf204	129707	1029	8	18795	4659	35199	1	0	0	50	12	887268	2.21E-01	1
TMPRSS15	274061	981	-64	22665	5757	37206	3	0	0	5	0	92310	2.21E-01	1
ADAM11	1224408	175	31	16926	4800	29583	1	0	0	50	8	862458	2.21E-01	1
INSRR	NaN	NaN	NaN	27684	8388	30582	1	0	1	50	27	2096229	2.21E-01	1
KIF7	804572	319	27	28137	8799	15255	1	0	0	50	11	961335	2.22E-01	1
KLHDC7B	1075525	207	42	11778	4287	0	1	0	0	50	13	875271	2.22E-01	1
CHD4	2790851	179	51	42129	10926	67527	2	0	2	17	4	469878	2.22E-01	1
PSCA	384374	412	23	2481	714	162	1	0	0	5	0	46761	2.22E-01	1
DSTYK	715889	277	39	19917	5643	29007	1	0	0	50	10	1073652	2.22E-01	1
KIAA1797	125322	525	20	39264	10938	72396	1	0	0	45	1	852834	2.22E-01	1
SLC6A8	1716845	NaN	44	13602	4002	7794	1	0	0	26	3	394419	2.23E-01	1
GPR112	380446	NaN	28	63921	20094	43785	2	0	1	50	8	950730	2.23E-01	1
KLHL24	1124894	463	32	12921	3522	9234	2	1	0	8	6	164955	2.23E-01	1
MMP9	630342	381	51	15078	4488	14517	1	1	0	50	13	1046088	2.24E-01	1
KLB	648710	177	43	22104	6273	8298	1	0	0	50	9	1059942	2.24E-01	1
NETO1	32720	916	-26	12072	3030	18225	1	0	1	50	16	870210	2.24E-01	1
STARD8	172747	NaN	15	23352	6960	8118	1	0	0	50	13	866730	2.25E-01	1
NHSL1	NaN	NaN	NaN	34677	10800	2943	1	0	0	50	26	2071002	2.25E-01	1
YTHDF2	818065	208	30	12381	3459	6489	1	1	0	50	18	809292	2.25E-01	1
ZNF365	157974	731	-3	15150	4173	24192	1	1	0	50	13	950217	2.25E-01	1
LACTB	451944	230	36	11706	3306	7038	1	0	0	48	21	1060104	2.25E-01	1
PTPDC1	449197	349	25	17841	5046	18477	1	0	0	15	0	324399	2.25E-01	1
ZNF828	612511	283	46	16929	5085	1701	1	0	0	50	10	1000728	2.25E-01	1
ICAM5	1802015	191	21	18759	6594	11790	1	0	0	50	10	1100391	2.25E-01	1
SLC7A10	380625	270	-9	11010	3516	11151	1	1	0	23	7	471030	2.26E-01	1
NCAN	940952	232	17	27762	8436	21573	2	0	1	50	18	939822	2.27E-01	1
TNR	177437	738	4	29163	8286	43749	1	0	1	50	10	1065384	2.27E-01	1
PKN1	954144	204	43	20286	6336	19512	1	0	0	4	0	81402	2.27E-01	1
TMCC2	690215	169	34	14694	4620	7506	1	0	0	50	16	1086099	2.27E-01	1
TTC21A	213514	500	30	29100	7602	47790	1	0	2	50	15	1091748	2.28E-01	1
PCSK6	372683	406	-1	24345	6840	20646	1	0	0	50	7	1059840	2.28E-01	1
PCM1	381765	253	2	44952	11055	26028	1	0	0	50	8	1193298	2.28E-01	1
IQSEC3	241073	592	27	25152	7968	16722	1	0	0	50	7	1101930	2.29E-01	1
SUSD2	744077	202	44	17511	5232	13185	1	0	0	50	12	1062324	2.29E-01	1
C1orf113	685495	212	32	16212	4803	1575	1	0	0	50	9	881235	2.29E-01	1
FMN1	238197	520	5	25740	7155	25956	1	0	2	50	6	1004205	2.29E-01	1
RNF10	1583841	209	40	17706	4794	34065	2	0	0	7	4	191670	2.30E-01	1
LRRC8A	1644028	201	14	16860	5109	3969	1	0	0	50	16	1080993	2.30E-01	1
FASTKD2	206970	816	1	15549	4044	19116	1	0	0	50	18	1086543	2.30E-01	1
ALDH1L2	244603	334	33	20244	5496	38889	1	0	0	43	8	898287	2.31E-01	1
NAPSA	1072052	528	26	8805	2886	11394	1	0	0	50	17	745305	2.32E-01	1
LCT	493727	403	28	41103	11547	32625	1	0	0	50	4	1088559	2.32E-01	1
WDR64	172691	227	-16	24084	6066	29286	1	1	1	50	8	845916	2.32E-01	1
EIF3E	187290	965	6	10086	2406	20232	1	0	0	21	7	382506	2.32E-01	1
TTBK1	1293543	363	51	27207	8991	18450	1	1	0	50	11	897264	2.32E-01	1
MOXD1	188578	673	1	13416	3576	18792	1	0	0	14	1	275868	2.32E-01	1
MRC2	200276	280	-18	32322	8682	30762	1	0	0	50	11	1036008	2.33E-01	1
MYH7	1220544	456	29	42435	11205	63576	2	1	0	30	9	631080	2.33E-01	1
ARMC4	125789	454	-4	22704	6195	32553	1	0	0	50	11	1164816	2.33E-01	1
PGC	429684	341	47	10509	3063	17064	1	0	0	15	8	386067	2.33E-01	1
PCDHB14	800016	708	-15	16278	5295	2043	1	0	0	50	8	702867	2.33E-01	1
C3orf20	540760	510	41	19380	5559	27576	1	0	2	43	8	843441	2.34E-01	1
RIPK1	437184	268	41	14748	3720	19557	2	0	0	4	0	95163	2.34E-01	1
ZEB1	323935	635	16	24417	6372	18720	1	0	0	50	9	1129920	2.34E-01	1
RGNEF	279980	577	39	37920	10140	32778	1	0	0	50	7	932268	2.34E-01	1
EZH1	1740597	177	36	16761	4119	39375	1	0	0	19	2	395427	2.35E-01	1
ZNF787	565708	480	-66	7932	2508	1350	1	0	0	50	23	844053	2.35E-01	1
PPP1R3F	547555	NaN	25	16098	5628	2385	1	0	0	50	10	966723	2.35E-01	1
C14orf49	202508	475	32	20787	6159	27351	2	1	2	6	4	222186	2.35E-01	1
C2CD2	251773	366	76	14796	4491	16794	1	0	0	50	13	920253	2.35E-01	1
ZNF677	427680	921	-46	12933	2970	5787	1	0	0	50	7	468666	2.36E-01	1
PKP1	758588	193	23	16233	4467	20385	1	0	0	15	1	327342	2.37E-01	1
FBXL13	720636	510	30	16353	4149	43902	1	0	0	22	7	597465	2.37E-01	1
FRMPD4	191024	NaN	22	28239	8058	32877	1	0	0	50	11	1522995	2.38E-01	1
ZNF48	2338593	142	59	12717	4050	1746	1	0	0	50	14	925113	2.38E-01	1
NRAP	195180	587	1	38550	9681	76257	1	0	0	5	0	144258	2.38E-01	1
ATP8A2	331788	648	20	26310	7089	60444	1	0	0	23	2	599337	2.39E-01	1
ZNF543	432083	869	-17	12993	3342	10053	1	0	0	50	13	750234	2.40E-01	1
TOP1	383646	129	14	17511	3891	34902	1	0	0	44	11	865365	2.40E-01	1
UGT2B4	18715	1044	-22	11445	3036	13338	1	0	0	50	25	1065792	2.41E-01	1
EPS8L3	933010	190	27	13029	3684	24381	1	0	0	50	19	1108965	2.41E-01	1
RRM1	392720	601	31	17568	4491	30717	1	1	0	21	9	468948	2.41E-01	1
DST	403209	446	23	147072	37320	171459	1	2	1	19	5	581313	2.41E-01	1
SCNN1B	520509	611	32	13992	3747	20538	1	0	1	50	18	1007709	2.41E-01	1
PRSS8	1296884	351	35	7236	2232	5697	1	1	0	12	6	278217	2.42E-01	1
SAMD4A	653012	376	38	16155	4644	22419	1	1	0	50	14	1037682	2.42E-01	1
PRMT5	1177534	225	34	14430	3939	27756	2	0	0	5	1	106590	2.42E-01	1
ZNF30	903994	549	-57	13656	3363	2529	1	0	0	43	19	789708	2.43E-01	1
NEK8	1695792	208	40	14700	4515	21231	1	0	1	50	16	1029552	2.43E-01	1
NEGR1	23816	1136	-23	7662	2157	19026	2	0	0	3	1	55812	2.44E-01	1
SYCP2L	269928	483	20	18606	4389	49761	1	0	1	37	11	907875	2.44E-01	1
PHKB	320760	885	-3	25377	6663	73629	1	0	0	27	3	645405	2.44E-01	1
TROAP	2137968	175	37	16878	5559	21951	1	1	0	50	10	952485	2.45E-01	1
SVEP1	211688	369	1	77310	20826	57429	2	2	0	50	9	1190142	2.45E-01	1
NOX4	30048	1071	-25	12927	3318	26316	1	0	1	13	4	364416	2.45E-01	1
COG1	221646	251	-11	20895	6114	23481	1	1	0	50	11	1047153	2.45E-01	1
ABCA4	512482	370	-2	49380	13782	86355	1	0	0	44	1	961170	2.45E-01	1
DNAH6	NaN	NaN	NaN	91104	23925	21546	3	1	1	50	28	2102730	2.45E-01	1
PYHIN1	97254	914	6	10932	2928	15534	1	0	0	12	1	207468	2.46E-01	1
ZNF835	174439	849	-68	11763	3375	3969	1	0	0	50	17	842910	2.46E-01	1
SSX2IP	335727	572	-6	13851	3222	23247	1	0	0	50	12	698790	2.46E-01	1
DZIP1	229772	438	45	19347	4773	38421	1	0	0	17	2	423447	2.46E-01	1
RPH3A	651570	527	28	15414	4071	32211	1	0	0	41	11	837585	2.47E-01	1
RASAL3	524410	481	33	20928	7008	10260	1	0	0	43	20	965241	2.48E-01	1
FN1	585272	533	13	53694	15111	82269	2	0	1	31	5	611187	2.48E-01	1
ATXN7L2	1056159	272	37	15180	4719	16101	1	0	0	50	9	755967	2.48E-01	1
JPH4	1250373	553	35	12744	4383	3996	1	0	0	50	17	1068756	2.48E-01	1
ITGA4	233378	518	20	22947	5916	43038	1	0	2	50	9	974892	2.48E-01	1
PHKA2	182760	NaN	35	27084	7440	62037	1	0	0	36	4	776472	2.48E-01	1
GTF3C3	404194	370	14	19545	5034	30663	1	0	0	16	3	482874	2.48E-01	1
PTCH1	186893	510	53	32238	9522	38889	2	0	0	12	1	234549	2.49E-01	1
CIC	790787	299	37	32577	11568	19125	1	1	0	50	9	924870	2.49E-01	1
MEI1	1452842	180	49	27486	8037	35640	1	0	0	2	0	82116	2.49E-01	1
DDX31	1546589	581	42	18426	5325	35838	1	0	0	50	13	1056780	2.49E-01	1
EXD3	1632320	208	30	18645	5808	12213	1	0	1	50	12	1056204	2.50E-01	1
RGP1	922448	190	48	9099	2880	14157	1	1	0	13	2	215511	2.50E-01	1
KIAA0528	213736	811	-9	21981	5910	38169	1	0	0	4	0	77406	2.51E-01	1
CRIPAK	1018381	507	41	9060	3009	2061	1	0	0	1	0	26235	2.51E-01	1
TXLNB	192994	504	14	14892	3927	14328	1	0	0	50	15	916140	2.51E-01	1
C14orf174	551151	418	50	14481	3816	5481	1	0	0	50	17	1039809	2.51E-01	1
CSF1R	1127889	228	50	21105	5886	33507	1	0	1	50	11	1037298	2.51E-01	1
SDCCAG1	661668	174	27	24477	5772	47997	1	0	0	29	3	517092	2.51E-01	1
EGR4	582263	454	36	11862	4122	1440	1	0	0	50	16	908955	2.52E-01	1
C19orf29	2167983	269	31	16236	4635	3366	1	0	0	50	11	855312	2.52E-01	1
HFM1	263616	615	-10	32268	7872	55899	1	0	0	36	6	866904	2.53E-01	1
NOL10	804107	344	32	15564	3759	13653	1	0	0	50	16	952242	2.53E-01	1
ZNF318	1262275	273	43	47634	14268	18693	2	0	0	50	10	958104	2.53E-01	1
RYR1	1481209	353	17	108705	31128	141984	1	1	2	10	4	396339	2.53E-01	1
DBH	765804	481	31	13248	3852	16407	1	1	0	26	9	586833	2.53E-01	1
SLC26A4	515284	579	37	16926	4881	34209	1	1	0	50	19	1142268	2.55E-01	1
CILP2	868278	284	7	23526	7983	9252	1	0	0	50	6	884031	2.55E-01	1
CAPN12	1697047	322	45	15591	4569	17136	1	0	0	50	11	816216	2.55E-01	1
HERC5	442906	295	29	22719	5748	35847	1	0	0	31	6	738555	2.55E-01	1
MED24	1613074	202	28	21531	6135	34308	1	0	0	50	10	946308	2.56E-01	1
FBXO38	82911	459	1	26025	6834	36315	1	0	0	40	4	717507	2.56E-01	1
POLE	724450	495	35	49917	13578	84474	1	0	0	3	0	123123	2.57E-01	1
LENG9	807048	535	-7	9936	3636	1602	1	1	0	21	5	283548	2.57E-01	1
MMAA	224882	1168	19	8961	2568	30762	2	0	0	4	0	53799	2.58E-01	1
DGCR8	587146	218	50	16734	4596	25092	1	0	0	50	11	835392	2.58E-01	1
DTX1	562320	387	44	12897	4158	6057	1	0	0	23	6	461607	2.58E-01	1
NLRC4	394223	276	21	22077	5877	14643	1	0	0	25	6	674115	2.59E-01	1
C7orf51	1479297	186	60	16995	5955	2439	1	0	1	50	9	879207	2.59E-01	1
INHBC	1347802	194	32	7239	2328	4266	1	0	1	11	2	159000	2.59E-01	1
MAST2	1003923	416	24	37923	11676	56106	3	0	2	42	18	1189791	2.59E-01	1
LGR6	674939	297	37	21201	6852	41868	1	1	0	25	5	563211	2.59E-01	1
AUTS2	52369	997	12	27612	8343	33264	1	1	0	50	13	880218	2.60E-01	1
C6	252021	888	-14	20673	5184	34641	1	2	0	45	9	848844	2.60E-01	1
RGS22	290819	449	22	28308	6819	43866	1	0	1	50	11	1260012	2.60E-01	1
DDX60	83741	350	-10	38025	9522	51282	1	0	1	3	2	112599	2.60E-01	1
MLXIP	776345	NaN	34	19563	5853	17856	1	0	1	50	13	1118589	2.60E-01	1
PIK3CA	401889	613	11	23682	5901	30474	1	0	0	18	2	480327	2.60E-01	1
ZRANB3	542328	676	16	23775	6105	31950	1	0	0	1	0	57630	2.60E-01	1
TTYH2	321651	535	3	11535	3396	24957	1	1	2	15	5	341775	2.60E-01	1
FZD2	1261037	254	16	11595	3687	216	1	0	0	50	22	891861	2.62E-01	1
DSC2	213526	521	-12	19785	5487	23814	1	1	1	43	10	852060	2.62E-01	1
MAP3K9	247989	426	43	23544	7101	20142	1	0	0	27	3	596565	2.62E-01	1
FGD1	299313	NaN	18	20391	6195	16245	1	1	0	50	12	1119318	2.62E-01	1
FAM120A	421454	547	35	24618	7125	28800	1	1	0	26	6	519654	2.62E-01	1
ARID1A	975965	182	27	47994	14412	31437	2	0	0	33	10	765348	2.62E-01	1
INO80D	290764	492	23	21714	6366	10458	1	0	0	50	15	1306674	2.63E-01	1
ATP4A	1081638	390	41	22236	6510	26235	1	1	1	46	7	770637	2.63E-01	1
ALPK2	204534	290	67	46194	12855	23634	1	0	0	50	9	1022244	2.63E-01	1
ZNF225	554986	634	-28	15570	3663	7776	1	0	1	50	9	620001	2.64E-01	1
EFR3B	NaN	NaN	NaN	17949	4929	12492	1	0	1	28	9	712155	2.64E-01	1
SEZ6L2	NaN	NaN	NaN	19347	6213	26973	1	0	1	50	27	2090445	2.64E-01	1
C9orf131	782447	350	42	22389	6969	3816	1	0	0	50	8	969168	2.64E-01	1
TSHZ3	8215	1022	-74	22791	6477	2016	1	0	0	50	10	586119	2.64E-01	1
FAM83B	25624	495	-15	21597	5889	5778	1	0	0	50	11	973518	2.64E-01	1
PIWIL4	367057	478	6	18786	4929	33588	1	0	0	20	4	472203	2.64E-01	1
ODZ4	78290	871	0	58902	16968	30015	2	1	0	32	5	621030	2.64E-01	1
ZNF528	548808	989	-53	13764	3363	8442	1	0	0	50	14	572385	2.64E-01	1
DCBLD1	189294	465	9	12948	3486	28332	1	0	0	16	5	322011	2.65E-01	1
EGFLAM	159917	497	-12	21987	6147	44649	1	0	2	50	10	1008558	2.65E-01	1
GRIN1	1722012	202	36	21213	6066	16146	1	0	0	50	11	956556	2.65E-01	1
EPHA10	445060	375	30	21327	6834	18252	1	1	0	27	6	529572	2.65E-01	1
PCDHGC5	665835	568	9	20391	6789	6768	1	0	0	50	12	1065519	2.65E-01	1
SPATA24	NaN	NaN	NaN	4695	1083	0	1	0	0	4	1	79677	2.66E-01	1
SLC12A7	639628	424	31	23190	6924	32121	1	1	0	38	6	733755	2.67E-01	1
SGK223	132314	199	43	28872	9153	7065	1	0	0	50	6	1009161	2.67E-01	1
ZNF568	265140	1008	-41	14244	3315	10647	1	0	0	20	5	391509	2.67E-01	1
SLC6A19	657890	541	24	13596	3963	17505	1	0	0	13	4	343719	2.68E-01	1
CD93	199022	554	-50	13368	4299	3393	1	0	0	42	11	673725	2.68E-01	1
MAMDC4	1921909	176	44	24261	7419	30591	2	0	0	7	3	226374	2.68E-01	1
DYSF	324429	533	10	47418	13026	86148	1	0	1	38	5	884055	2.69E-01	1
PML	375211	344	41	25263	7947	18270	2	0	0	13	5	295554	2.69E-01	1
TMEM132C	NaN	NaN	NaN	23112	7119	153	1	0	0	50	26	2064531	2.69E-01	1
AP1G2	1250373	553	35	16749	5229	22824	1	1	0	50	17	1068756	2.70E-01	1
COLEC11	253814	371	14	6750	1557	16182	1	0	1	12	5	206475	2.71E-01	1
FBXO41	536944	452	20	17997	6051	9243	1	1	0	50	10	828075	2.71E-01	1
ZNF780A	1181917	521	22	15417	3699	10188	1	0	0	50	17	907515	2.71E-01	1
WDR60	338838	241	3	23610	6063	26577	1	0	0	50	11	1094643	2.71E-01	1
SEC24B	202883	438	21	27198	7911	38466	1	0	0	23	1	479454	2.71E-01	1
PLK2	125347	446	5	15060	3930	22428	1	0	0	21	0	215838	2.71E-01	1
DOT1L	1658089	199	28	32505	10011	39393	1	0	1	50	5	960276	2.72E-01	1
EVI5L	836245	270	24	17475	4989	10215	1	0	0	50	15	990618	2.72E-01	1
CCDC146	312362	639	35	21435	5025	30411	1	0	1	50	7	651174	2.73E-01	1
PDE1C	124074	828	6	14172	3585	37620	1	0	3	45	11	619554	2.73E-01	1
OSBP2	752472	303	37	19515	5712	23454	3	0	2	3	2	149280	2.73E-01	1
AR	106188	NaN	-7	19536	5781	12627	1	0	1	50	14	1085751	2.75E-01	1
CCNF	2161773	309	44	16983	4860	25893	2	0	0	10	4	158136	2.76E-01	1
SLC24A2	493733	635	-12	14235	3981	18756	1	0	0	28	9	534261	2.76E-01	1
ALDH1L1	203027	610	30	19587	5586	34191	1	0	2	17	4	330702	2.77E-01	1
DMP1	500313	623	-7	11451	2607	9783	1	0	0	4	0	157680	2.79E-01	1
VWA3A	577505	269	45	26427	6774	25344	1	0	2	50	14	908142	2.79E-01	1
SAP130	541058	248	36	22728	7260	34578	1	0	0	28	4	606618	2.79E-01	1
RAI14	270712	554	-7	22149	5499	32823	1	0	1	50	12	948447	2.80E-01	1
ZSWIM5	1015582	422	26	24900	7590	31392	1	0	0	26	13	720228	2.80E-01	1
FARSB	267637	308	18	13041	3483	32949	1	0	0	11	2	244590	2.81E-01	1
KDM2B	650760	244	46	29478	8178	38583	1	1	1	50	8	1076382	2.81E-01	1
COL21A1	263671	483	-11	20877	6033	16785	1	0	0	50	9	921216	2.84E-01	1
WDR87	NaN	NaN	NaN	61389	16407	0	2	0	0	50	26	2073666	2.84E-01	1
COL8A2	853740	282	27	13671	5391	2268	1	0	0	50	14	988314	2.85E-01	1
SMC5	196227	395	-11	24627	5991	36243	1	0	0	13	1	385071	2.85E-01	1
IKBKAP	336944	471	9	29622	7665	65151	1	1	0	30	4	703872	2.85E-01	1
EPHB2	568787	464	29	21270	5946	28431	1	0	0	25	7	566196	2.86E-01	1
FAM13B	992763	396	39	21186	5157	34461	1	0	0	20	1	335223	2.86E-01	1
IGFBP6	1726226	177	38	4974	1659	6345	1	1	0	5	4	136950	2.87E-01	1
KIAA1033	237030	387	34	26460	6408	48258	1	0	0	20	0	346002	2.87E-01	1
C20orf85	372863	576	7	3024	828	4968	1	1	0	3	2	58863	2.88E-01	1
HDAC9	65395	684	-6	24303	6675	31698	1	0	1	27	5	653685	2.88E-01	1
CDHR2	593410	318	45	28137	8394	35667	1	0	0	17	0	386085	2.88E-01	1
KIAA0284	855494	247	41	32214	10419	7596	2	0	1	33	11	551691	2.88E-01	1
CACNA2D3	29637	816	12	24633	6201	58302	1	1	0	50	10	932796	2.88E-01	1
ZNF433	975609	728	-8	14691	3615	3366	1	1	0	47	10	568173	2.89E-01	1
MAP1S	1181745	246	21	21207	7665	7578	1	0	1	50	23	919461	2.89E-01	1
DAAM1	156241	405	32	23991	6042	40662	1	0	0	21	4	552447	2.89E-01	1
PCDH18	87218	686	-17	23973	6807	6138	1	0	0	50	14	1175355	2.89E-01	1
INTS5	2425755	248	51	20223	7371	1503	1	0	0	50	10	887352	2.90E-01	1
TULP4	669285	403	41	32265	9891	24822	1	1	0	50	14	938595	2.90E-01	1
ZFYVE16	318922	590	33	33426	8766	27045	1	0	0	41	7	997848	2.90E-01	1
ADAM32	347510	612	-5	17796	4344	22761	1	0	2	50	10	661272	2.91E-01	1
IL17RE	950574	170	54	14151	4461	23229	1	0	0	13	1	238440	2.91E-01	1
AGBL3	NaN	NaN	NaN	20394	5049	11952	1	0	1	28	9	711735	2.91E-01	1
PKHD1L1	134643	732	6	92214	25146	84438	3	1	1	32	4	634467	2.92E-01	1
CSF1	785919	216	30	11790	3483	13410	1	0	0	50	19	808287	2.92E-01	1
COL6A6	198659	527	16	48762	13644	41895	3	1	0	16	9	397296	2.92E-01	1
KIAA0427	99954	406	51	13008	3615	19557	1	0	0	13	1	209385	2.92E-01	1
GRIK1	71816	904	-14	21138	5691	36405	2	0	0	5	2	145503	2.93E-01	1
CELF5	903046	241	39	10761	2820	14742	1	0	2	12	8	232401	2.94E-01	1
SNX6	516968	165	10	9447	2361	21924	1	0	0	5	1	144105	2.94E-01	1
TRIM29	325456	214	31	12720	3471	11556	1	1	0	10	6	227628	2.95E-01	1
PASK	1394664	278	35	27888	8472	30969	1	0	1	50	8	985557	2.95E-01	1
TJP2	224404	525	24	27507	7737	30573	1	0	0	42	8	996336	2.95E-01	1
SIPA1L3	688670	605	-17	37296	11502	31329	2	1	1	16	5	375810	2.95E-01	1
TPCN1	429315	206	36	19626	5385	52092	1	1	0	18	4	440421	2.95E-01	1
TRPC6	70247	847	-24	20316	5280	21339	1	0	1	50	20	971868	2.96E-01	1
NLRC5	804832	154	53	40185	11916	76923	1	1	0	38	2	738069	2.96E-01	1
PHLPP1	229775	442	34	35739	11223	18198	1	0	1	50	18	1209744	2.96E-01	1
GPLD1	399209	465	7	18750	5190	41625	1	0	1	50	17	1060317	2.97E-01	1
ZFC3H1	259684	393	-11	43623	11331	58221	1	0	0	50	4	976317	2.97E-01	1
CNTNAP5	1260	1308	-14	28491	7626	25218	1	0	0	44	5	717324	2.97E-01	1
UBXN11	1021101	217	22	11307	3282	18504	1	1	1	44	17	704214	2.98E-01	1
FBXW2	645088	212	21	9888	2613	10539	1	1	1	14	3	192771	2.98E-01	1
KRT1	1441383	464	29	13644	4077	14715	1	0	0	50	18	858783	2.99E-01	1
AMOT	25417	NaN	10	22722	6933	23067	1	0	0	10	0	304977	3.00E-01	1
PHLDB2	192496	160	4	28185	7464	30375	1	0	0	50	7	699027	3.00E-01	1
SLC12A5	630342	381	51	24936	7248	43848	1	0	0	38	8	826956	3.00E-01	1
ZNF862	438832	686	26	24642	7200	2295	1	0	0	50	11	1009815	3.01E-01	1
ATP13A2	678965	221	52	26763	8274	25317	1	0	0	50	8	917478	3.01E-01	1
KIAA1324	994979	215	25	22059	6075	37548	1	0	1	50	18	1005495	3.01E-01	1
ARHGEF15	772200	257	20	17361	5913	19638	1	0	0	50	11	817740	3.01E-01	1
ARFGEF1	307618	642	26	40902	10416	61146	1	0	1	50	10	1195008	3.01E-01	1
ZNF274	1390072	581	-58	14130	3771	9000	1	0	0	50	19	874719	3.02E-01	1
ZNF611	536540	1010	-40	15429	3741	11232	1	0	1	36	6	398778	3.02E-01	1
EFCAB3	344431	362	8	11034	2637	20169	1	0	0	7	3	209871	3.03E-01	1
USP24	447636	230	9	57885	15294	48267	1	0	0	50	7	1068576	3.03E-01	1
COBL	133439	509	-22	26394	8112	26451	1	0	0	24	3	561894	3.03E-01	1
PEX1	750974	369	28	27852	7662	38331	1	0	1	50	9	963279	3.03E-01	1
SPEG	581956	335	35	66939	22827	56232	3	1	1	24	9	522111	3.04E-01	1
CEP97	547972	421	9	18702	5058	20169	1	0	0	18	5	450813	3.05E-01	1
SCUBE1	473937	440	30	21804	5673	29493	1	1	1	50	13	973914	3.06E-01	1
FAM83H	2182434	229	28	23892	8112	4311	1	0	0	50	9	918897	3.06E-01	1
PPP1R12B	770535	377	32	23076	6354	58851	1	0	2	50	14	1100661	3.08E-01	1
CASS4	254881	551	-25	16509	4920	7722	1	0	0	29	9	582579	3.09E-01	1
QRICH1	1848854	185	39	16539	4764	19935	1	1	0	50	19	951207	3.09E-01	1
TMC3	245396	787	28	23967	6516	23949	1	1	0	50	16	1200486	3.09E-01	1
SLC6A15	20920	1015	-34	16575	4530	17433	1	0	0	19	2	272574	3.09E-01	1
ZNF407	190381	1127	23	48828	13299	7641	1	0	1	50	4	1050825	3.10E-01	1
FBN1	399245	304	-1	64251	15597	117981	1	0	1	50	3	1267533	3.10E-01	1
ZFP64	145657	427	-8	23103	6192	27324	1	0	0	15	1	338139	3.10E-01	1
KIAA1107	NaN	NaN	NaN	29178	7695	0	1	0	0	50	26	2064954	3.12E-01	1
MAP1A	794398	269	37	57942	17838	4941	2	1	0	50	8	865353	3.12E-01	1
FAT2	731456	563	27	90876	27384	36036	2	0	0	44	4	759306	3.12E-01	1
KLHDC10	428896	266	37	9603	2682	17730	1	0	1	9	3	191655	3.13E-01	1
GRM1	92600	941	-13	25557	7563	18630	3	1	1	5	4	140013	3.15E-01	1
RAP2A	343135	533	28	3930	1074	3483	1	1	0	5	2	64332	3.15E-01	1
CCDC33	604483	222	45	18213	5214	32445	1	0	0	30	10	670017	3.16E-01	1
DSP	825560	218	12	62046	16326	46134	1	0	0	4	1	137220	3.16E-01	1
APC2	2352825	221	38	46140	16572	6975	1	0	1	50	2	848841	3.16E-01	1
HECW1	496063	617	13	34728	9669	50310	1	1	0	17	3	456360	3.17E-01	1
FAT1	351973	513	-13	97122	27717	35649	2	0	0	3	1	102291	3.17E-01	1
PPP1R12C	1036976	266	-1	16629	5286	18378	1	0	1	50	11	723894	3.18E-01	1
FCHO2	449417	440	18	18111	4686	24885	1	0	0	21	3	340002	3.18E-01	1
TNPO2	1959466	226	29	19809	5319	19962	1	1	1	23	10	414780	3.18E-01	1
LPHN3	11170	1494	-18	31704	8778	38367	2	0	2	24	4	237234	3.18E-01	1
GALNT5	78933	837	8	20277	5472	19440	1	0	0	47	15	926655	3.18E-01	1
CHPF	548994	487	35	15504	5556	4095	1	0	0	50	23	1072476	3.19E-01	1
CD163	665695	608	13	25125	6690	28026	1	0	2	50	9	869883	3.20E-01	1
FOXP1	99202	675	-1	16143	4260	35190	1	0	0	13	3	303747	3.21E-01	1
ITGA8	110825	853	-3	23529	6261	55521	1	0	1	18	6	505761	3.21E-01	1
TLL2	798938	623	33	22359	5793	40482	1	0	0	18	2	371346	3.21E-01	1
MGEA5	817474	335	37	20112	5187	29421	1	0	1	50	11	734379	3.22E-01	1
EPDR1	100826	683	10	7206	2199	3735	1	0	2	1	2	17733	3.23E-01	1
RGL1	493691	597	14	17676	4680	44523	1	0	0	7	1	243642	3.23E-01	1
THBS1	467443	433	-5	25734	6639	28017	1	0	0	18	5	610206	3.23E-01	1
ADAMTSL4	1475649	152	31	22944	7368	22761	1	1	0	50	10	971820	3.24E-01	1
DBC1	3696	1010	-25	16443	4383	10431	1	0	0	50	21	938493	3.24E-01	1
ATP7A	549429	NaN	19	32034	9285	53208	1	0	0	23	3	575208	3.25E-01	1
DMD	31871	NaN	-12	83907	20880	112707	2	0	1	17	2	523974	3.25E-01	1
C14orf43	535648	191	50	21789	6813	15210	1	0	0	50	9	753090	3.27E-01	1
OSBPL7	1118277	217	27	18366	5187	27054	1	2	1	50	15	885873	3.28E-01	1
MARK3	937868	161	36	16542	4428	29844	1	0	0	8	3	299820	3.29E-01	1
EMILIN2	564910	468	37	22200	6510	11241	1	0	0	50	12	888273	3.29E-01	1
AFF4	686574	200	66	25371	6777	38988	1	0	1	21	4	343542	3.29E-01	1
GGN	1467279	253	0	12768	4953	2880	1	0	0	50	17	789462	3.30E-01	1
CAPN6	132204	NaN	23	14076	3690	22932	1	0	0	11	0	157158	3.30E-01	1
SFI1	741049	313	37	27252	7479	45873	1	0	0	50	11	978498	3.31E-01	1
FSCB	131880	932	-58	16908	5394	2232	1	1	0	31	10	357009	3.31E-01	1
NFKBIZ	550073	421	16	15465	4344	18306	1	0	0	13	2	248415	3.31E-01	1
ZFP112	705123	671	-38	20121	4701	7785	1	0	0	50	9	608631	3.32E-01	1
OBSL1	548994	487	35	40014	13257	17919	1	0	1	49	21	1067832	3.32E-01	1
PDE3B	364855	539	-14	23805	6786	31185	1	0	0	50	13	975528	3.32E-01	1
BTAF1	366076	306	22	40470	10830	57744	1	0	0	50	10	1288707	3.33E-01	1
ACSL3	261505	361	14	15780	4191	23004	1	0	0	18	4	303207	3.34E-01	1
CASC1	255116	633	18	17337	4353	27261	1	0	0	14	2	259716	3.34E-01	1
RASAL2	168177	435	-9	27846	7677	42246	1	0	0	15	0	313095	3.34E-01	1
TRDN	23697	1090	-16	17505	3663	17532	1	0	0	50	19	866346	3.35E-01	1
KHSRP	865106	219	33	15351	4557	15174	1	0	0	50	14	791172	3.36E-01	1
CD248	2133752	236	53	15309	5175	0	1	0	0	44	21	986613	3.36E-01	1
MIPEP	262509	678	46	15723	4221	31995	1	0	0	11	2	246198	3.37E-01	1
CAMSAP1	721697	446	46	34191	9666	8703	1	1	0	50	10	1135317	3.37E-01	1
NID2	234008	432	20	29376	8532	37773	1	0	0	29	2	471159	3.38E-01	1
SPRED3	1467279	253	0	8616	3021	5760	1	1	1	24	8	284595	3.39E-01	1
PCSK5	96278	886	-24	20316	5100	35946	1	2	0	50	15	878316	3.39E-01	1
DCHS1	424523	491	17	65898	23859	18135	3	0	1	15	2	263355	3.40E-01	1
HECTD3	939872	310	20	18510	5502	37494	1	0	0	24	6	453264	3.41E-01	1
XRN2	288961	638	-12	21471	5268	43812	2	0	0	5	1	116760	3.42E-01	1
FAM178A	1007780	247	35	26115	6942	34452	1	0	0	37	5	550368	3.42E-01	1
KIAA0754	NaN	NaN	NaN	29052	9504	1278	1	0	0	50	26	2068041	3.42E-01	1
HR	584373	219	34	24876	7902	15777	1	1	0	50	10	923886	3.43E-01	1
STAB2	907417	599	10	56370	14982	134469	2	0	3	15	4	429594	3.43E-01	1
RTN1	298900	639	-2	16707	5145	15669	1	1	1	32	7	454701	3.43E-01	1
KIF19	362227	433	-8	21195	6462	18414	1	0	2	18	3	377121	3.45E-01	1
SLC8A1	39449	706	-11	21624	6006	18936	1	0	0	30	10	656982	3.46E-01	1
PDE10A	46364	571	-26	17898	4593	42696	1	1	0	21	5	367434	3.46E-01	1
MXRA5	223878	NaN	-28	58770	17829	5013	1	0	0	50	10	1125762	3.46E-01	1
USP43	78043	204	-50	23535	7317	16704	1	1	0	50	12	922131	3.48E-01	1
KIRREL2	1060028	321	47	15036	5007	23211	1	0	0	20	8	468930	3.48E-01	1
PCDHA4	861651	606	2	19440	6354	33984	1	0	0	8	2	291684	3.49E-01	1
ZNF541	NaN	NaN	NaN	28716	8670	0	1	0	0	50	26	2065929	3.50E-01	1
WNK4	1633092	190	33	25857	8397	24750	1	0	0	50	13	1129575	3.51E-01	1
ATRNL1	45264	1002	-20	30540	7728	39627	1	0	0	23	2	441504	3.51E-01	1
NCKAP5	36731	826	18	40560	11658	18774	1	0	0	50	8	924864	3.52E-01	1
WDR47	942575	216	19	20223	5337	31428	1	0	0	43	14	780192	3.52E-01	1
CNTNAP1	1740597	177	36	29454	8769	42948	1	0	0	19	2	395427	3.52E-01	1
CYP4V2	371112	606	-2	11559	3003	17847	1	0	0	22	11	370197	3.52E-01	1
PEG3	NaN	NaN	NaN	31593	8016	13194	1	0	0	50	26	2078469	3.52E-01	1
SSFA2	180253	346	18	27804	7710	26415	1	0	0	14	0	293028	3.53E-01	1
SCN7A	68529	918	-11	36936	9369	12195	1	0	0	50	13	1232058	3.53E-01	1
PPP1R3A	12173	914	-21	24075	6372	6588	1	0	0	50	10	717999	3.54E-01	1
CARS2	532346	216	42	12270	3507	24102	2	0	1	3	1	65388	3.54E-01	1
C20orf132	808071	360	45	22731	6375	25569	1	0	4	2	5	54378	3.56E-01	1
ITIH2	199302	528	-8	20769	5520	41589	1	0	0	15	3	331887	3.56E-01	1
IQCA1	112916	599	11	18279	4590	25956	1	0	0	27	8	453672	3.56E-01	1
MYT1	812501	312	48	24414	6618	34848	1	0	0	22	5	519594	3.57E-01	1
ABI3BP	459170	548	-1	23841	6453	39933	1	0	2	50	16	1046451	3.57E-01	1
KIAA0240	1023102	187	38	22941	6615	20475	1	1	1	50	15	935088	3.57E-01	1
PTPRC	100900	412	0	29232	7236	53046	1	0	1	42	10	837732	3.58E-01	1
NUP210L	2028800	184	37	40836	11589	87579	2	0	1	7	1	208146	3.59E-01	1
RICTOR	193512	336	-2	37509	9984	60255	1	0	2	50	17	1263492	3.61E-01	1
MACF1	767679	401	25	161988	43572	173088	1	0	1	7	1	319674	3.62E-01	1
CARD8	1052191	391	32	11838	3102	12717	1	0	0	14	4	213624	3.62E-01	1
CAPN13	131345	692	5	15048	3834	23265	1	0	2	18	5	256518	3.62E-01	1
CYP2E1	563924	525	-10	10725	2919	18018	1	0	0	4	0	107316	3.63E-01	1
FILIP1	441614	325	19	25857	7101	18135	1	2	0	34	7	605730	3.63E-01	1
APC	247811	399	28	60489	16839	22050	1	0	0	50	6	1331079	3.64E-01	1
SORBS2	157889	374	-1	31686	8751	33183	1	1	0	50	11	1069584	3.64E-01	1
KIF15	434707	426	26	31125	7602	59346	1	0	0	9	0	302988	3.65E-01	1
ATP1A4	841605	386	29	22257	6309	42669	1	0	2	50	17	937893	3.65E-01	1
UGT1A10	NaN	NaN	NaN	11352	3147	53055	1	0	0	3	1	133728	3.66E-01	1
LIG1	973756	431	26	20043	5769	42975	1	0	0	42	21	1089744	3.68E-01	1
CHAF1A	2078211	278	37	20718	5643	20007	1	0	0	50	15	848280	3.68E-01	1
SPOCD1	1213493	183	35	25371	8028	16092	1	0	1	50	11	921864	3.68E-01	1
TRPM3	135903	707	-9	37917	10152	54585	1	0	0	0	0	64737	3.68E-01	1
ZNF598	1747301	183	46	18915	5952	6147	1	0	0	15	2	280884	3.69E-01	1
ADCY6	1715886	328	38	24801	7518	29520	1	0	0	32	10	587748	3.69E-01	1
SLC20A2	582397	459	34	13725	4230	15219	1	1	0	11	3	218280	3.70E-01	1
ZFAT	35738	963	15	26892	7236	24741	1	1	0	50	15	1003104	3.70E-01	1
HAO1	67871	715	-23	7980	2307	13320	1	0	0	10	2	109626	3.71E-01	1
LMF2	1075525	207	42	14715	4887	9108	1	0	0	12	1	181209	3.71E-01	1
C1orf9	116362	506	10	27432	7281	38754	1	0	0	16	4	467898	3.71E-01	1
EFTUD1	373597	701	13	24510	6441	32796	1	0	0	12	1	286050	3.71E-01	1
IGFN1	572258	333	23	77307	23664	18126	2	0	0	36	4	615210	3.72E-01	1
HDAC4	66632	584	22	23349	6846	39663	1	0	1	20	1	283578	3.72E-01	1
ZFYVE26	484591	344	49	54378	15678	80037	1	1	1	50	13	960330	3.72E-01	1
SEMA5B	504904	328	34	24582	7314	22986	1	0	0	45	12	865326	3.72E-01	1
SCYL1	3988328	197	46	17439	5034	17811	1	1	0	50	17	791481	3.72E-01	1
MECOM	215619	985	-10	27246	6918	34407	1	0	1	50	16	1094091	3.72E-01	1
KIAA0195	1928925	195	19	29133	8586	48492	1	0	0	40	9	797298	3.73E-01	1
UBR1	634287	366	32	39294	9630	75897	1	0	0	12	1	447660	3.74E-01	1
INF2	651235	241	21	26406	8424	20250	1	0	0	50	9	754722	3.74E-01	1
XKR8	891090	272	20	7986	2796	4311	1	1	0	6	1	95061	3.75E-01	1
CADPS2	61224	1046	-3	29016	7443	36000	1	1	1	18	6	390228	3.76E-01	1
SYDE2	367677	468	1	25377	7122	7002	1	1	0	22	5	485940	3.76E-01	1
SNRNP200	904852	213	43	46494	12789	81279	4	1	1	11	2	256215	3.76E-01	1
ZBTB40	440712	555	28	26838	7254	30978	1	0	0	19	1	305466	3.76E-01	1
CDH23	641879	524	41	74454	22323	76716	3	1	1	19	4	343653	3.77E-01	1
MOV10L1	934225	242	31	27069	7212	43200	1	0	0	16	1	311223	3.77E-01	1
NEK10	107333	515	-15	16104	3975	22788	1	0	2	9	5	196308	3.79E-01	1
NRK	18768	NaN	2	34407	9342	15786	1	0	0	50	7	780987	3.81E-01	1
ADAMTSL3	112410	888	-7	36822	9906	49896	1	0	1	30	14	781245	3.81E-01	1
PCDH1	760355	281	23	25983	8325	4185	1	1	0	33	11	802947	3.82E-01	1
AFF3	353071	868	12	27117	7515	44901	1	0	1	50	9	724359	3.84E-01	1
CCDC30	644678	461	21	17622	4086	25182	1	0	1	17	7	361095	3.84E-01	1
LRRC37B	692401	356	23	20187	5823	33039	1	0	0	25	9	532296	3.85E-01	1
KIAA0922	188087	454	39	35466	9273	54180	1	0	2	32	10	939282	3.88E-01	1
ATP13A1	768855	418	-10	25530	7923	14355	1	1	0	50	11	740037	3.88E-01	1
KCNU1	7048	474	-36	25185	6819	38286	2	0	0	9	0	100587	3.89E-01	1
NFRKB	635581	248	-3	28014	8625	45288	1	1	1	16	3	371517	3.90E-01	1
MTMR7	317985	345	7	14595	3720	26208	1	0	0	6	0	131976	3.91E-01	1
KIAA1409	321756	678	21	53679	14406	87822	2	0	0	3	0	216381	3.91E-01	1
DNAH14	NaN	NaN	NaN	100014	25284	7272	2	1	0	50	27	2089815	3.92E-01	1
EFCAB6	306296	627	2	33153	8499	51831	1	0	1	18	4	515205	3.93E-01	1
FSTL5	9944	1215	-23	18714	4722	19674	1	0	1	50	17	688908	3.94E-01	1
DOK7	547964	412	46	10950	2919	3564	1	2	1	0	3	6483	3.96E-01	1
B4GALNT3	496097	246	32	21624	6033	27576	1	0	1	16	3	322632	3.96E-01	1
KIAA0467	1066191	239	31	53763	16635	105102	1	0	1	38	6	705225	3.98E-01	1
DMBT1	335358	404	2	52197	14853	95607	1	0	0	46	5	990915	3.99E-01	1
DGKI	196508	861	-7	23529	6450	66780	1	0	0	24	8	562656	3.99E-01	1
CDH7	4645	524	-49	16893	4707	18405	2	0	0	5	0	66852	3.99E-01	1
ABCC3	1585602	196	18	32949	10143	47682	1	1	0	31	9	799092	3.99E-01	1
CHD1	133125	595	15	38277	9144	47151	1	0	0	10	0	331587	4.00E-01	1
ATXN7L1	406187	454	33	18786	5721	10242	1	0	0	9	1	207000	4.00E-01	1
DLG2	57955	1000	-20	23112	6003	91152	1	0	0	5	0	204777	4.00E-01	1
C20orf103	74540	807	-42	6126	1641	8181	1	1	0	6	3	85596	4.01E-01	1
PITRM1	266524	438	16	22953	6027	30069	1	0	0	0	0	36096	4.01E-01	1
MYCBPAP	1432761	200	22	21315	5946	28062	1	0	4	48	16	801507	4.01E-01	1
MCF2L2	398145	606	24	24852	6315	53244	1	0	2	18	7	427665	4.02E-01	1
MPDZ	77490	688	-36	44142	12594	44694	1	0	0	2	1	77418	4.02E-01	1
ZNF202	386097	609	0	13944	3795	10638	1	0	2	6	5	159717	4.03E-01	1
PLEKHH1	483892	311	46	29295	8568	24408	1	0	0	15	2	365757	4.07E-01	1
SLCO1B3	151869	521	-24	15432	4053	24642	1	1	0	7	1	153219	4.07E-01	1
BAI2	1169755	173	36	33534	10404	35955	1	0	2	50	12	1051929	4.08E-01	1
TRIOBP	1114524	180	74	50880	16494	16884	1	1	0	50	10	860535	4.08E-01	1
SLC4A8	527734	331	43	24240	6630	47934	1	1	0	11	2	291609	4.08E-01	1
NAV3	23591	1077	-25	50739	14457	69300	1	0	0	17	4	800256	4.09E-01	1
CYP20A1	417679	298	23	10260	2673	20340	1	0	0	5	1	104058	4.09E-01	1
KIF21A	76823	675	-19	36924	9633	58671	1	0	1	36	9	859047	4.09E-01	1
NFATC2	363545	482	28	20229	6195	19935	1	0	2	12	5	309582	4.09E-01	1
BMP4	252916	645	-3	8556	2559	4347	1	1	0	12	5	152991	4.09E-01	1
CGN	1385164	176	31	25638	7590	29565	1	0	0	11	0	225309	4.10E-01	1
ATM	415837	582	16	67791	16980	96210	2	0	0	12	1	294411	4.10E-01	1
ADAMTS20	126632	906	-21	42408	10548	37404	1	0	1	50	8	926064	4.12E-01	1
CCDC129	34323	943	-1	22554	6129	12762	1	0	1	13	1	234096	4.13E-01	1
CDC42BPB	824377	286	43	37356	10164	50535	1	1	1	50	9	866847	4.15E-01	1
SYT11	2096440	179	32	9099	2673	9603	1	0	2	6	3	120486	4.16E-01	1
THSD7B	11902	824	-16	34503	9030	31203	1	1	1	50	10	907611	4.18E-01	1
PCNT	991065	606	52	71730	20025	72558	1	1	0	2	1	106941	4.18E-01	1
TMEM132B	492460	860	-17	22932	6507	15831	1	0	1	50	12	644706	4.18E-01	1
DMXL2	380843	422	11	65775	17763	63774	1	0	0	16	1	654651	4.19E-01	1
WASF3	149391	643	10	10731	3138	24156	1	0	0	5	2	133050	4.19E-01	1
ZNF497	1621097	406	-25	10332	3177	729	1	1	0	11	2	127983	4.19E-01	1
BEND2	66906	NaN	11	17622	4680	22401	1	0	0	15	4	262386	4.20E-01	1
KDR	175189	706	3	29775	7908	51264	1	1	0	15	2	341076	4.21E-01	1
TJP3	2144458	206	34	20226	6198	23940	1	0	1	50	16	778815	4.21E-01	1
SMARCA5	183412	821	9	23448	5811	35307	1	0	2	50	18	858105	4.21E-01	1
MAGI3	369997	623	2	32367	8835	47493	2	0	0	5	0	121446	4.21E-01	1
MYBPC1	348152	448	6	26583	6717	58608	1	0	0	9	0	221031	4.22E-01	1
PRPF8	1361271	198	27	50889	13695	65394	1	1	0	50	7	974928	4.22E-01	1
SLC5A6	1238919	230	39	13407	4269	29232	1	0	0	2	1	136725	4.22E-01	1
BAD	1613996	257	65	4143	1176	5994	1	1	0	5	2	53349	4.22E-01	1
KRBA1	471461	615	29	21348	7020	11556	1	1	0	50	17	967071	4.23E-01	1
USP19	1898051	203	36	28074	8403	31869	1	0	0	8	0	240324	4.24E-01	1
ATP7B	353147	461	28	31038	9264	41184	1	0	0	25	5	501828	4.24E-01	1
ZNF831	876466	202	15	34002	11448	11241	1	0	0	50	13	1156737	4.26E-01	1
ITGAL	2276763	142	57	25488	7209	51291	1	0	0	40	13	759195	4.26E-01	1
KIAA1210	556208	NaN	8	36375	10263	19278	1	1	0	50	12	1031484	4.26E-01	1
TAOK2	2038342	238	60	31926	10338	26091	1	0	0	23	6	613251	4.28E-01	1
NLRP13	802494	561	-68	22590	5958	20232	1	1	0	41	17	723495	4.33E-01	1
COL28A1	220971	682	6	24570	7074	61794	1	0	0	11	1	250080	4.36E-01	1
CLDN9	1443513	234	49	4278	1608	1350	1	0	1	6	2	49296	4.36E-01	1
FMN2	55160	851	-26	35442	11691	65313	1	0	2	32	16	753723	4.37E-01	1
DOCK3	395621	756	25	44967	11760	75069	1	0	1	22	5	590931	4.37E-01	1
CDH19	6200	1015	-45	16827	4404	15669	1	0	2	41	16	521649	4.37E-01	1
RBBP6	283287	204	25	38928	10563	23760	1	0	0	50	13	1101774	4.38E-01	1
ASCC3	103404	825	2	48930	12900	69012	1	0	2	50	14	838479	4.38E-01	1
TET3	1029946	250	44	34275	10860	6723	1	0	0	50	14	1128639	4.38E-01	1
ARMC8	199119	358	18	15162	4026	34398	1	0	0	5	0	117915	4.39E-01	1
C10orf90	122926	478	-50	14922	4266	18072	1	0	0	7	3	189510	4.40E-01	1
MARCKS	217954	608	16	6768	2259	1332	1	1	0	9	1	71205	4.40E-01	1
UVRAG	520479	503	32	15174	4230	23364	1	0	0	6	4	209874	4.40E-01	1
PLA2G4F	655295	394	36	18255	5397	26406	1	1	0	16	6	319281	4.42E-01	1
PTPRO	367328	560	-14	26835	6960	47007	1	0	0	17	3	320019	4.42E-01	1
PTPRQ	NaN	NaN	NaN	46569	12363	0	1	0	0	50	26	2069622	4.42E-01	1
CASP1	45435	622	-19	8970	2307	59337	1	0	0	1	0	69513	4.42E-01	1
C6orf222	891439	192	38	14076	3951	24084	1	0	0	3	0	112875	4.43E-01	1
SSH2	724760	390	21	30519	8451	30537	1	0	0	9	1	283230	4.45E-01	1
AFF1	270752	518	48	26379	7425	41175	1	0	0	14	2	293208	4.45E-01	1
ZNF142	1033606	269	43	35364	10464	18144	1	1	0	50	11	910059	4.46E-01	1
DPP9	860250	203	29	19527	5304	10251	1	1	0	50	25	906129	4.46E-01	1
WDR72	15464	1008	-29	24129	6336	31554	1	1	0	22	3	287232	4.46E-01	1
ARID2	820796	602	10	38850	11442	32850	1	0	0	18	3	480852	4.47E-01	1
EPHA3	27204	NaN	-18	21594	5766	30744	1	0	1	50	25	941715	4.47E-01	1
FREM3	NaN	NaN	NaN	44652	13380	0	1	0	0	50	26	2070639	4.48E-01	1
GLI3	41720	589	-12	33354	9837	29484	1	0	0	36	9	743247	4.50E-01	1
PTPRS	1002562	262	26	41568	12387	43866	1	0	1	38	16	797661	4.52E-01	1
NUMA1	747702	311	59	44904	13128	46350	1	0	0	29	3	536898	4.53E-01	1
MAP1B	410285	427	30	51975	14904	13185	1	0	0	46	8	1020873	4.55E-01	1
MBD5	119685	955	7	31491	9198	17073	1	1	0	50	11	771375	4.57E-01	1
FKBP15	448462	456	9	26523	7389	26964	1	0	0	19	7	479886	4.60E-01	1
DGKH	191275	407	57	26943	7086	65943	1	0	0	8	0	199683	4.60E-01	1
ROBO1	72749	790	-19	36156	10158	37935	1	0	0	29	3	440592	4.61E-01	1
PLCB1	85844	872	-34	27984	6954	55008	1	0	0	10	1	240999	4.61E-01	1
FLJ46321	37702	928	-45	32967	9756	3582	2	0	0	50	19	554799	4.62E-01	1
TANC2	778921	453	-27	42183	12456	31329	2	1	0	10	3	222417	4.64E-01	1
RIMS2	198819	1035	-8	30624	8400	75078	1	0	1	17	4	412143	4.67E-01	1
GUCA2A	418399	579	24	2508	714	2448	1	0	1	3	2	26196	4.67E-01	1
ATAD2B	233701	431	27	31977	8388	28656	1	0	0	15	1	273105	4.68E-01	1
COL5A2	237205	422	1	31992	10416	78624	1	0	0	9	1	322146	4.68E-01	1
NLRP12	783610	486	-58	23112	6768	14850	1	0	0	20	10	487668	4.68E-01	1
ZNF292	222401	547	19	58272	15546	4734	1	0	0	50	8	837507	4.69E-01	1
DNAH12	455990	454	29	68541	17445	17235	1	0	1	49	11	922275	4.69E-01	1
IPO11	176850	735	18	22704	5772	42111	1	0	1	16	5	300519	4.69E-01	1
ENAM	262250	609	16	24558	6591	18846	1	0	0	10	4	330012	4.69E-01	1
PTPRB	159250	454	-26	48351	13209	51489	1	1	0	33	9	769809	4.71E-01	1
CNTN5	3647	1135	-26	23883	6672	29403	1	0	2	19	2	241278	4.71E-01	1
SLIT1	1008851	470	26	33426	9315	54639	1	1	0	17	9	418791	4.72E-01	1
DKFZp761E198	3834148	287	55	15993	6219	0	1	1	0	23	8	314511	4.73E-01	1
PLXNB3	2103463	NaN	30	40851	13059	24228	1	0	0	16	1	364452	4.73E-01	1
UNC13B	1081701	432	37	35121	9231	71109	1	0	0	12	0	248547	4.74E-01	1
MPV17	1245306	182	52	3888	1143	11808	1	1	1	1	2	39186	4.76E-01	1
DOCK1	97878	856	-32	41745	10491	66096	1	0	0	11	0	286776	4.77E-01	1
PIKFYVE	256462	539	10	46179	12051	78588	3	0	0	0	0	90639	4.78E-01	1
MYO9A	1084708	386	22	55785	14514	72387	1	0	0	22	4	461346	4.81E-01	1
GOLGA4	409750	283	20	50235	11694	44775	1	0	0	21	5	621003	4.81E-01	1
FLJ10357	937278	320	20	31332	10554	29943	1	0	1	50	13	887949	4.82E-01	1
ALS2	438202	523	29	36489	10149	60291	1	0	0	13	0	252447	4.82E-01	1
PAPPA2	39980	863	-10	38697	10902	48249	1	1	0	30	10	818820	4.83E-01	1
JHDM1D	462584	624	29	20829	5307	35370	1	0	0	11	8	362874	4.84E-01	1
KIF20A	1127160	314	50	19371	5334	30006	1	0	0	4	0	131490	4.85E-01	1
GPR158	43942	814	-21	25758	7452	18459	1	1	0	50	18	807456	4.88E-01	1
MAP3K12	1712232	191	56	18039	5703	20610	1	0	0	13	4	239898	4.88E-01	1
MYH4	77401	731	-50	42963	10803	58581	1	0	0	5	1	335373	4.88E-01	1
ADCY8	45406	771	-7	26565	7869	32067	1	0	0	2	1	213003	4.88E-01	1
ACAD11	210777	598	19	17214	4557	32652	1	0	0	6	1	137289	4.91E-01	1
EXPH5	369515	500	13	42381	11529	12285	1	0	0	19	1	332745	4.93E-01	1
KCNH3	2227486	224	53	22368	7404	19629	2	0	0	7	4	126549	4.95E-01	1
FAM186A	NaN	NaN	NaN	49527	14247	3816	1	0	0	50	26	2075322	4.95E-01	1
TET1	824682	168	41	45216	12843	26064	1	0	0	26	2	411705	4.97E-01	1
MYH1	76487	723	-50	42975	10773	56295	1	0	0	4	0	274758	4.99E-01	1
DDX4	331341	486	34	16461	4239	35406	1	0	0	5	2	153390	5.00E-01	1
WDR52	440896	672	24	41229	10197	38970	2	0	1	6	3	189510	5.00E-01	1
KIF14	361992	370	7	36375	9156	52542	1	0	0	17	4	400662	5.01E-01	1
TDRD6	141781	596	1	44391	12336	7902	1	0	1	43	9	756741	5.02E-01	1
MICALL2	706729	345	23	19053	5958	16533	1	0	2	11	5	225099	5.03E-01	1
DNMT3A	330147	286	43	20859	5709	33372	1	0	0	12	1	168414	5.05E-01	1
MGAM	196155	846	-7	40938	10920	112158	1	1	3	38	12	890823	5.05E-01	1
TTC28	NaN	NaN	NaN	52242	15564	0	1	0	0	50	26	2072823	5.05E-01	1
PLXNA4	314659	746	9	42879	12210	57600	1	1	2	29	7	639681	5.08E-01	1
MYH2	75573	738	-49	42894	10908	51507	1	0	0	8	2	364581	5.08E-01	1
E2F7	106320	887	-11	19317	5721	23751	1	0	0	2	1	149451	5.08E-01	1
PHF2	421433	612	29	23739	6636	27396	1	0	0	15	9	418095	5.10E-01	1
CACNA1G	1559131	196	19	52101	15822	38592	1	1	1	33	14	780423	5.10E-01	1
ERN2	517081	598	33	20595	6486	29304	1	0	1	13	3	222705	5.10E-01	1
CHD9	228561	675	-9	62448	16698	37017	1	0	1	41	7	941757	5.11E-01	1
NRXN1	8891	1372	-25	35064	9873	33147	1	1	0	15	3	252873	5.11E-01	1
APPL1	427002	389	33	15957	3987	30861	1	0	0	6	1	118308	5.14E-01	1
MED13	369807	275	3	46833	12954	45792	1	0	0	12	1	354951	5.14E-01	1
NUF2	130027	852	-9	10602	2421	24120	1	0	0	2	1	73779	5.14E-01	1
WDR67	482518	203	27	23694	5889	33417	1	0	0	8	1	171114	5.15E-01	1
UMODL1	220293	430	68	30642	9183	40653	1	0	0	11	1	234792	5.16E-01	1
GBF1	987676	141	41	40029	11595	70614	1	0	0	18	5	501828	5.17E-01	1
STXBP5	94997	696	-5	25221	6855	38331	1	0	0	6	0	157383	5.17E-01	1
HDGFRP2	2094827	278	40	14646	4092	8190	1	0	0	20	8	255306	5.18E-01	1
COL4A6	171617	NaN	31	35679	11715	89613	1	0	0	9	1	301752	5.18E-01	1
ITGB4	1885370	198	27	40323	11787	49266	1	2	0	17	4	394098	5.22E-01	1
ZBTB39	2065204	199	34	15033	4254	1917	1	1	0	18	8	231048	5.22E-01	1
ADAMTS12	373086	875	7	34620	9291	47853	1	0	0	13	0	212097	5.26E-01	1
ZC3HAV1	553735	243	29	19506	5325	26847	1	0	0	8	2	164436	5.26E-01	1
TCHH	527465	349	35	42117	10407	4797	1	1	0	50	17	1135104	5.29E-01	1
HEATR7B2	211261	644	-5	35154	9162	47709	1	0	0	14	2	282999	5.31E-01	1
ARPP21	3796	1075	-21	17922	4776	32886	1	0	1	8	2	135015	5.31E-01	1
PIK3R4	198723	430	17	29400	7977	30717	1	0	0	12	1	206874	5.32E-01	1
COL6A5	202934	533	11	54912	14721	6327	1	1	2	2	4	47184	5.33E-01	1
SHANK1	632386	593	31	43821	15363	29196	1	1	0	37	5	601773	5.34E-01	1
FAM135B	6187	989	-37	30063	8610	34713	1	0	3	50	16	735132	5.35E-01	1
PIK3C2G	24982	986	-31	32148	8010	33147	1	0	0	33	11	554817	5.35E-01	1
MAST1	1937827	226	32	32886	10449	29835	1	0	0	24	5	414063	5.35E-01	1
SCYL3	181109	624	5	16086	4443	25029	1	0	0	6	0	93702	5.36E-01	1
MUC16	551668	537	-61	294615	100107	128628	8	2	7	3	9	249336	5.38E-01	1
ESR2	528074	387	46	12075	3306	22320	1	0	0	1	0	70578	5.40E-01	1
MED23	147816	864	7	30261	7953	58077	1	0	0	16	6	367515	5.41E-01	1
FAM38B	90278	610	30	60549	15618	30330	1	0	1	50	11	1043844	5.41E-01	1
SPEF2	140884	598	-5	40563	10143	61740	1	0	1	24	10	664221	5.42E-01	1
INO80	950881	181	41	34176	9123	58347	1	0	0	11	1	235173	5.42E-01	1
DOCK6	1691034	233	32	43692	13314	31212	1	0	2	50	13	917361	5.42E-01	1
GLP2R	76286	212	-53	11973	3417	27918	1	0	0	4	1	82371	5.46E-01	1
PTPN13	239175	533	31	54393	14556	37998	1	0	0	23	3	489300	5.46E-01	1
P4HA1	539936	354	44	12438	3186	27450	1	0	0	1	0	69417	5.50E-01	1
ITGA3	1197823	210	20	23685	7041	33156	1	0	0	7	0	136689	5.52E-01	1
NCOR2	1239461	472	37	53472	16305	50589	1	1	2	50	10	987423	5.52E-01	1
GPHN	262406	846	19	16791	4791	41616	1	0	1	13	4	175716	5.54E-01	1
PTPRT	17956	1018	-72	31656	8907	61371	1	0	2	47	7	423462	5.55E-01	1
SAMHD1	817783	225	47	13953	3552	29511	1	0	0	3	1	91710	5.56E-01	1
ZNF658	17308	1040	-46	23157	5607	4329	1	0	0	50	19	578643	5.57E-01	1
AGAP3	616572	337	39	19719	6120	25308	1	0	0	8	2	159723	5.57E-01	1
PASD1	153115	NaN	3	17070	4368	28494	1	0	0	4	0	93780	5.57E-01	1
PHIP	209556	739	0	40131	10467	58914	1	0	0	17	4	392094	5.62E-01	1
TTC9B	1005838	400	30	4917	1662	2178	1	1	0	3	4	51789	5.63E-01	1
GPR133	218974	468	0	19089	5400	46386	1	1	2	6	4	181878	5.66E-01	1
ATG16L1	427221	155	31	13413	3615	39546	1	0	1	4	1	87123	5.66E-01	1
AQPEP	372067	763	17	21657	5784	33462	1	0	0	6	1	135882	5.67E-01	1
PDE4DIP	NaN	NaN	NaN	62148	17061	131481	2	0	1	3	2	226068	5.69E-01	1
RADIL	1009587	523	13	22281	7275	15138	1	2	1	18	7	305631	5.69E-01	1
ZNF343	652241	477	33	12969	3339	8262	1	0	0	7	2	96069	5.69E-01	1
HERC1	706823	369	40	104157	29889	81918	2	0	0	11	1	333399	5.70E-01	1
CPS1	158852	465	-1	32976	9099	75915	1	0	1	9	2	243924	5.70E-01	1
KIAA1429	534075	405	36	39423	10842	40788	1	0	0	16	3	334140	5.71E-01	1
DPP6	32056	1019	-25	20061	5229	32814	1	0	1	17	14	394485	5.72E-01	1
RPTOR	782748	381	22	29082	8178	64206	1	0	0	6	1	186018	5.76E-01	1
GPR98	115632	755	-2	135021	38490	94455	4	1	2	50	14	1061853	5.77E-01	1
NAV2	164305	496	9	52611	15375	75384	1	0	1	13	1	337491	5.78E-01	1
FER1L6	453048	561	15	40899	10707	84411	1	0	0	6	1	252066	5.80E-01	1
DNMT1	1702441	200	23	35997	9534	59823	1	0	0	10	3	300723	5.81E-01	1
ATP1A3	1150724	438	33	21888	6282	30078	2	3	0	11	7	140130	5.81E-01	1
ZMYM6	719158	490	30	28896	7446	23076	1	0	2	9	4	248709	5.81E-01	1
AKAP9	674222	611	16	86445	20835	75987	2	1	1	34	8	558297	5.81E-01	1
RTN4	913521	362	11	25509	7314	15849	1	0	0	14	2	183444	5.83E-01	1
RNASE9	637784	493	22	4665	1149	1764	1	0	1	4	2	31740	5.83E-01	1
CAPN8	NaN	NaN	NaN	13200	3468	1800	1	0	1	4	2	83862	5.84E-01	1
EP400	408569	269	27	66087	20106	88272	3	0	0	0	0	108378	5.85E-01	1
CENPJ	481837	639	18	29454	7275	25965	1	0	0	9	1	174579	5.86E-01	1
DCC	2849	995	-34	31122	8982	53163	1	1	0	18	6	359532	5.88E-01	1
SNAP91	181148	734	-28	19551	5973	18441	1	0	1	5	1	126195	5.91E-01	1
ANKRD30A	53742	1067	-43	30420	7056	40095	3	1	0	1	1	54288	5.92E-01	1
THSD7A	138176	906	-11	36294	9408	44343	3	0	0	3	0	93513	5.92E-01	1
MERTK	NaN	NaN	NaN	21645	6003	46467	1	0	0	3	1	129996	5.94E-01	1
VWF	1716132	481	15	61011	16785	83934	1	1	2	16	7	458700	5.95E-01	1
ADAMTS16	89385	683	-23	26529	7338	38421	1	1	0	9	1	162363	5.95E-01	1
PRKCG	831741	360	-41	15180	4278	26577	1	0	0	4	1	92847	5.96E-01	1
CUBN	529248	641	-4	79260	20982	110718	3	0	2	5	2	166626	5.96E-01	1
CACNA1F	724395	NaN	44	42807	12327	34596	1	0	0	20	4	382914	5.99E-01	1
HSPG2	481189	179	27	93231	28827	113013	1	0	2	33	5	985851	5.99E-01	1
COL11A1	37620	742	-20	40398	12180	92799	2	0	1	3	1	142113	6.01E-01	1
KCNH5	68312	704	-32	21546	5823	17046	1	0	0	5	0	103626	6.02E-01	1
SLC4A1	1009890	175	40	19317	5991	25074	1	0	1	5	2	132123	6.06E-01	1
C16orf74	390985	250	38	1773	414	1305	1	0	1	1	1	10434	6.07E-01	1
KNTC1	917926	215	37	49377	12561	63027	1	0	0	13	1	270903	6.10E-01	1
FAM135A	114193	606	11	33633	8721	25893	1	0	0	15	5	255393	6.14E-01	1
KCNA2	479017	640	21	10521	2979	2223	1	0	1	7	2	67431	6.15E-01	1
RASEF	119712	813	-45	16248	4335	28467	1	0	0	5	1	91557	6.16E-01	1
MAN2A1	181420	913	10	25155	6516	36189	1	0	0	7	3	182079	6.17E-01	1
URB2	299238	340	15	31875	9624	18126	1	0	0	10	3	230571	6.17E-01	1
CTNNA2	10595	1614	-24	18150	5052	39105	1	0	0	7	1	101697	6.17E-01	1
CENPF	457503	186	-7	68037	16752	48366	1	0	0	7	0	301239	6.18E-01	1
TBCCD1	676664	501	35	11970	3348	12087	1	1	0	6	2	76503	6.19E-01	1
SCN3A	103604	683	-8	44277	11550	46125	1	0	0	7	2	273327	6.20E-01	1
ACSM5	181483	823	6	12504	3624	21042	1	0	0	2	0	59370	6.20E-01	1
LRRK2	31336	994	12	55836	14220	75096	1	0	1	15	3	386649	6.24E-01	1
NFASC	388939	440	33	29877	8337	54576	1	0	0	6	0	139821	6.25E-01	1
MYOM2	104051	570	-26	32328	8550	56538	1	0	3	10	7	351456	6.27E-01	1
CR2	447441	354	30	23688	6507	32013	1	2	0	18	6	245349	6.29E-01	1
ADAMTS13	1843278	263	33	30300	9264	35487	1	0	0	11	3	239685	6.29E-01	1
SCN11A	276625	707	18	39096	10188	46296	1	1	0	9	2	231885	6.33E-01	1
SREBF2	1336623	243	62	24009	7473	22374	1	0	0	7	1	131460	6.36E-01	1
OAS3	613755	433	38	23094	6840	16632	1	0	0	6	2	145239	6.38E-01	1
DYNC2H1	134215	883	-19	95265	24444	63774	1	0	0	47	5	790557	6.44E-01	1
PPM1E	469298	448	11	16128	4500	14247	1	0	0	4	1	85353	6.45E-01	1
CSMD2	137660	907	16	75483	21195	106614	1	3	2	50	8	878202	6.46E-01	1
SIGLEC1	942842	353	32	35109	11781	24210	1	2	0	22	8	415650	6.47E-01	1
CNTD2	1005838	400	30	6243	2235	4734	1	1	1	3	4	51789	6.49E-01	1
G2E3	354135	695	-10	15789	3804	22221	1	0	0	3	0	65106	6.49E-01	1
LAMA5	1090360	252	21	78417	24237	53379	2	0	7	46	27	862608	6.50E-01	1
POLQ	292766	680	7	55998	15003	61425	3	0	0	7	0	123117	6.51E-01	1
USP48	510117	181	30	23412	5550	46143	1	0	0	1	0	96831	6.53E-01	1
ROBO2	22183	1224	-17	30372	7761	49644	1	0	5	32	9	377439	6.53E-01	1
COL17A1	455010	271	19	32637	9789	94869	1	0	0	3	0	146847	6.57E-01	1
BSN	1657622	271	40	79644	26745	16011	1	0	0	50	13	849810	6.57E-01	1
KCNT2	37679	1035	-24	25197	6465	38547	1	0	1	13	15	392757	6.60E-01	1
FBN2	226750	605	9	65055	15900	119061	1	0	0	6	0	269310	6.63E-01	1
ABCA3	2220466	233	46	36366	10749	51156	1	0	0	7	0	150021	6.65E-01	1
VAV3	132139	554	-11	19365	4710	41508	1	0	0	2	0	77025	6.67E-01	1
MED12	759088	NaN	27	47169	13221	54234	1	0	0	10	2	269787	6.69E-01	1
PLEKHM2	683349	174	22	21915	6309	7398	1	1	0	10	1	107919	6.71E-01	1
CACNA1E	111356	832	10	49254	13719	75357	1	0	2	50	17	858753	6.71E-01	1
CCNG2	421623	562	33	7599	1950	11925	1	0	0	2	1	34371	6.75E-01	1
SMPD3	794719	279	46	13701	4227	7254	1	0	0	6	5	110871	6.80E-01	1
EVC	101111	641	18	21387	6144	26289	1	1	1	4	3	133629	6.80E-01	1
HDLBP	1287793	317	29	27684	7515	46494	1	0	0	4	0	108201	6.81E-01	1
FARP2	1221130	383	31	23058	6363	47196	1	0	0	2	0	90369	6.82E-01	1
INPP5D	430468	259	37	22455	6183	24183	1	0	0	6	3	141708	6.84E-01	1
POLR2A	1931875	194	29	41799	12426	36387	1	0	1	12	4	300399	6.85E-01	1
NBEA	38939	1070	11	64275	17346	52479	1	0	0	16	1	296370	6.85E-01	1
CACNA1S	522609	490	31	40845	11301	78975	1	0	3	10	6	335787	6.85E-01	1
PCDH15	2832	1222	-41	54027	14868	69561	3	0	1	1	1	88797	6.85E-01	1
C5orf42	355603	213	29	69927	18255	96111	1	0	0	10	3	419058	6.86E-01	1
UBR4	787493	414	33	112224	31542	188559	1	2	1	50	11	1323942	6.87E-01	1
APOB	222162	698	-11	97245	26991	51066	1	0	1	48	8	890754	6.88E-01	1
UTRN	183454	750	11	76218	19146	126117	2	0	0	1	0	153492	6.90E-01	1
RLTPR	1065785	147	41	30468	9789	24723	1	1	1	8	3	201966	6.91E-01	1
BIRC6	388754	517	24	104130	29664	82251	2	0	0	9	1	251094	6.93E-01	1
WDFY3	92480	950	-1	76839	21099	109539	2	0	0	2	0	156255	6.93E-01	1
ASTN2	63839	937	-17	29106	8505	50013	1	0	2	6	4	142056	6.95E-01	1
PKN3	1865107	197	38	18879	5907	25416	1	0	0	6	5	150000	6.98E-01	1
TP63	140525	403	15	16077	4245	28143	2	0	0	0	0	32388	7.01E-01	1
SMG7	716427	385	25	27435	7476	44181	1	0	0	6	2	142818	7.02E-01	1
ANK1	574508	533	36	43734	12912	75861	2	0	0	0	0	88773	7.02E-01	1
STARD13	157153	583	41	24918	6969	28224	1	0	0	3	0	91791	7.03E-01	1
HSD17B4	302141	472	27	16296	4431	40608	1	0	0	1	0	60660	7.04E-01	1
SBF2	530606	482	12	40515	10839	79713	1	0	0	4	0	145962	7.07E-01	1
CSMD1	10896	1290	-36	76308	20748	61614	2	0	3	15	3	237480	7.08E-01	1
COL22A1	5667	846	-22	35004	11229	116667	3	2	4	4	7	177162	7.09E-01	1
TRPM1	277407	497	28	34911	9333	53649	1	0	0	7	1	146745	7.12E-01	1
DZIP3	172270	941	0	27228	6567	52002	1	1	0	2	6	201651	7.13E-01	1
AHDC1	738004	217	25	32034	11346	1269	1	1	0	17	7	310683	7.13E-01	1
NEURL4	1911735	206	36	32913	10314	32724	1	0	0	5	0	122235	7.15E-01	1
ATAD2	544857	225	30	30576	7953	46620	1	0	0	4	0	106770	7.16E-01	1
WNK2	479663	408	49	45672	15222	26757	1	0	0	21	7	430953	7.16E-01	1
PCDH17	8275	1095	-28	24003	7425	4977	2	1	0	8	1	55446	7.19E-01	1
CRISPLD1	137515	703	-22	11262	2769	22815	1	0	0	2	0	39876	7.19E-01	1
NTRK3	124519	730	-57	20223	5445	30114	1	0	2	1	2	97848	7.20E-01	1
CARD11	635400	558	24	25137	6876	39582	1	0	0	1	0	85383	7.25E-01	1
TRPM2	1023429	308	54	32595	9147	42534	1	0	1	7	3	179442	7.26E-01	1
RFC1	668832	299	43	25503	6357	37719	1	0	0	3	1	101367	7.29E-01	1
SIDT1	466309	468	21	18300	4920	49473	1	0	0	2	0	61644	7.29E-01	1
C12orf53	2816186	232	48	5754	2067	1890	2	1	0	1	2	17856	7.31E-01	1
HECTD1	431156	164	26	56400	15609	63180	1	0	0	5	1	229209	7.32E-01	1
KIAA0556	349212	620	12	34887	9816	52848	1	0	0	3	0	118401	7.34E-01	1
KDM5B	463071	378	35	33582	9069	54702	1	0	0	2	0	111618	7.37E-01	1
DHX9	673873	517	23	27726	7563	48609	1	0	0	4	0	91905	7.39E-01	1
LRIG3	21039	678	-29	24651	6777	36144	1	1	0	8	2	91917	7.43E-01	1
DYNC1H1	1456679	196	38	100626	27615	114678	1	1	1	40	12	1073343	7.44E-01	1
PCLO	42656	1075	-27	108093	31767	25308	2	2	0	15	4	307248	7.46E-01	1
TTN	172693	713	23	781362	221661	408753	14	5	0	17	6	997854	7.49E-01	1
ABCA8	295848	637	-41	34875	9171	65313	1	1	1	5	3	171309	7.49E-01	1
PRKD1	23615	1041	-39	19911	5352	30240	1	0	1	7	1	76449	7.50E-01	1
LAD1	857879	209	26	10956	3354	17028	2	0	3	1	4	35550	7.50E-01	1
LAMA1	241772	228	-37	66984	18318	101682	3	0	0	0	0	120000	7.51E-01	1
PLD1	180676	440	23	23943	6018	52317	1	0	0	1	0	74712	7.53E-01	1
Sep 09	673808	391	24	15861	4596	16983	1	0	2	4	3	84069	7.55E-01	1
[truncated: 16,863 more rows]
