# Supplementary material for: Mutational Landscape of Virus- and UV-Associated Merkel Cell Carcinoma Cell Lines Is Comparable to Tumor Tissue
Source: Cancers (Basel). 2021 Feb 5;13(4):649. doi: 10.3390/cancers13040649 (PMC7914758; doi:10.3390/cancers13040649)
Supplement: Supplementary file 1 [file cancers-13-00649-s001.zip › 201223_tableS6_MCC_WES.csv]

gene	expr	reptime	hic	N_nonsilent	N_silent	N_noncoding	n_nonsilent	n_silent	n_noncoding	nnei	x	X	p	q
FADS6	1027517	320	20	14754	4596	6642	6	0	0	50	1	1720878	6.91E-14	1.30E-09
LNP1	376655	410	13	7926	1956	12636	5	0	0	50	2	2585448	7.36E-13	6.95E-09
KRT4	1781225	288	27	25338	7368	32472	6	0	0	50	4	1581486	5.03E-12	3.16E-08
MDK	817153	212	45	6372	1674	17604	4	0	0	50	2	1939452	6.47E-11	3.05E-07
KRTAP5-7	586193	626	50	7044	1956	6768	4	0	0	50	1	1506540	1.38E-10	5.22E-07
CRYAA	687433	279	59	7338	2238	8154	4	0	0	50	5	1887882	3.80E-10	1.20E-06
KIAA0430	538786	282	29	75156	20892	90180	6	0	0	24	3	1015524	3.67E-09	9.90E-06
TEKT4	167705	749	-6	18546	5430	10602	7	0	0	50	4	2101536	8.77E-09	2.07E-05
MUC4	920866	365	49	50946	14268	65898	20	2	0	50	14	2361072	9.92E-09	2.08E-05
TIMM44	960059	320	23	19968	5358	34038	4	0	0	50	2	1656198	1.32E-08	2.48E-05
CACNA1B	286606	675	29	100068	29532	107334	5	1	0	50	2	2307372	2.90E-08	4.97E-05
FAM20C	195067	593	-4	11706	4008	2142	3	0	0	50	2	1978578	3.63E-07	5.71E-04
SKA3	447305	240	43	18816	4908	23778	4	0	0	50	1	2006370	1.27E-06	1.84E-03
PLA2G4E	733131	267	42	36492	10164	31122	3	0	0	50	1	1877016	1.18E-05	1.59E-02
ATN1	2704950	211	47	48186	16704	35010	5	0	1	50	6	2236626	6.11E-05	7.68E-02
ZNF880	526380	960	-32	25260	6204	5220	2	0	0	50	3	1478970	2.55E-04	3.00E-01
CCDC65	1696692	214	56	21408	5286	38070	2	0	0	50	1	1790112	6.50E-04	7.21E-01
RP1L1	99570	456	15	98706	31164	12150	4	0	0	50	5	1741908	7.10E-04	7.44E-01
TPTE2	288628	778	-16	23838	5844	71424	3	0	0	50	2	1451142	1.52E-03	1
DEF8	1056657	221	35	23508	6462	30402	2	0	0	50	0	1183290	1.89E-03	1
ZYG11A	NaN	NaN	NaN	32940	9036	0	2	0	0	50	19	4123554	2.91E-03	1
MPHOSPH6	170324	715	-10	7422	1596	15498	2	0	0	50	2	2244426	3.97E-03	1
GMNN	422850	362	40	9396	2376	16632	1	0	0	50	4	2607204	5.05E-03	1
CBX3	915230	445	43	8370	1926	22572	1	0	0	50	5	2360526	5.30E-03	1
MFAP2	678965	221	52	8478	2034	16020	1	0	0	50	1	1834956	5.30E-03	1
VCX	43100	NaN	-9	8874	2376	5310	1	0	0	50	4	2358390	5.49E-03	1
PNLIPRP1	128161	704	-16	20760	5376	47358	1	0	0	50	1	2737722	8.73E-03	1
NAPA	794875	276	44	13476	3228	31932	2	0	0	50	3	1990638	9.56E-03	1
OR4X2	400891	509	-27	12612	3804	2448	2	0	0	50	4	1741176	1.06E-02	1
HMGCL	903441	254	32	14016	4200	40482	1	0	0	50	2	1674108	1.07E-02	1
C6orf223	1407986	199	47	11208	2940	5706	1	0	0	50	7	2010690	1.11E-02	1
ACTR1B	362146	520	25	16338	4740	31608	1	0	0	50	4	2362098	1.11E-02	1
HOXD1	245316	874	13	13314	4524	5832	2	0	0	50	0	1390080	1.11E-02	1
C3orf52	268780	440	28	14478	4026	7956	2	0	0	50	6	2175066	1.15E-02	1
KIAA1045	676166	394	23	17172	4986	25092	1	0	0	50	7	2855412	1.17E-02	1
BMP2	44205	385	-10	16734	4848	3996	2	0	0	50	3	1985712	1.22E-02	1
GAS1	129795	431	10	13848	4836	0	2	0	0	50	2	1729248	1.24E-02	1
RAET1G	423805	245	34	14322	4128	11430	1	0	0	50	6	2026848	1.25E-02	1
GLRX3	84315	854	-23	15000	3900	32418	3	0	0	50	5	1917276	1.27E-02	1
CHEK2	515703	219	-8	25842	6936	52056	1	0	0	50	1	2368704	1.28E-02	1
TUBA3C	193250	922	-15	19086	5628	16704	1	0	0	50	1	1791756	1.31E-02	1
IDO1	11280	520	7	17730	4734	22410	2	0	0	50	2	1722462	1.33E-02	1
ADAL	823006	415	50	16278	4134	32958	1	1	0	50	9	2398974	1.38E-02	1
PAX6	172494	631	-11	19074	5316	31716	1	0	0	50	4	2156178	1.40E-02	1
METTL2B	893183	199	45	16812	4266	36828	2	0	0	50	5	2019426	1.40E-02	1
LFNG	783535	226	47	20178	6120	22950	1	0	0	50	2	2002482	1.41E-02	1
EIF4A1	1957426	194	24	17928	4788	52434	1	0	0	50	4	1946724	1.46E-02	1
SLC13A3	293732	642	28	25638	7824	47412	1	0	0	50	2	2354922	1.47E-02	1
ISLR	492755	317	46	17418	5820	1980	1	0	0	50	5	2060946	1.49E-02	1
XCL2	389559	440	15	4890	1500	11034	1	0	0	50	2	2080938	1.51E-02	1
SMAD2	108087	185	42	20562	5430	30960	5	0	0	50	4	2087946	1.52E-02	1
ZNF737	NaN	NaN	NaN	23442	5772	13824	1	0	0	50	19	4134114	1.60E-02	1
CCDC50	100733	768	12	21642	5232	35910	1	0	0	50	3	1942842	1.62E-02	1
ARFGAP1	1278630	332	62	18768	4686	39222	1	0	0	50	1	1451310	1.63E-02	1
HHLA1	NaN	NaN	NaN	23430	6378	0	1	0	0	50	19	4120896	1.64E-02	1
GABPB2	1614665	165	40	19134	5652	30888	1	0	0	50	7	2082042	1.69E-02	1
MFF	251488	144	18	14796	4302	36396	1	0	0	50	9	1847178	1.69E-02	1
MFSD7	639827	489	12	24102	8028	20628	1	0	0	50	3	2145684	1.76E-02	1
TAGAP	509192	447	41	31398	9066	33012	1	0	0	50	3	2665110	1.76E-02	1
IFITM2	1454043	344	48	5640	1650	9414	1	0	0	50	3	2339700	1.93E-02	1
ACCSL	389604	680	1	25014	6720	53604	1	0	0	50	1	1595376	1.94E-02	1
GLUD1	397715	144	35	24306	6744	46818	5	0	1	50	4	2077602	1.94E-02	1
C17orf102	222789	740	-3	6858	2322	7542	1	0	0	50	1	2373390	1.98E-02	1
ZNF100	144970	1235	-65	23856	5754	38916	1	0	0	47	0	1277364	2.00E-02	1
DHX15	194657	491	35	34476	9444	44496	1	0	0	50	1	2028282	2.11E-02	1
ICA1L	600089	387	25	21798	5364	59814	1	0	0	33	2	1366368	2.12E-02	1
TCP1	648197	420	22	24102	6768	59886	2	0	0	50	9	2517378	2.13E-02	1
CCNL2	1736268	273	28	22536	6786	36738	1	0	0	50	3	1585206	2.17E-02	1
DPT	358217	440	9	9072	2088	14400	1	0	0	50	1	2412498	2.18E-02	1
ADCK4	1022809	201	31	23406	7032	38898	1	0	1	50	2	1568094	2.18E-02	1
FBXW8	208959	359	16	25722	7380	36414	1	0	0	50	2	1700880	2.18E-02	1
SLC6A19	657890	541	24	27192	7926	35010	1	0	0	50	4	2086254	2.26E-02	1
LEKR1	364723	522	10	30882	7404	27468	2	0	0	50	3	1977300	2.29E-02	1
VPS54	352987	407	20	43356	11040	66582	1	0	0	45	1	2252064	2.32E-02	1
SARDH	720319	481	29	39288	11778	48330	1	0	0	50	1	2198220	2.37E-02	1
CHST15	149497	632	19	24420	6360	21546	1	0	0	50	6	1880658	2.41E-02	1
C10orf128	NaN	NaN	NaN	4848	1308	24714	1	0	0	50	19	4140540	2.44E-02	1
TATDN2	743522	224	53	32406	9246	24642	1	0	0	50	1	1704636	2.44E-02	1
FOXO3	346225	428	34	27852	8688	8010	1	0	0	50	6	1959636	2.45E-02	1
TCEAL6	132641	NaN	4	8022	1986	4536	1	0	0	50	1	1886448	2.48E-02	1
PCBD2	727517	696	49	5712	1614	9558	1	0	0	50	2	1595472	2.49E-02	1
FAM180A	470926	386	-1	7320	2220	9558	1	0	0	50	1	1804638	2.61E-02	1
GPSM1	1194160	258	28	31068	9342	10908	1	0	0	50	1	1528134	2.68E-02	1
PCDHGB6	662513	568	2	39108	12156	32814	1	0	0	50	3	2227884	2.71E-02	1
GATAD1	708388	401	27	11490	3378	18882	1	0	0	50	1	2488038	2.71E-02	1
AGBL2	984490	155	23	39978	10044	71190	1	0	0	50	2	2022546	2.73E-02	1
CDON	611194	249	10	54072	15606	58050	1	0	0	50	2	2756766	2.75E-02	1
SGSM3	469297	355	56	32556	9384	51408	1	0	0	50	5	2060256	2.78E-02	1
PYDC1	NaN	NaN	NaN	3744	1224	5490	1	0	0	50	19	4121232	2.81E-02	1
DGKQ	675007	256	45	39882	12660	26802	1	0	0	50	2	2035062	2.84E-02	1
GCNT2	254228	404	13	43290	11880	22536	1	0	0	50	3	2244684	2.88E-02	1
C1orf83	446494	225	28	9096	2478	19098	1	0	0	50	2	2134332	2.90E-02	1
MAPK11	939384	257	70	16062	4476	11682	2	0	1	25	1	800520	2.91E-02	1
ZKSCAN5	1460222	332	56	36552	9240	25560	2	0	0	50	1	1591680	2.95E-02	1
PPP1R3B	159748	526	23	12330	3186	2934	1	0	0	50	0	2041152	2.95E-02	1
ZBBX	69051	928	-23	36006	8544	53892	1	0	0	50	2	1627938	2.99E-02	1
C17orf28	1045089	223	25	33870	10032	32058	1	0	0	50	3	1861326	2.99E-02	1
FMNL1	798310	207	28	47394	13932	63882	1	0	0	50	0	1906098	3.03E-02	1
SRRM5	NaN	NaN	NaN	30876	8454	1278	2	0	0	50	19	4124250	3.04E-02	1
APOB48R	NaN	NaN	NaN	45138	13992	8622	1	0	0	50	19	4137132	3.13E-02	1
SLC9A3R2	1747301	183	46	14214	4470	3528	1	0	0	50	0	1686474	3.22E-02	1
SH3GLB1	315130	393	-12	16152	4188	24048	1	0	0	50	0	2021094	3.29E-02	1
DNHD1	425139	491	23	198702	61056	35514	2	0	0	50	2	2492796	3.32E-02	1
SELL	293592	597	13	17406	4014	10782	1	0	0	50	0	2106216	3.33E-02	1
ATP11B	228613	559	16	52122	13578	89334	3	0	0	50	2	2177964	3.36E-02	1
CARD10	985853	176	51	43500	13686	39960	1	0	0	50	2	1777128	3.37E-02	1
CEACAM7	1249321	499	27	11424	3264	17586	1	0	0	50	1	1864410	3.38E-02	1
KIF7	804572	319	27	56274	17598	30510	1	0	0	50	0	1922670	3.40E-02	1
PGR	23389	962	-25	38580	12360	19782	1	0	0	50	5	1838316	3.42E-02	1
DCAKD	831501	191	28	9702	3042	27108	1	0	0	50	0	1771224	3.45E-02	1
WBSCR28	1099366	208	37	10950	3630	9774	1	0	0	50	0	1456140	3.48E-02	1
CRISP3	67784	1246	-2	11136	2652	29232	1	0	0	50	2	1802850	3.56E-02	1
XPO7	489191	222	26	48606	13062	79200	1	0	0	50	4	2213580	3.59E-02	1
KCNH8	25033	1018	-14	47766	13146	61128	1	0	0	50	3	1960524	3.63E-02	1
MED16	2168802	198	28	37038	11454	21222	2	0	0	50	2	1687542	3.69E-02	1
NNMT	162422	499	-4	11268	3222	10602	1	0	0	50	2	1964172	3.78E-02	1
SCN7A	68529	918	-11	73872	18738	24390	1	0	0	50	1	2464116	3.79E-02	1
KIAA0182	422186	213	37	51018	15870	37998	1	0	0	50	4	1967526	3.79E-02	1
TK2	600023	214	-11	12444	3198	43308	1	0	0	50	2	2468010	3.80E-02	1
CLDN25	148947	534	4	9396	3024	2160	1	0	0	50	2	1591050	3.81E-02	1
MRPL54	2144458	206	34	5976	1710	10260	1	0	0	50	4	1557630	3.84E-02	1
SLC25A37	474894	409	36	14322	4200	8532	1	0	0	50	1	2574810	3.89E-02	1
SLC29A2	1963418	182	55	19386	6084	25920	1	0	0	50	1	3096516	3.89E-02	1
POLD1	1055164	491	28	47202	14520	45432	1	0	0	44	0	1413048	3.90E-02	1
GBF1	987676	141	41	80058	23190	141228	2	0	0	50	1	2799024	3.92E-02	1
KIF4B	516166	461	38	52518	14172	3456	2	0	0	50	3	2167512	3.93E-02	1
NEUROG1	496830	608	34	9522	3330	2844	1	0	0	50	2	2476020	3.96E-02	1
C6orf211	336608	468	30	19296	4860	16704	1	0	0	50	0	1895466	3.96E-02	1
PARP10	2580629	247	28	41784	14340	19350	2	0	0	50	2	1707408	4.07E-02	1
IL27	1133167	269	63	10146	3354	12060	1	0	0	50	2	1899606	4.10E-02	1
MRPS15	581032	347	31	11394	3078	39276	1	0	0	50	4	2577918	4.13E-02	1
C8orf86	840384	454	46	9330	2946	8208	1	0	0	50	6	2312502	4.18E-02	1
GMPR	117199	561	26	15018	4242	29412	1	0	0	50	0	1756314	4.19E-02	1
CCDC109B	211934	479	26	14832	3870	28116	1	0	0	50	1	1869324	4.24E-02	1
ST8SIA6	514060	523	-4	17226	4824	19548	1	0	0	50	0	1885284	4.30E-02	1
HTR3C	1423268	375	38	19356	5448	32562	1	0	0	50	0	2010588	4.39E-02	1
RPP30	103854	510	4	14562	4050	47682	1	0	0	50	0	1458576	4.40E-02	1
DEFB125	86	430	NaN	6594	1956	9738	1	0	0	50	2	890154	4.41E-02	1
DPP10	7721	1178	-22	38412	9504	89982	1	0	0	40	2	1171656	4.42E-02	1
LRRC10B	NaN	NaN	NaN	11460	4362	0	1	0	0	28	2	1393830	4.42E-02	1
OR5L2	4183	1091	-36	12828	4020	2286	1	0	0	50	0	1234140	4.45E-02	1
SLC16A1	601487	276	16	21084	6258	28116	1	0	0	50	0	2011680	4.46E-02	1
OR2A25	222080	812	-11	12816	3960	2520	1	0	0	50	1	1465272	4.48E-02	1
C1orf96	285692	361	9	11520	3330	8244	1	0	0	50	1	1903836	4.50E-02	1
NFYA	145501	611	37	15072	4368	44208	1	0	0	50	2	2034798	4.53E-02	1
CCDC144NL	463169	398	-24	9594	2610	9576	1	0	0	50	7	2433246	4.62E-02	1
RFX7	204396	432	-2	61770	17700	20142	1	0	0	50	5	2195922	4.62E-02	1
G6PC2	173915	724	7	15462	4086	19674	1	0	0	50	2	2001720	4.63E-02	1
HN1L	1591571	320	37	8268	2370	16974	1	0	1	50	4	1601364	4.64E-02	1
CEACAM18	393294	583	17	16992	4842	12114	1	0	0	50	3	2730708	4.66E-02	1
AUH	124246	342	24	14652	4392	26586	1	0	0	50	1	1890012	4.76E-02	1
HSPH1	194024	518	35	38058	9552	66564	6	0	0	21	0	926466	4.78E-02	1
HOXD12	242935	874	15	11028	3678	4770	1	0	0	50	0	1556166	4.80E-02	1
LRRC19	116568	447	-12	16146	4176	7524	1	0	0	50	3	2106582	4.83E-02	1
ODAM	181352	975	12	12516	3360	26964	1	0	0	50	3	1685166	4.86E-02	1
FAM172A	264052	622	6	18642	4596	49788	1	0	0	50	0	1694916	4.89E-02	1
UBAC1	753354	352	37	17724	4848	30096	1	0	0	50	0	1972080	4.94E-02	1
BMF	884609	226	39	8298	1908	9468	1	0	0	50	6	1735044	4.99E-02	1
C20orf196	365507	199	12	8904	2364	6948	1	0	0	50	8	2048586	5.07E-02	1
HOXB1	946208	524	29	12534	3918	5670	1	0	0	50	0	1404816	5.07E-02	1
TBC1D7	258474	423	35	13068	3312	29394	1	0	0	50	3	1933884	5.11E-02	1
LIM2	368509	610	-9	9258	2694	11268	1	0	0	50	2	1346844	5.24E-02	1
KLHL15	528219	NaN	41	25854	6960	6048	1	0	0	50	2	3127716	5.25E-02	1
FAM135A	114193	606	11	67266	17442	51786	1	0	1	50	2	1679178	5.26E-02	1
MUC6	1429028	466	43	101028	33072	39420	3	0	0	50	2	2191398	5.29E-02	1
TRAPPC2L	860087	252	37	6336	1602	11232	1	0	0	50	9	1757916	5.31E-02	1
NUDCD3	1535714	363	52	15654	4254	28926	1	0	0	50	2	1981428	5.42E-02	1
ZNF502	433000	541	28	23886	5688	31590	1	0	0	50	0	1750626	5.45E-02	1
ATPAF1	612038	266	23	14292	4050	28890	1	0	0	50	1	1636770	5.49E-02	1
DCDC1	84163	938	-25	15522	4152	27900	1	0	0	50	4	2070930	5.58E-02	1
OR52B4	363779	797	-8	13212	3870	1638	1	0	0	31	1	1183386	5.58E-02	1
HTR2A	129425	885	34	22398	6150	11286	1	0	0	50	2	2488536	5.61E-02	1
ALG10B	42332	589	-38	20214	5526	14940	1	0	0	50	1	1755180	5.64E-02	1
DNAJB12	822407	145	45	17628	5088	25110	1	0	0	50	1	2137032	5.64E-02	1
OLFM3	66875	991	-15	19944	5202	29142	1	0	0	50	1	1786734	5.66E-02	1
TET3	1029946	250	44	68550	21720	13446	2	0	0	50	3	2257278	5.71E-02	1
ASTL	821367	251	45	18252	5634	23058	1	0	0	50	1	1982412	5.72E-02	1
RGNEF	279980	577	39	75840	20280	65556	2	0	0	50	1	1864536	5.80E-02	1
NR1I2	422482	474	24	20592	5616	27666	1	0	0	50	2	2513196	5.80E-02	1
PRSS23	230637	198	-7	16182	4626	5004	1	0	0	50	2	1801002	5.83E-02	1
SLC1A6	961949	546	4	23514	7644	24624	1	0	0	50	0	2204298	5.85E-02	1
CDKN1A	904665	228	37	6804	2250	8082	1	0	0	50	6	1509390	5.89E-02	1
EVPL	1611239	218	22	85482	25866	40248	1	1	0	50	4	2041764	5.89E-02	1
MBIP	81955	627	-10	15366	3876	27126	1	0	0	50	4	2092512	5.93E-02	1
FRMD1	142012	702	-17	23874	6780	22374	1	0	0	50	1	2684136	5.94E-02	1
TTC21B	100856	599	-2	58476	14658	84906	5	0	0	50	5	2017554	6.00E-02	1
NR1H3	1274054	198	38	19356	5484	36972	1	0	0	50	0	1748616	6.01E-02	1
UGT2B7	21319	782	12	23070	5946	25848	1	0	0	50	1	1796016	6.21E-02	1
JKAMP	168237	606	12	13584	3696	19782	1	0	0	50	3	1498362	6.21E-02	1
LILRA2	819283	601	-4	20520	6156	26784	1	0	0	50	2	2173362	6.24E-02	1
ALDH3A1	550749	220	-13	19758	5478	30060	1	0	0	50	2	2322924	6.36E-02	1
BIRC7	1005137	285	50	12786	3792	12438	1	0	1	50	3	1709460	6.41E-02	1
TEAD4	506329	267	35	19134	5148	38358	1	0	0	50	2	2170998	6.42E-02	1
FTMT	70878	920	-16	10068	3090	5130	1	0	0	50	4	1611690	6.44E-02	1
CBWD1	230380	398	-4	18714	4614	41022	1	0	0	50	3	1960650	6.49E-02	1
ITGA11	370132	531	41	52014	14316	44082	1	0	0	26	3	1034934	6.50E-02	1
CCDC137	3745109	205	30	12516	3540	14922	1	0	0	50	1	1373118	6.55E-02	1
MAPK13	855485	410	35	16272	4320	32526	1	0	0	50	3	2067864	6.68E-02	1
MAGED2	257482	NaN	20	26028	7614	31878	1	0	0	50	0	1829628	6.76E-02	1
GPR114	749405	135	43	22476	6882	38286	1	0	0	50	0	1731492	6.78E-02	1
HTR4	89834	578	10	20820	5910	34920	1	0	0	50	2	1921140	6.81E-02	1
Sep 14	841217	627	-10	19470	4560	28206	1	0	0	50	2	1684884	6.81E-02	1
CCDC102A	771506	159	45	23070	7188	19350	1	0	0	50	2	1874262	6.83E-02	1
C8B	38776	713	-12	26106	6690	48186	1	0	0	50	1	2022690	6.83E-02	1
C9orf47	248480	646	4	8460	2682	4014	1	0	0	30	2	1066404	6.85E-02	1
PLEKHA2	487952	201	38	18630	5166	27972	1	1	0	50	3	2033364	6.86E-02	1
RBBP4	1452351	195	34	19104	4728	49464	1	0	0	50	5	2397138	6.86E-02	1
FBXO40	289905	613	25	30318	8238	12258	1	0	0	50	1	2315970	6.87E-02	1
MFSD5	1677275	191	49	22572	7668	3168	1	0	0	50	0	1680504	6.89E-02	1
MRGPRX4	631291	436	20	13158	4320	4338	1	0	0	50	8	2458416	6.93E-02	1
ZNF646	1398193	247	40	76110	23016	4392	2	0	0	50	3	2158200	6.95E-02	1
CCDC74A	455705	540	29	16194	4812	20808	1	0	0	50	3	1983708	7.04E-02	1
FAM102B	615760	313	-3	16002	4248	34578	1	0	1	35	4	1830132	7.04E-02	1
FBRS	2255010	158	60	19008	6606	14994	1	0	0	50	1	1841196	7.05E-02	1
DBH	765804	481	31	26496	7704	32814	1	0	0	50	1	2386074	7.11E-02	1
SOAT2	1727618	177	46	22656	6630	58410	1	0	0	50	0	1706718	7.13E-02	1
C9orf102	260804	471	25	31176	8262	47448	1	0	0	50	6	2417442	7.20E-02	1
DEGS1	638932	174	13	14052	3588	6246	1	0	0	50	8	2249388	7.30E-02	1
RASA1	154501	726	24	45966	12534	72144	1	0	0	50	1	3357432	7.31E-02	1
IVL	59999	804	12	25278	6438	4122	1	0	0	50	1	1796766	7.32E-02	1
RNF2	346010	458	-1	14940	3690	21672	1	0	0	50	10	2635704	7.35E-02	1
COL18A1	513400	481	41	74388	25260	74790	1	0	0	29	3	1356024	7.39E-02	1
MPP4	466105	534	28	28878	7086	37692	1	0	0	50	1	2090760	7.40E-02	1
SMARCD3	610106	290	32	21750	6096	38970	1	0	0	50	2	2238588	7.42E-02	1
DHRS13	1834230	220	37	15432	5268	6444	1	0	0	50	3	1902384	7.48E-02	1
SLC13A1	99560	955	-15	25842	7386	48528	1	1	0	50	2	2000958	7.51E-02	1
ABCA4	512482	370	-2	98760	27564	172710	2	0	0	39	0	1730688	7.56E-02	1
ARC	300961	567	26	16458	4980	18	1	0	0	50	3	2202846	7.58E-02	1
HINFP	1324478	195	58	22848	5772	26496	1	0	0	50	2	2050440	7.60E-02	1
VCP	782447	350	42	34782	9948	73494	2	0	0	19	2	791778	7.60E-02	1
PLA2G7	141205	551	-1	19746	4914	40806	1	1	0	50	4	1888680	7.61E-02	1
CCDC85A	63834	739	-15	23478	6798	9378	1	0	0	50	2	2312124	7.64E-02	1
TTC28	NaN	NaN	NaN	104484	31128	0	1	0	0	50	19	4145646	7.71E-02	1
TP53	2069567	213	34	18534	5118	32166	1	0	0	50	2	1673028	7.71E-02	1
EPS15	568927	251	11	41394	10536	86796	1	0	1	50	1	2564400	7.73E-02	1
RPP38	254900	620	21	11970	3474	5580	1	0	0	50	7	1680588	7.75E-02	1
CELSR3	1516147	212	41	136344	45006	77004	1	0	0	50	2	2107980	7.92E-02	1
ADAMDEC1	57540	741	5	20964	5406	41868	1	0	0	50	2	1558728	7.93E-02	1
KIAA1731	NaN	NaN	NaN	113196	29436	9684	1	0	0	50	19	4153638	7.95E-02	1
AASS	57655	988	-13	40752	10962	77382	1	0	0	50	0	2056764	7.95E-02	1
PTH2R	221399	671	0	24198	6420	49806	1	0	0	50	2	1871862	7.96E-02	1
CLK1	635570	201	31	23802	5520	41094	1	0	0	50	2	1886652	7.99E-02	1
HPSE2	147172	933	2	25974	7596	58158	1	0	0	50	1	1879356	8.00E-02	1
AGPS	378489	434	26	29262	7728	58554	1	0	0	50	2	2285604	8.01E-02	1
PREX2	14825	990	1	74964	18780	167022	2	0	0	7	0	386760	8.06E-02	1
CRIPAK	1018381	507	41	18120	6018	4122	2	0	0	1	0	52470	8.10E-02	1
STK4	938230	294	42	21702	5406	40176	1	0	1	50	6	2628492	8.12E-02	1
LRRC4C	4203	1185	-34	26700	7986	3528	1	0	0	50	0	1392486	8.13E-02	1
PCSK1N	NaN	NaN	NaN	10152	4122	0	1	0	0	28	2	1393590	8.19E-02	1
ATG4D	2036812	226	23	20148	6186	20214	1	0	0	50	2	1976316	8.22E-02	1
FDXR	1027517	320	20	21012	6708	26964	1	0	0	50	1	1720878	8.23E-02	1
FIGN	20376	586	-11	31518	9594	6948	1	0	0	50	1	2015316	8.25E-02	1
KRT74	1280474	464	36	22638	6594	32364	1	0	0	50	2	1954020	8.26E-02	1
PABPC4L	NaN	NaN	NaN	18306	4932	0	1	0	0	28	2	1394400	8.27E-02	1
S1PR4	908206	241	21	15168	5658	1944	1	0	0	50	3	1855686	8.29E-02	1
B3GNT5	NaN	NaN	NaN	16284	4182	4446	1	0	0	50	19	4123146	8.29E-02	1
UGT1A4	NaN	NaN	NaN	22596	6618	63162	1	0	0	32	4	2230752	8.30E-02	1
DET1	212296	630	4	23856	6852	9882	1	0	0	50	3	2244036	8.37E-02	1
PXN	1615004	187	57	25566	7194	40968	1	0	0	50	1	1996554	8.40E-02	1
HSF5	818916	384	23	25050	7548	33930	1	0	0	50	4	2651106	8.41E-02	1
HSPA4L	222085	352	31	37530	9126	73656	1	0	0	50	1	2114610	8.50E-02	1
MLL4	1151198	321	30	112158	37098	57366	1	0	1	50	2	1628196	8.54E-02	1
MS4A14	433906	899	24	29082	7926	21546	1	0	0	50	2	1851150	8.56E-02	1
TSKS	1699718	192	47	25110	7704	33642	1	0	0	50	0	1643274	8.57E-02	1
SRPX	141319	NaN	17	20094	5664	23400	1	0	0	50	4	2054436	8.59E-02	1
USP21	728669	234	37	23724	7704	64782	1	0	0	50	2	2086380	8.65E-02	1
APOBEC3G	1386387	372	71	17160	4134	26280	1	0	0	50	3	1511520	8.66E-02	1
FAM46A	121389	396	-18	18756	5310	4698	1	0	0	50	2	1556202	8.69E-02	1
GATM	465759	445	4	18516	4956	23076	1	0	0	50	6	2239386	8.71E-02	1
CFLAR	617625	205	39	21924	5742	62334	1	0	0	50	4	1975860	8.71E-02	1
PRKG1	75025	995	-15	34338	8808	62100	1	0	0	50	0	1798938	8.71E-02	1
SSTR4	199022	554	-50	15612	5466	450	1	0	0	42	1	1347450	8.75E-02	1
CCDC63	888826	474	46	25068	6216	41706	1	0	0	50	4	2453778	8.77E-02	1
LINGO4	1062482	255	29	23658	8490	5832	1	0	0	50	3	2030136	8.80E-02	1
NRP2	278279	567	5	44610	12414	79884	1	0	0	10	1	547842	8.81E-02	1
DKK2	48475	1014	-18	11184	3072	15156	1	0	0	50	8	1621674	8.85E-02	1
C10orf68	493605	708	-15	28674	6732	73926	1	0	0	42	1	1533414	8.89E-02	1
FZD3	306800	256	45	28536	7842	19746	1	0	0	50	2	1954848	8.89E-02	1
LILRA4	742939	507	-9	21150	6390	22824	1	0	0	50	2	1578852	8.92E-02	1
SCEL	193860	752	51	32172	7338	104778	2	0	0	10	0	446322	8.94E-02	1
HSF1	2525749	200	28	22788	6696	23130	1	0	0	50	1	1653216	8.96E-02	1
TMEM143	1478750	217	36	19032	6348	21186	1	0	0	50	6	2589390	8.98E-02	1
MKRN2	351796	280	34	18420	4638	23688	1	0	0	50	6	2089122	9.01E-02	1
KIF3B	920221	146	58	32154	8814	25560	1	0	0	50	1	2007066	9.06E-02	1
OR4L1	383274	768	-37	13086	3816	2160	1	0	0	50	8	1573056	9.06E-02	1
ST6GAL1	447917	433	32	17712	4626	23436	1	0	0	50	6	1883088	9.08E-02	1
ZNF83	563874	1010	-41	22506	5412	14868	1	0	0	50	2	1385160	9.13E-02	1
WDR3	204177	596	-5	41808	11040	90540	1	0	0	50	0	1884852	9.14E-02	1
PES1	653792	330	28	25908	6942	42030	1	0	0	50	2	2056992	9.14E-02	1
ICAM1	1729517	200	31	21930	7284	17046	1	0	0	50	5	2404560	9.17E-02	1
SLCO1C1	91874	501	-24	33192	8172	52668	1	0	0	50	2	1966644	9.23E-02	1
SPATA2L	1090549	219	38	16992	6084	3402	1	0	0	50	2	1569636	9.26E-02	1
BBS12	134067	172	14	29934	8532	2808	1	0	0	50	1	1539798	9.27E-02	1
LRRIQ4	404285	689	13	23778	6804	9792	1	0	0	50	4	2072178	9.43E-02	1
INPP5J	731144	218	40	27378	8028	22878	1	0	0	50	2	2116242	9.43E-02	1
CELSR2	994135	287	31	121572	38736	86364	1	1	0	40	2	1583484	9.44E-02	1
TLK2	316879	370	-2	33624	8442	76536	1	0	0	50	2	2215932	9.47E-02	1
BEST2	1959466	226	29	21558	6558	19782	1	0	0	50	2	1919994	9.50E-02	1
C1orf124	377235	569	2	21660	5682	22860	1	0	0	29	2	1389798	9.51E-02	1
SYCP2	73470	842	-30	69756	16014	97290	1	0	0	45	2	1720086	9.52E-02	1
KIAA1530	1018381	507	41	30570	8706	33624	1	0	0	50	3	2752290	9.64E-02	1
HAS2	25994	485	-22	23676	6366	11646	1	0	0	50	2	1413744	9.70E-02	1
KIAA0922	188087	454	39	70932	18546	108360	1	0	1	18	3	967062	9.76E-02	1
FASN	3850694	197	34	105360	33312	58716	1	0	0	50	3	1489836	9.78E-02	1
IL1RAP	139316	398	0	35382	9456	34344	1	0	0	50	2	2196840	9.79E-02	1
FOXJ1	1796815	218	28	17148	5712	1980	1	0	0	50	6	2164512	9.84E-02	1
ANGPTL3	NaN	NaN	NaN	20436	4926	20844	1	0	0	50	19	4140288	9.85E-02	1
C2orf67	190249	712	1	43362	10998	47376	1	0	0	50	2	2437650	9.86E-02	1
DCAF15	930314	231	32	25818	7536	24012	1	0	0	50	1	1761402	9.95E-02	1
ZFPM1	626557	184	37	41112	13950	11214	1	0	0	50	1	1868598	9.98E-02	1
LIPI	95960	991	-18	21480	5232	27594	1	0	0	50	7	2076006	9.99E-02	1
SNIP1	445473	274	30	16794	4896	34056	1	0	0	50	8	2413938	1.00E-01	1
E2F1	710350	161	55	18132	5952	13554	1	0	0	50	4	1860726	1.00E-01	1
SLC34A2	218417	631	35	29586	8592	41778	1	0	0	50	1	1712334	1.01E-01	1
DAAM1	156241	405	32	47982	12084	81324	1	0	0	50	1	2486100	1.01E-01	1
MECOM	215619	985	-10	54492	13836	68814	1	0	0	50	0	2188182	1.01E-01	1
MSH2	793002	406	28	40968	10638	48312	1	0	0	50	2	2355102	1.01E-01	1
C20orf151	1190462	205	28	27876	8970	23994	1	0	0	50	1	1753962	1.02E-01	1
NMNAT2	769970	465	13	14796	3852	41220	1	0	0	50	5	1368660	1.02E-01	1
MFAP1	788307	250	36	19542	4794	38178	1	0	0	50	5	1876494	1.03E-01	1
DENND1B	206539	480	-21	35184	9042	87156	1	0	0	50	4	2514168	1.03E-01	1
ZNF570	234564	939	-52	23676	5610	15174	1	0	0	50	1	1061442	1.04E-01	1
SPEN	823686	169	28	152136	46782	58716	1	0	0	48	2	1742016	1.05E-01	1
ACSBG1	421357	314	52	31368	8754	36990	1	0	0	50	2	2080380	1.05E-01	1
AZI1	1748003	243	28	46482	13692	51228	1	0	0	15	1	515232	1.05E-01	1
TMTC1	99753	510	-15	33786	9288	65376	1	0	0	50	3	2239398	1.07E-01	1
PPM1B	448266	420	32	21654	5760	33534	1	0	0	50	7	2060772	1.07E-01	1
KIF15	434707	426	26	62250	15204	118692	1	0	0	9	0	605976	1.07E-01	1
HAP1	1617880	323	9	26880	7788	35172	1	0	0	50	3	2073816	1.08E-01	1
ILVBL	703673	419	1	26634	8628	28998	1	0	0	50	2	1820412	1.09E-01	1
ZFP91	284768	644	2	24708	6846	35874	1	0	0	50	3	1784754	1.09E-01	1
CYP2C8	318306	717	-10	21408	5718	31140	1	0	0	50	5	1633902	1.09E-01	1
AKAP11	183147	411	51	81738	21762	34992	5	0	0	50	9	2305146	1.10E-01	1
EPAS1	375634	213	28	37878	10236	50202	1	0	0	50	3	2535450	1.11E-01	1
VPS33A	885125	222	47	25944	7158	51912	1	0	0	32	2	1537488	1.12E-01	1
TDRD5	599875	613	-9	42576	11604	61686	1	0	0	50	2	2226498	1.12E-01	1
COL9A2	627703	373	18	29688	9840	53946	1	0	0	50	4	2395890	1.12E-01	1
ZBTB8A	1429703	230	21	19056	5010	7722	1	0	0	50	8	1932978	1.12E-01	1
SLC27A4	1928973	188	64	27414	8226	39168	1	0	0	50	2	1848804	1.13E-01	1
RHPN1	1882843	237	35	28320	8922	9414	1	0	0	50	1	1760586	1.13E-01	1
LRRC8D	180057	257	13	36570	9888	3618	1	0	0	50	1	1592634	1.13E-01	1
C1orf101	716278	590	1	42090	10866	58410	1	0	0	50	3	2396682	1.14E-01	1
ALG13	124127	NaN	20	52812	13104	58518	1	0	0	50	0	1869552	1.14E-01	1
PION	309983	573	35	38970	9396	94176	1	0	0	50	2	2013414	1.14E-01	1
ZNF816A	425659	984	-56	28578	6846	15786	1	0	0	50	1	1181040	1.15E-01	1
ZNF574	886688	438	31	36372	12138	4860	1	0	0	50	1	2042640	1.15E-01	1
DMXL1	305800	381	28	131238	35298	136854	1	1	1	50	8	2131266	1.15E-01	1
PEX13	635177	350	33	17004	5064	10188	2	0	1	5	1	229062	1.15E-01	1
EXOC6	557904	421	36	37590	9048	62586	1	0	0	50	4	2415612	1.16E-01	1
DFNA5	254601	464	21	21288	6198	32580	1	0	0	50	9	2309556	1.16E-01	1
TRPV3	441141	442	-2	34500	9438	44640	1	0	0	50	2	2091582	1.16E-01	1
LIPG	243067	352	56	21930	5772	28188	1	0	0	50	4	1614084	1.17E-01	1
GJA3	405200	472	50	17844	5772	594	1	0	0	50	9	2371710	1.19E-01	1
SH3BP2	643291	228	43	27402	8400	26064	1	0	0	50	3	1996644	1.19E-01	1
ICAM3	1802015	191	21	22824	7272	14850	1	0	0	50	6	2200782	1.19E-01	1
PPM1N	1107927	194	44	17508	6054	4896	1	0	0	50	3	1443750	1.20E-01	1
UBXN6	2078211	278	37	19080	5544	24966	1	0	0	50	5	1696560	1.20E-01	1
KRT78	1781225	288	27	22272	6474	26856	1	0	0	50	4	1581486	1.20E-01	1
BPI	562486	350	45	21540	5856	63216	1	0	0	20	1	986058	1.21E-01	1
CCDC66	178940	477	24	42534	10044	51822	1	0	0	50	2	1936446	1.21E-01	1
LRRFIP2	392784	376	27	32718	8214	105804	1	0	1	50	3	1917438	1.21E-01	1
ZNF777	588536	467	17	35100	10188	18378	1	0	0	50	1	1966194	1.21E-01	1
PZP	352696	301	19	64560	18078	127980	1	0	0	9	1	566082	1.21E-01	1
EPS8L2	1788356	193	48	31422	8682	22176	1	0	0	50	0	1550202	1.21E-01	1
SIGLEC12	360870	583	-4	26058	7980	25488	1	0	0	50	2	1345734	1.21E-01	1
UBASH3A	366755	400	71	28812	7980	50094	1	0	0	50	3	1849452	1.22E-01	1
RUSC1	1668953	177	44	39054	12822	55746	1	0	0	50	0	1681260	1.23E-01	1
DSG3	275713	450	-18	42522	12558	56718	1	0	0	50	3	2310234	1.23E-01	1
RNF219	58504	954	4	31614	8040	20520	1	0	0	50	2	1404834	1.24E-01	1
SEC23IP	450354	404	39	43566	11820	63738	1	0	0	50	3	2378562	1.24E-01	1
KIF1A	1094176	446	29	73704	20922	79308	2	0	0	26	1	1133166	1.24E-01	1
SVIL	138938	504	1	95334	26796	127440	1	0	0	26	1	847152	1.25E-01	1
OAS3	613755	433	38	46188	13680	33264	1	0	0	50	2	2528772	1.25E-01	1
PHACTR4	778726	182	29	31020	8742	69498	1	0	0	50	4	1927494	1.26E-01	1
INTS3	1687837	175	33	46110	12300	129564	1	0	0	38	0	1729050	1.26E-01	1
TRIM65	1727802	178	35	21480	6888	9684	1	0	0	50	7	2229654	1.26E-01	1
WWC2	244213	295	-3	51822	14184	41454	1	0	0	50	1	2089620	1.28E-01	1
TGM7	825765	415	44	30648	8646	45774	1	0	0	50	6	2482566	1.29E-01	1
MICAL2	319572	254	10	49044	13578	92610	1	0	0	50	0	1812270	1.29E-01	1
MMP17	364888	206	17	25320	7980	17082	1	0	0	50	3	1849980	1.29E-01	1
PIK3R4	198723	430	17	58800	15954	61434	1	0	0	50	7	1879500	1.30E-01	1
LILRB2	717623	458	-6	25458	7824	41238	1	0	0	50	2	1320468	1.30E-01	1
BRCA2	221300	462	44	148584	37914	82836	1	0	0	29	1	1271256	1.30E-01	1
AMPD3	777397	378	27	34188	9174	62460	1	0	0	50	4	2288256	1.30E-01	1
FAM71B	166999	1198	18	25278	7554	10170	1	0	0	50	5	1727196	1.30E-01	1
HOOK2	1959466	226	29	31488	8976	47070	1	0	0	50	2	1919994	1.31E-01	1
ABCB8	622098	373	41	29964	9978	49860	1	0	0	48	3	1916496	1.32E-01	1
CCAR1	859993	256	45	51042	12840	73800	1	0	0	50	2	2269950	1.32E-01	1
CDH16	942986	142	34	35280	10764	41544	1	0	0	50	4	2167422	1.33E-01	1
ATMIN	231500	284	4	34512	10236	11952	1	0	0	50	4	2076906	1.34E-01	1
PLXNA4	314659	746	9	85758	24420	115200	2	0	0	29	2	1279362	1.35E-01	1
ILDR2	261602	681	-9	27414	7830	34164	1	0	0	50	4	1979952	1.35E-01	1
ZNF99	83716	1439	-72	45948	10518	16110	1	0	0	50	2	1761600	1.35E-01	1
PHF15	909404	177	51	33414	9984	26406	1	0	0	50	2	1749216	1.35E-01	1
CAT	653478	256	23	23310	6102	54936	1	0	0	23	0	772470	1.35E-01	1
KIAA0317	900799	207	42	35982	9810	67356	1	0	0	50	2	1686042	1.35E-01	1
FGB	59883	1034	20	21798	5310	23112	1	0	0	50	7	1592430	1.36E-01	1
DDX10	250455	616	2	38994	9570	67464	1	0	0	41	2	1672944	1.36E-01	1
MYOCD	113594	848	-54	42342	12108	47070	1	0	0	50	1	1598634	1.36E-01	1
C14orf104	587903	318	10	34560	10872	1926	1	1	0	11	3	381432	1.36E-01	1
KIAA1324L	154470	1087	-7	45432	11700	62262	1	0	0	50	2	1912728	1.36E-01	1
CACNB4	279730	592	21	23724	6462	34380	1	0	0	50	7	1882248	1.39E-01	1
MIOS	213895	446	16	38010	10014	35136	1	0	0	50	4	2024850	1.39E-01	1
SLC22A14	301168	437	22	25344	7470	37818	1	0	0	50	10	2435436	1.39E-01	1
ACAA2	290591	530	35	17202	4938	34758	1	0	0	15	0	481188	1.39E-01	1
RIN2	213905	508	0	38220	10920	16092	1	0	0	50	1	1598976	1.40E-01	1
ZFYVE20	564079	395	44	33852	9258	40374	1	0	0	50	4	1990470	1.41E-01	1
EXOC7	1611239	218	22	32484	8664	65070	1	0	0	50	4	2041764	1.41E-01	1
ARPP21	3796	1075	-21	35844	9552	65772	1	0	0	50	3	1712100	1.42E-01	1
ZNF329	1308496	619	-64	23322	6018	5076	1	0	0	50	8	1776888	1.42E-01	1
LARP1	549658	179	27	44262	12150	66690	1	0	0	50	3	2363754	1.42E-01	1
HSD17B4	302141	472	27	32592	8862	81216	1	0	0	50	6	2114412	1.42E-01	1
DAB2	167695	374	-7	33126	9498	51300	1	0	0	31	3	1489554	1.44E-01	1
RUVBL2	1998663	190	39	20274	5862	52308	1	0	0	50	7	1836054	1.44E-01	1
RECK	866055	155	44	42942	11022	66258	1	0	0	45	3	2007066	1.44E-01	1
URGCP	872910	239	44	39180	11544	42030	1	0	0	50	3	2032272	1.45E-01	1
PARD3	139914	776	0	59646	15990	103068	1	0	0	50	0	1885224	1.46E-01	1
TOX2	639806	396	14	23208	7122	33966	1	0	0	50	7	1837824	1.48E-01	1
EIF5B	387331	612	25	54600	12990	79758	1	0	0	50	3	2332110	1.49E-01	1
C3orf20	540760	510	41	38760	11118	55152	1	0	0	50	4	2093082	1.49E-01	1
FAM65B	430274	256	26	46506	12984	34992	1	0	1	50	5	2503488	1.49E-01	1
LSG1	370452	255	34	29076	7446	53982	1	0	0	50	6	1878864	1.50E-01	1
ACRC	848605	NaN	39	30858	7374	25776	1	0	0	50	3	1496106	1.51E-01	1
IGSF8	829863	386	17	24720	8868	15642	1	0	0	50	7	1973664	1.52E-01	1
CBLB	169365	628	0	42456	11922	57186	1	0	0	50	3	1888926	1.52E-01	1
ZNF615	444655	838	-57	31890	7854	17802	1	0	0	50	1	1004610	1.52E-01	1
DIS3	257535	685	2	43242	11280	57150	1	0	0	50	3	1905930	1.53E-01	1
GNL2	445473	274	30	32280	8364	55548	1	0	0	50	8	2413938	1.53E-01	1
MKI67	408820	641	-1	136962	39924	49104	2	0	0	50	2	1650966	1.53E-01	1
MYO3B	324392	844	28	61524	15660	152838	1	0	1	50	4	3052602	1.54E-01	1
SMEK1	340189	467	40	36084	9330	42408	1	0	0	50	5	1954410	1.54E-01	1
FAM160A2	466636	728	4	40302	13716	37134	1	0	0	50	3	2039436	1.56E-01	1
POR	1063656	218	54	29550	8304	35496	1	1	0	50	6	2155698	1.57E-01	1
ADAMTS10	622624	214	-14	47376	13968	43956	1	0	0	50	2	2365158	1.57E-01	1
TCERG1	377370	463	14	47886	13008	67140	1	0	0	50	2	1820232	1.57E-01	1
CARNS1	1269888	177	51	38370	13632	3168	1	0	0	50	2	1868256	1.60E-01	1
MARK1	544426	520	-9	34788	9420	65268	1	0	0	28	1	1160832	1.60E-01	1
TDRD9	694566	406	28	60996	16242	57420	1	0	0	50	1	1978332	1.60E-01	1
DMPK	929036	203	43	30528	8010	37746	1	0	0	50	5	2048628	1.61E-01	1
LMTK2	457962	375	19	63858	18294	52578	1	0	0	50	1	2220672	1.61E-01	1
ENTPD2	1951939	202	40	20682	6714	17568	1	0	0	50	8	1701474	1.62E-01	1
ATP9B	91487	731	13	50334	13782	100404	1	0	0	50	1	1773132	1.62E-01	1
NCAPH2	1075525	207	42	27396	7416	44334	1	0	1	50	6	1750542	1.62E-01	1
MICALL2	706729	345	23	38106	11916	33066	1	0	0	50	6	2605506	1.65E-01	1
LRFN1	1793696	252	31	30474	11286	1656	1	0	0	50	3	1855566	1.65E-01	1
RAVER1	1802015	191	21	31062	10716	19926	1	0	0	50	6	2200782	1.65E-01	1
LCMT2	823006	415	50	28038	9060	3762	1	0	0	50	9	2398974	1.66E-01	1
PCDHB11	915569	724	-11	32664	10428	2124	1	0	0	50	2	1336122	1.68E-01	1
NTNG2	361444	509	37	22638	6468	11718	1	0	0	50	7	1826400	1.69E-01	1
INPP4A	212473	623	41	45222	12594	41310	1	0	0	50	2	1822176	1.69E-01	1
C2CD3	561035	225	45	84180	24036	113922	2	0	0	14	0	698118	1.70E-01	1
SHROOM4	36907	NaN	11	63300	17988	18378	1	0	0	50	2	2184780	1.70E-01	1
SECISBP2	163101	627	15	37320	10038	54990	1	0	0	50	3	1424016	1.71E-01	1
RESP18	NaN	NaN	NaN	10068	2730	0	1	0	0	5	0	258726	1.72E-01	1
FURIN	833957	291	42	33732	10206	28044	1	0	1	50	5	1980330	1.73E-01	1
CD97	996589	183	32	36312	10200	52200	1	0	0	50	4	1786146	1.76E-01	1
KIF24	596029	186	43	58200	16590	41184	1	0	0	35	1	1597404	1.77E-01	1
EML5	161619	704	1	87000	22836	85842	1	0	0	50	0	1896336	1.78E-01	1
USP33	432858	192	2	42402	10392	76842	1	0	0	19	0	856944	1.79E-01	1
HEATR3	276539	476	3	29574	8208	44334	1	0	0	22	6	1575318	1.80E-01	1
ARHGEF18	613770	308	30	49962	14802	46710	1	0	0	50	2	2121210	1.81E-01	1
FILIP1	441614	325	19	51714	14202	36270	1	0	0	50	4	2165742	1.81E-01	1
PCDHB15	800016	708	-15	31896	10656	3060	1	0	0	50	3	1405734	1.82E-01	1
RNPEP	751933	168	31	27846	8064	38538	1	0	0	50	9	2068026	1.82E-01	1
GPD2	116871	496	10	31776	8688	55656	1	0	0	15	0	692904	1.83E-01	1
SLFN14	NaN	NaN	NaN	39054	10500	9540	1	0	0	50	19	4134558	1.84E-01	1
ARHGEF1	1255704	364	28	40320	11844	62784	1	0	0	50	3	1871850	1.84E-01	1
ZNF16	1539444	440	23	29490	7536	8784	1	0	0	50	7	1619154	1.84E-01	1
ACAP3	1744013	273	28	36426	10356	32670	1	0	0	50	3	1731900	1.84E-01	1
ATP2B3	940418	NaN	24	54246	15900	56412	1	0	0	50	2	2103342	1.86E-01	1
ST18	155128	793	-15	45918	12114	76860	1	0	1	50	4	1811460	1.86E-01	1
NLGN4X	13333	NaN	-22	34542	9864	16524	1	0	0	50	11	2698020	1.88E-01	1
MATK	2172842	204	36	22944	6810	22266	1	0	0	50	7	1556202	1.89E-01	1
LLGL2	1907659	195	31	44718	13314	74934	1	0	1	50	2	1779936	1.90E-01	1
PARP1	805195	409	9	44742	11652	97722	1	0	0	50	2	1430334	1.92E-01	1
PLEKHG3	608112	186	46	49176	14688	31734	1	0	1	50	2	1757400	1.93E-01	1
CARS	547495	237	43	38142	9396	87354	1	0	0	21	0	891786	1.94E-01	1
C22orf30	547970	268	36	91572	25212	12474	1	0	0	50	10	2255334	1.95E-01	1
FAM161A	758678	249	34	28764	7326	25686	1	1	0	50	10	1835688	1.96E-01	1
HLA-A	983517	596	36	15774	4530	23778	1	0	0	13	0	444366	1.96E-01	1
ATP11C	66616	NaN	18	51102	13374	90576	1	0	0	24	2	981342	1.97E-01	1
ABCC5	1425631	375	43	62568	17928	108486	1	0	0	50	3	2217576	1.98E-01	1
ABCC11	216539	578	-22	59772	16998	94086	1	0	0	32	1	1563264	1.99E-01	1
HMHA1	2387949	206	26	48402	14580	31338	1	0	0	50	2	1915350	2.01E-01	1
KCNH4	2129732	206	30	42384	13668	49860	1	0	0	50	3	1706658	2.03E-01	1
TLN1	1062287	163	43	108336	32964	175230	1	0	0	50	0	2369598	2.04E-01	1
WDR6	1799657	241	41	47202	15366	31248	1	0	0	50	3	1712682	2.05E-01	1
UGGT1	449913	419	24	69246	17658	155232	1	0	0	37	1	1581702	2.06E-01	1
SLC43A1	923775	197	9	24060	7188	33390	1	0	0	18	0	540888	2.06E-01	1
BRPF1	955408	348	34	52302	14568	47682	1	0	0	50	3	1933698	2.08E-01	1
CFH	198896	941	-26	54792	13536	71190	1	0	0	50	5	2000742	2.11E-01	1
SOX6	126866	989	-18	37560	9906	55206	1	0	0	50	8	1961694	2.11E-01	1
UBE4B	749198	240	25	56610	15696	107334	1	0	0	50	4	2118150	2.14E-01	1
PPP1R12C	1036976	266	-1	33258	10572	36756	1	0	0	43	2	1262268	2.15E-01	1
VPS18	1036414	172	51	40302	12582	11790	1	0	0	50	4	1699080	2.15E-01	1
COL14A1	262056	839	-5	78300	22122	177948	1	0	0	50	2	2006454	2.16E-01	1
TSHZ3	8215	1022	-74	45582	12954	4032	1	0	0	50	1	1172238	2.16E-01	1
AIM1	220264	271	41	73812	20652	72612	1	0	0	50	2	1964574	2.17E-01	1
ANKRD35	NaN	NaN	NaN	42018	13026	48996	1	0	0	50	19	4176540	2.17E-01	1
SLC4A11	1086365	338	49	41226	12216	45810	1	0	0	50	5	1849044	2.19E-01	1
NCAPG	271201	1073	21	44520	11820	62676	1	0	0	50	8	2044704	2.21E-01	1
GAS2L1	849693	251	36	27450	9792	7182	1	0	0	50	7	1564068	2.23E-01	1
WDR52	440896	672	24	82458	20394	77940	1	0	0	50	2	2000940	2.23E-01	1
MAP1A	794398	269	37	115884	35676	9882	2	0	0	50	7	1730706	2.23E-01	1
AKAP9	674222	611	16	172890	41670	151974	1	0	0	20	0	728934	2.25E-01	1
CASKIN2	1918292	195	25	49536	16722	43956	1	0	0	50	4	1921638	2.27E-01	1
GTF3C1	282478	597	25	91092	25476	127782	1	0	0	50	1	2305872	2.27E-01	1
SMC2	114849	953	-33	53148	13272	83538	1	0	0	50	2	1199502	2.28E-01	1
GATA6	230941	437	-1	24324	8292	11970	1	0	0	50	13	2098596	2.32E-01	1
PDPR	1339196	137	19	38376	10368	44910	1	0	0	50	8	1854126	2.33E-01	1
SARM1	1407654	189	19	29958	9768	27882	1	0	0	50	8	1821024	2.35E-01	1
RTKN	1069803	343	45	24972	7608	36864	1	0	0	17	3	797478	2.35E-01	1
DHX29	280901	417	31	60042	15810	83862	1	0	0	50	8	2568426	2.37E-01	1
DNAJC13	210456	538	14	99516	25620	184932	1	0	0	33	0	1554576	2.37E-01	1
ZNF91	410897	1524	-57	51822	12762	27324	1	0	0	33	2	1070766	2.39E-01	1
PCSK4	2352825	221	38	31884	9984	11916	1	0	0	50	7	1697682	2.39E-01	1
CCDC148	133882	759	-5	27600	6204	46350	1	2	0	18	3	687846	2.40E-01	1
TIMELESS	2793663	184	61	52866	14436	86328	1	0	0	18	0	996624	2.40E-01	1
SCN9A	93566	908	-9	86328	22356	49194	1	0	0	50	4	2501184	2.40E-01	1
ALS2CR11	436378	491	24	81714	20346	38466	1	0	0	50	4	2245752	2.40E-01	1
TMEM131	362239	708	36	81786	22830	98316	1	0	1	50	3	2169546	2.42E-01	1
HIRA	611613	300	1	43956	12744	78462	1	0	0	50	9	2236476	2.43E-01	1
VCPIP1	372262	213	38	51174	15012	8154	1	0	0	50	6	1845738	2.45E-01	1
PLA2G4A	265620	592	-18	33504	8220	60372	1	0	0	14	1	596154	2.45E-01	1
C6orf132	NaN	NaN	NaN	47424	17070	0	1	0	0	50	19	4131588	2.46E-01	1
PAN2	2869106	184	52	52194	14496	74610	1	0	0	20	1	1009236	2.57E-01	1
C1orf9	116362	506	10	54864	14562	77508	1	0	0	14	1	918108	2.58E-01	1
COL5A3	1386309	413	1	74358	24714	158220	1	0	0	50	4	2271984	2.61E-01	1
LMTK3	1500967	182	37	60462	21078	14994	1	0	0	50	5	2419668	2.63E-01	1
NTRK1	1505782	208	45	36954	11016	126558	1	0	0	24	1	822042	2.63E-01	1
MSLNL	1187310	273	39	43266	14730	13644	1	0	0	50	7	1820640	2.67E-01	1
PLXNB3	2103463	NaN	30	81702	26118	48456	1	0	0	50	2	2053218	2.70E-01	1
KIAA1683	1178047	210	43	55482	18642	8766	1	0	0	50	5	1864230	2.70E-01	1
ITGAM	1163323	478	7	50142	14298	67752	1	1	0	50	4	1463640	2.71E-01	1
MYO5A	517214	386	19	82110	20994	139320	1	0	0	23	0	1217844	2.74E-01	1
CHTF18	1187310	273	39	41118	13206	27558	1	0	1	50	7	1820640	2.78E-01	1
ZNF516	113406	813	18	48102	15060	5832	1	0	0	50	5	1722456	2.85E-01	1
ASXL3	7579	1014	-10	94584	27690	15660	1	0	0	50	3	1966182	2.86E-01	1
GRID2IP	NaN	NaN	NaN	50784	16176	126	1	0	0	50	19	4130820	2.86E-01	1
KIF26B	609429	825	-5	87636	27258	36252	2	0	0	12	0	549810	2.88E-01	1
NLRP3	293118	825	-17	44682	11964	41112	1	0	0	24	0	644076	2.90E-01	1
LRP5	830388	241	53	68748	20136	60354	1	0	1	50	2	1693500	2.92E-01	1
TAF6L	2405109	248	44	25824	8574	33768	1	0	0	16	0	479808	2.94E-01	1
SIPA1L1	161803	523	34	77082	21828	81108	1	0	0	23	0	1060554	2.95E-01	1
MAP2	109927	678	-9	81408	23064	44532	1	0	0	50	5	2040156	2.95E-01	1
VAV1	739481	272	31	37836	9756	79830	1	0	1	16	2	795360	2.97E-01	1
MYH14	1215275	528	26	86616	26406	50868	1	0	0	39	0	1615632	2.97E-01	1
F5	294416	415	11	96426	25452	90486	1	0	0	50	4	2125428	3.01E-01	1
MYO1C	1380844	220	18	46872	13212	55566	1	0	2	50	8	1873782	3.07E-01	1
ANKRD24	2194691	244	41	48138	15240	22842	1	0	0	50	5	1513572	3.07E-01	1
C20orf117	802783	231	67	70098	21738	21618	1	0	0	50	2	1588938	3.16E-01	1
PIGO	782447	350	42	44652	14910	32652	1	0	0	19	2	791778	3.17E-01	1
BCAR1	568174	171	16	41052	13434	14958	1	0	0	15	0	615780	3.19E-01	1
CROCC	681579	247	45	84156	27444	54090	1	0	0	50	2	2031054	3.20E-01	1
LRP4	1227153	268	38	83160	22428	129834	1	0	0	38	1	1350864	3.21E-01	1
BCL11B	316817	629	-40	36972	11574	7092	1	0	0	49	11	1883124	3.29E-01	1
NLRP12	783610	486	-58	46224	13536	29700	1	0	0	32	6	1298388	3.31E-01	1
ARHGAP23	NaN	NaN	NaN	57966	19038	0	1	0	0	50	19	4133556	3.32E-01	1
CHD8	710667	380	34	111246	31026	103032	1	0	0	50	4	2320188	3.38E-01	1
KIAA1797	125322	525	20	78528	21876	144792	1	0	0	15	0	803256	3.40E-01	1
NYNRIN	897133	265	40	78240	24882	14688	1	0	0	50	6	1864446	3.42E-01	1
ANKRD50	47412	616	-24	60066	17370	9594	1	0	0	50	8	1633986	3.46E-01	1
DIDO1	961230	336	40	94956	29334	48312	1	1	0	50	6	2611392	3.54E-01	1
CC2D2A	163271	420	27	74526	19218	52560	1	0	0	25	3	1188840	3.54E-01	1
NCOR2	1239461	472	37	106944	32610	101178	1	0	0	24	0	999342	3.59E-01	1
EPPK1	2376841	247	22	97422	33348	828	1	0	0	50	2	1771368	3.60E-01	1
KIF6	77217	940	26	36492	9138	82710	1	0	0	10	1	435852	3.63E-01	1
HEATR1	461836	603	0	93936	25062	152172	1	0	0	23	1	1049220	3.70E-01	1
RSF1	577731	354	33	63060	15888	67986	1	0	0	15	2	867978	3.73E-01	1
PHLDB1	1404506	161	46	57600	18396	70506	2	0	0	7	1	338682	3.81E-01	1
C19orf21	1914670	200	23	28014	8994	8082	1	1	0	13	3	522630	3.84E-01	1
SLIT3	401911	706	20	66450	18366	126810	1	0	0	20	3	1159092	3.88E-01	1
APP	529745	793	-13	34044	8814	59922	1	0	0	6	0	342186	3.90E-01	1
OR4D11	430021	507	-1	12762	4086	630	1	0	0	7	0	110622	3.92E-01	1
ENPP3	127852	852	9	39480	9588	86508	1	0	0	8	0	322680	3.95E-01	1
AGAP2	1160849	344	39	51480	17190	55170	1	0	0	19	1	776484	3.95E-01	1
MED12	759088	NaN	27	94338	26442	108468	1	0	0	21	1	1102506	4.05E-01	1
MCTP1	148501	629	22	44244	12402	82764	1	0	0	9	0	428400	4.06E-01	1
RYR3	140241	806	-13	213912	56574	238626	2	0	1	21	2	1171824	4.07E-01	1
CRAMP1L	1534704	320	36	53136	16812	33606	1	0	0	28	3	898926	4.13E-01	1
TRPA1	19123	936	29	50034	12318	78084	1	0	0	14	1	471516	4.16E-01	1
PTPRU	365922	395	24	62586	18108	94212	1	0	0	16	0	663516	4.33E-01	1
NUP98	449630	310	25	78342	22476	111600	1	0	0	20	2	855390	4.37E-01	1
MLL2	1770671	214	65	229170	73698	119268	1	0	0	50	0	2003112	4.37E-01	1
ARAP3	771583	353	25	65490	20244	79704	1	0	0	12	0	608832	4.38E-01	1
IGF2R	653159	460	18	108540	29412	177750	1	0	0	29	1	1073268	4.50E-01	1
COL7A1	1386275	212	37	125322	42150	242514	1	0	1	50	6	2406660	4.58E-01	1
SIN3B	854784	305	35	50214	13992	50004	1	0	0	17	3	768840	4.59E-01	1
MYH13	83322	731	-47	86022	21528	99702	1	0	0	8	0	711732	4.59E-01	1
SDK1	48060	954	-23	94134	28590	156186	1	0	0	31	3	1358922	4.65E-01	1
PLEKHA5	149622	577	-29	54048	13830	95760	3	0	0	2	0	177450	4.68E-01	1
CCDC88A	621554	341	27	83202	20190	87300	1	0	0	18	1	629550	4.88E-01	1
SCAP	875682	197	45	53430	17274	56412	3	0	0	5	1	237366	4.91E-01	1
CACNA1F	724395	NaN	44	85614	24654	69192	1	0	0	16	0	622638	5.15E-01	1
MYH1	76487	723	-50	85950	21546	112590	1	0	0	3	0	528966	5.29E-01	1
TNRC18	1893797	256	14	121860	40482	27720	1	0	0	50	3	1570044	5.35E-01	1
PUM1	498145	189	36	51066	14652	84384	1	0	0	6	0	311400	5.35E-01	1
BUB1	NaN	NaN	NaN	48312	12060	77796	1	0	0	3	0	244908	5.40E-01	1
DOK3	1120311	347	41	24966	8568	28224	1	0	0	3	0	136566	5.43E-01	1
NUP160	931839	158	14	63114	17040	136350	1	0	0	8	1	438732	5.46E-01	1
FANCA	1234390	219	41	63606	18186	123174	1	0	0	9	1	466368	5.59E-01	1
MYO15A	911350	192	29	149490	45720	160380	1	0	0	22	0	1061298	5.66E-01	1
LRP2	420134	683	14	205824	51216	298620	2	0	0	8	1	643632	5.78E-01	1
IFT140	1366033	256	35	63420	17670	88020	1	0	0	7	0	394332	5.97E-01	1
PLCE1	299843	633	2	104178	27564	137052	1	0	0	9	0	500772	6.00E-01	1
ROS1	168682	310	-18	102522	27294	147960	1	0	0	8	1	539922	6.08E-01	1
ZNF469	NaN	NaN	NaN	158166	53910	0	1	0	0	50	19	4168428	6.18E-01	1
ANKRD17	265492	747	19	109866	33126	116802	1	0	0	9	0	474906	6.20E-01	1
SHPRH	93507	878	7	74424	19356	87930	1	0	5	19	6	704430	6.51E-01	1
DNAH3	335315	549	29	179280	47412	228348	1	0	0	12	0	756294	6.66E-01	1
USH2A	82180	967	-25	223920	62298	263160	1	2	0	50	5	1799868	6.68E-01	1
EIF2AK3	118199	366	9	48294	13176	54486	1	0	0	3	0	195978	6.70E-01	1
TREH	1449531	161	45	25524	7038	15048	1	1	0	4	2	154866	6.78E-01	1
AKAP13	230754	454	17	121974	33834	150876	1	0	0	18	2	661254	6.91E-01	1
GPR98	115632	755	-2	270042	76980	188910	1	0	0	12	0	917280	6.96E-01	1
DNAH8	229301	845	25	198288	50634	321588	3	0	0	0	0	372222	7.01E-01	1
CEP110	610711	365	34	103314	25278	127134	1	0	0	6	0	353778	7.10E-01	1
PDE4DIP	NaN	NaN	NaN	124296	34122	262962	1	0	0	3	0	452136	7.34E-01	1
GANC	604999	342	37	40662	10404	85752	1	0	0	1	0	124920	7.38E-01	1
TANC2	778921	453	-27	84366	24912	62658	1	0	1	7	1	353604	7.46E-01	1
DYNC2H1	134215	883	-19	190530	48888	127548	1	0	0	14	0	531192	7.71E-01	1
PABPC1	1141833	276	41	27822	7566	44676	1	0	6	0	6	52242	7.72E-01	1
HERC2	219134	1011	-32	207402	60312	253908	1	1	0	32	5	1356768	7.82E-01	1
BAT2L2	406372	793	2	118200	34404	60858	1	0	0	14	0	320286	7.88E-01	1
SETX	888858	429	36	115740	30600	80262	1	0	0	6	0	305202	7.91E-01	1
LRBA	207641	848	17	124752	33936	201510	1	0	0	6	0	324468	7.99E-01	1
TMEM63C	549191	394	47	35646	9516	59670	1	0	0	2	3	174588	8.05E-01	1
HMCN1	260400	509	-19	243732	68244	396180	1	0	1	2	1	491652	8.06E-01	1
DNAH2	2107779	232	25	192078	53118	275490	1	0	0	9	0	579030	8.15E-01	1
DST	403209	446	23	294144	74640	342918	1	0	0	7	0	712566	8.19E-01	1
PROM1	174831	435	37	38436	10200	48834	2	0	6	2	6	120318	8.20E-01	1
OR8H3	9992	1007	-32	13008	3894	2124	1	1	0	4	1	34914	8.42E-01	1
LPHN2	55308	1274	-19	60750	16434	96138	1	0	0	1	0	128310	8.61E-01	1
VWF	1716132	481	15	122022	33570	167868	1	0	0	2	1	360228	8.71E-01	1
TNKS1BP1	929334	250	-20	71616	22596	45666	1	0	0	8	3	270156	8.75E-01	1
WDFY3	92480	950	-1	153678	42198	219078	1	0	0	2	0	312510	8.79E-01	1
PKD1L1	239031	377	12	122652	35280	185868	1	0	0	3	0	261432	8.80E-01	1
VPS13C	115338	586	14	166116	43152	243738	1	0	0	0	0	286890	8.95E-01	1
CUBN	529248	641	-4	158520	41964	221436	1	0	0	1	0	273432	9.15E-01	1
ATP2A1	1167826	218	55	43038	12780	74736	1	0	0	0	0	87516	9.24E-01	1
BOD1L	133545	511	27	131316	35292	37584	1	0	0	4	0	173466	9.50E-01	1
NEB	248944	641	13	384126	91200	339696	1	0	0	0	0	430896	9.76E-01	1
FAT4	15815	726	-10	208422	61758	63000	1	0	0	3	0	195354	9.87E-01	1
ZFHX4	72333	731	8	153426	42612	12960	1	0	0	2	0	76728	1.00E+00	1
MUC16	551668	537	-61	589230	200214	257256	1	0	5	5	5	513150	1.00E+00	1
USP9Y	0	0	0	112488	28704	32814	1	0	4	3	4	79080	1.00E+00	1
A1BG	1621097	406	-25	20628	6696	19854	0	0	0	50	8	1519506	1	1
A1CF	113129	613	19	27504	7740	46206	0	0	0	50	5	1861710	1	1
A2BP1	2474	1138	-47	20484	5418	69138	0	0	0	32	0	1060302	1	1
A2LD1	NaN	NaN	NaN	6252	2136	0	0	0	0	3	0	157188	1	1
A2M	348389	364	17	64182	17988	80820	0	0	0	50	6	2654016	1	1
A2ML1	300254	407	12	63600	17508	133902	0	0	0	50	3	2231532	1	1
A4GALT	808038	168	72	14514	4674	1314	0	0	0	50	2	1675140	1	1
A4GNT	190056	464	9	14550	4008	8298	0	0	0	50	1	2155800	1	1
AAAS	1701810	166	58	23382	7272	48798	0	0	0	50	2	1913742	1	1
AACS	894670	306	13	29760	7806	61092	0	0	0	17	0	745254	1	1
AADAC	200470	526	2	17148	4776	15138	0	0	0	50	3	2058828	1	1
AADACL2	91028	611	-5	17286	4710	15570	0	0	0	50	3	2536692	1	1
AADACL3	145424	454	23	15090	4188	18252	0	0	0	50	1	1832706	1	1
AADACL4	145424	454	23	17166	5082	16992	0	0	0	50	1	1832706	1	1
AADAT	132912	831	-13	19110	4830	41796	0	0	0	42	4	1833894	1	1
AAGAB	312039	320	45	14082	3630	37980	0	0	0	26	2	951090	1	1
AAK1	639466	309	35	41496	11892	63990	0	0	0	1	0	106518	1	1
AAMP	730654	197	33	18936	5310	49896	0	0	0	38	3	1545198	1	1
AANAT	1202221	197	29	10536	3342	6660	0	0	0	50	1	1687848	1	1
AARS	1335968	139	42	41922	11844	66276	0	0	1	50	2	2135832	1	1
AARS2	1037256	312	54	41400	13392	68670	0	0	0	50	4	1916178	1	1
AARSD1	1507064	201	26	26526	7134	59256	0	0	0	46	1	1646688	1	1
AASDH	639545	594	5	47358	12996	41814	0	0	1	50	4	2192022	1	1
AASDHPPT	86519	753	-16	13608	3492	18594	0	0	0	50	3	2016000	1	1
AATF	668463	384	16	24792	6294	40932	0	0	0	50	4	1877982	1	1
AATK	1737949	243	22	56508	18714	6516	0	0	0	50	5	1839552	1	1
ABAT	402778	358	-10	22320	5814	54684	0	0	0	50	1	2359134	1	1
ABCA1	195112	637	-18	98664	27012	188964	0	0	0	20	1	988536	1	1
ABCA10	137274	415	-43	68700	17268	126432	0	0	0	5	0	288948	1	1
ABCA12	526764	857	9	113964	30486	179172	0	0	0	50	2	2024412	1	1
ABCA13	93300	878	-11	217050	57486	144684	0	1	1	50	5	2664276	1	1
ABCA2	1951939	202	40	105600	32352	61902	0	1	5	6	6	200322	1	1
ABCA3	2220466	233	46	72732	21498	102312	0	0	0	50	4	1555140	1	1
ABCA5	52620	314	-50	73062	18396	108774	0	0	0	30	1	1334712	1	1
ABCA6	240031	493	-39	71850	18258	121932	0	1	0	21	2	877062	1	1
ABCA7	2387949	206	26	89700	29478	102060	0	0	0	50	2	1915350	1	1
ABCA8	295848	637	-41	69750	18342	130626	0	0	1	5	1	342618	1	1
ABCA9	263023	602	-42	71634	18852	135414	0	0	0	8	1	456792	1	1
ABCB1	287293	822	0	55626	15492	122742	0	0	1	50	5	1947768	1	1
ABCB10	255826	277	20	30636	10170	46260	0	0	0	50	9	1989990	1	1
ABCB11	223582	560	1	57510	15822	75546	0	0	0	50	3	1755276	1	1
ABCB4	225315	837	8	55902	15576	95652	0	0	0	41	0	1524906	1	1
ABCB5	164218	648	4	55404	15138	73656	0	0	0	50	3	1943532	1	1
ABCB6	773232	177	36	35682	11136	57924	0	0	0	50	1	1925226	1	1
ABCB7	183021	NaN	-5	32622	9246	38574	0	0	0	50	3	2276550	1	1
ABCB9	1093113	196	47	32172	10038	30852	0	0	0	50	2	1926546	1	1
ABCC1	409366	264	33	65940	18948	110466	0	0	6	4	6	258852	1	1
ABCC10	1270265	230	49	59940	20538	64278	0	0	0	50	2	2216010	1	1
ABCC12	229669	628	-27	58896	16560	108090	0	0	0	49	3	2260524	1	1
ABCC2	1035115	171	30	66834	18882	132210	0	0	0	11	0	473208	1	1
ABCC3	1585602	196	18	65898	20286	95364	0	0	0	6	0	431862	1	1
ABCC4	200377	596	30	58428	16182	97740	0	0	1	50	5	2356488	1	1
ABCC6	385823	188	23	64302	20532	75456	0	0	0	50	3	2167242	1	1
ABCC8	454503	598	14	68076	20088	124758	0	0	0	30	1	1468044	1	1
ABCC9	529911	984	-17	69768	19152	139842	0	0	1	50	2	1734774	1	1
ABCD1	1910154	NaN	37	30834	10098	17100	0	0	0	50	2	1869204	1	1
ABCD2	70113	596	-16	31836	8826	34092	0	0	0	50	2	1873494	1	1
ABCD3	459824	348	-8	29952	7830	61002	0	0	0	50	1	2772162	1	1
ABCD4	652027	358	47	26634	7440	55836	0	0	0	35	2	1280784	1	1
ABCE1	189309	1139	32	26868	6810	49248	0	0	0	50	0	2144190	1	1
ABCF1	2080582	271	32	37746	9702	70920	0	0	0	50	2	1901526	1	1
ABCF2	610106	290	32	27978	7428	56772	0	0	0	50	2	2238588	1	1
ABCF3	1460188	257	49	30966	8814	54252	0	0	0	50	0	1722174	1	1
ABCG1	289449	464	75	31554	9180	55800	0	0	0	50	2	1455288	1	1
ABCG2	432576	209	-7	28686	7818	51102	0	0	0	50	1	2336652	1	1
ABCG4	1258103	195	57	27720	8226	48654	0	0	0	50	2	2262486	1	1
ABCG5	544941	480	35	27804	8268	31122	0	0	1	50	6	2127108	1	1
ABCG8	501561	480	30	29028	8268	45828	0	0	0	50	4	2392572	1	1
ABHD1	1214097	238	50	17286	5286	24822	0	0	0	50	2	2373066	1	1
ABHD10	239044	250	10	13146	3756	13860	0	0	0	50	0	2011050	1	1
ABHD11	1082063	214	54	17004	5334	13986	0	0	0	50	6	2248500	1	1
ABHD12	608597	348	-3	18414	5076	64224	0	0	0	50	3	2098020	1	1
ABHD12B	411016	431	41	13134	3426	42228	0	0	0	50	8	2117778	1	1
ABHD13	71759	952	-32	14286	4038	2142	0	0	0	50	2	1176108	1	1
ABHD14A	1045639	224	36	11130	3846	9774	0	0	0	50	0	1403544	1	1
ABHD14B	1045639	224	36	8730	2880	10602	0	0	0	50	0	1403544	1	1
ABHD15	802576	353	23	18900	6534	11412	0	0	0	50	6	2045832	1	1
ABHD2	639252	388	22	18654	4998	60930	0	0	0	50	4	2608680	1	1
ABHD3	269726	244	57	17796	4920	27486	0	0	0	50	2	2163672	1	1
ABHD4	975314	380	49	14766	4224	18108	0	0	0	50	5	2290566	1	1
ABHD5	103561	437	33	15150	4182	23634	0	0	0	50	9	2461878	1	1
ABHD6	611196	221	43	14820	4008	27936	0	0	0	21	2	873306	1	1
ABHD8	842088	211	43	18144	5904	12510	0	0	0	50	2	1704240	1	1
ABI1	342602	447	30	22626	6642	43974	0	0	0	50	4	2222004	1	1
ABI2	415048	298	23	20508	5844	30618	0	0	0	50	2	2212968	1	1
ABI3	816202	346	24	15294	5028	17892	0	0	0	50	3	2205042	1	1
ABI3BP	459170	548	-1	47682	12906	79866	0	0	0	36	0	1325346	1	1
ABL1	505506	211	29	49410	14904	43956	0	0	0	50	2	2087580	1	1
ABL2	328468	301	6	52068	15468	80172	0	0	0	50	1	1947552	1	1
ABLIM1	267957	257	13	36726	9660	101466	0	0	0	50	0	1865790	1	1
ABLIM2	172573	230	36	29646	7614	50004	0	0	0	50	1	1961808	1	1
ABLIM3	339889	423	17	30780	7812	87210	0	0	0	50	4	2475036	1	1
ABO	1865433	416	45	15126	4494	12186	0	0	0	50	1	1426890	1	1
ABP1	763140	604	19	31428	9504	14724	0	0	0	50	3	1906818	1	1
ABR	1346718	270	22	39768	10758	60858	0	0	0	50	4	1464270	1	1
ABRA	113560	708	18	16248	4488	10296	0	0	0	50	5	1963416	1	1
ABT1	411992	498	24	11412	3510	8082	0	0	0	50	8	2282094	1	1
ABTB1	679358	336	45	20694	6000	29376	0	0	0	50	2	2081142	1	1
ABTB2	769733	368	32	36144	10368	48636	0	0	0	50	2	2003538	1	1
ACAA1	302137	411	32	18150	5592	37170	0	0	0	50	8	2262480	1	1
ACACA	526151	346	13	104964	28722	290664	0	0	1	50	1	2479608	1	1
ACACB	528828	519	29	106416	30078	177084	0	1	0	6	1	326622	1	1
ACAD10	599161	203	33	46830	13596	84294	0	0	0	50	1	1738194	1	1
ACAD11	210777	598	19	34428	9114	65304	0	0	0	49	3	1616508	1	1
ACAD8	270350	623	21	18156	5064	39942	0	0	0	50	8	1865946	1	1
ACAD9	1117839	382	54	27120	7692	64098	0	0	0	50	4	1870170	1	1
ACADL	190249	696	2	18900	5094	33084	0	0	0	50	2	2023542	1	1
ACADM	152734	578	-13	18864	4932	64674	0	0	0	50	1	2400222	1	1
ACADS	1741363	349	42	17700	5250	22950	0	0	0	50	3	1522602	1	1
ACADSB	256010	673	17	19014	5088	34488	0	0	0	50	1	1605198	1	1
ACADVL	1782958	316	21	28458	8370	44946	0	0	0	50	3	1358124	1	1
ACAN	561599	560	-1	103398	34500	31410	0	0	0	50	3	2489052	1	1
ACAP1	1911735	206	36	32034	9528	54234	0	0	0	50	2	1693074	1	1
ACAP2	431673	561	43	35124	8526	69066	0	0	0	50	2	2129898	1	1
ACAT1	417904	695	19	18648	5292	39798	0	0	0	50	5	2975334	1	1
ACAT2	648197	420	22	17070	4998	32904	0	0	1	50	9	2517378	1	1
ACBD3	756400	214	24	22878	6228	34722	0	0	0	50	1	2137494	1	1
ACBD4	806811	207	32	17016	2640	24516	0	0	0	50	1	1590678	1	1
ACBD5	383472	555	36	23538	5730	39906	0	0	1	50	6	1841388	1	1
ACBD6	543108	445	12	12456	3330	45720	0	0	0	50	1	2191080	1	1
ACBD7	254900	620	21	4092	966	10836	0	0	0	50	7	1680588	1	1
ACCN1	34504	1007	-15	31770	9360	75186	0	0	0	50	1	2019894	1	1
ACCN2	1003045	211	56	25068	6774	35442	0	0	0	50	2	2018952	1	1
ACCN3	622098	373	41	24762	6792	24156	0	0	0	50	4	1964682	1	1
ACCN4	554323	403	33	27870	8796	23652	0	0	0	50	7	2353062	1	1
ACCN5	43787	643	-2	22404	5604	32328	0	0	0	50	3	2153064	1	1
ACCS	345807	680	3	22008	6072	42066	0	0	0	50	1	2069058	1	1
ACD	1065785	147	41	22908	7620	35838	0	0	0	50	1	2730840	1	1
ACE	874574	267	-20	59580	16434	69912	0	0	3	50	7	1773846	1	1
ACE2	179295	NaN	32	35934	8832	77040	0	0	0	50	1	2386554	1	1
ACER1	943949	407	31	11652	3054	14130	0	0	0	50	3	1815756	1	1
ACER2	496889	421	24	12006	3258	23940	0	0	0	50	2	2487018	1	1
ACER3	279729	351	36	12174	3018	37098	0	0	0	50	0	2087340	1	1
ACHE	1339207	433	48	26838	9054	6930	0	0	0	50	2	2005164	1	1
ACIN1	1261207	185	41	59064	17382	72504	0	0	0	50	1	2177556	1	1
ACLY	1857838	191	33	48090	13434	102600	0	0	0	50	5	2074848	1	1
ACMSD	275440	496	15	15084	3798	37656	0	0	0	50	2	1656246	1	1
ACN9	146007	987	-9	5424	1452	6462	0	0	0	50	1	1702998	1	1
ACO1	290567	424	-18	38814	10686	77436	0	0	0	50	2	1760760	1	1
ACO2	1474160	162	69	33702	9732	71388	0	0	0	50	2	1494138	1	1
ACOT1	NaN	NaN	NaN	17238	5694	5400	0	0	0	50	19	4125612	1	1
ACOT11	688014	415	18	28866	8070	73368	0	0	4	6	4	231258	1	1
ACOT12	114956	831	16	24504	6564	53550	0	0	0	50	6	1655202	1	1
ACOT13	421216	362	24	6192	1818	16056	0	0	0	50	4	2242074	1	1
ACOT2	606300	169	39	19764	6516	12150	0	0	0	50	1	2012358	1	1
ACOT4	606300	169	39	17412	5520	8910	0	0	0	50	1	2012358	1	1
ACOT6	606300	169	39	8922	2418	10260	0	0	0	50	1	2012358	1	1
ACOT7	643590	176	26	19944	5814	28980	0	0	0	50	3	1795506	1	1
ACOT8	742720	180	48	13974	3936	21618	0	0	0	50	1	1597692	1	1
ACOT9	473183	NaN	48	20388	4938	50472	0	0	0	25	3	1014918	1	1
ACOX1	1667990	194	22	31266	8406	48888	0	0	0	50	3	2190312	1	1
ACOX2	551037	265	33	29526	8346	51012	0	0	0	50	0	2075292	1	1
ACOX3	138504	332	47	30402	8676	59274	0	0	0	50	3	1989390	1	1
ACOXL	NaN	NaN	NaN	25554	7044	86742	0	0	0	3	0	248838	1	1
ACP1	304765	624	-18	9744	2028	19080	0	0	0	50	3	1785048	1	1
ACP2	1274054	198	38	18690	5484	30546	0	0	0	50	0	1748616	1	1
ACP5	1152381	272	31	13614	4242	9594	0	0	0	50	1	1777452	1	1
ACP6	NaN	NaN	NaN	18744	5106	31968	0	0	0	50	19	4151592	1	1
ACPL2	333903	352	22	20658	5676	21546	0	0	0	50	8	2294322	1	1
ACPP	210154	765	13	18840	4920	39204	0	0	0	50	2	1985604	1	1
ACPT	652250	593	27	17664	6150	18900	0	0	0	50	1	1726608	1	1
ACR	669934	295	41	17604	5544	12384	0	0	0	50	5	2010990	1	1
ACRBP	2816983	210	61	23568	6492	30978	0	0	0	50	6	2212716	1	1
ACRV1	564542	595	13	11682	2898	20898	0	0	0	50	1	2240826	1	1
ACSBG2	1332100	417	40	29424	7602	48042	0	0	0	50	1	2193888	1	1
ACSF2	1332860	200	23	26808	7536	59292	0	0	0	33	2	1421286	1	1
ACSF3	1277584	239	40	24270	7536	30600	0	0	0	50	3	1965630	1	1
ACSL1	311713	515	30	30828	8358	72504	0	0	0	19	0	886776	1	1
ACSL3	261505	361	14	31560	8382	46008	0	0	0	50	2	2104050	1	1
ACSL4	209488	NaN	44	31212	8172	47124	0	0	0	50	1	2218692	1	1
ACSL5	184750	409	-4	32664	8736	83178	0	0	0	46	4	1949262	1	1
ACSL6	331471	484	25	32946	9030	71820	0	0	2	50	5	2443800	1	1
ACSM1	175989	641	11	25146	6966	54342	0	0	0	50	3	2132124	1	1
ACSM2A	181483	823	6	25140	7008	54252	0	0	0	50	5	1808214	1	1
ACSM2B	166410	726	-6	25152	6996	56718	0	0	0	50	5	2060856	1	1
ACSM3	211686	580	23	28074	7530	47736	0	0	0	50	7	1814790	1	1
ACSM4	1157790	439	27	25356	6882	24732	0	0	0	50	2	1906776	1	1
ACSM5	181483	823	6	25008	7248	42084	0	0	0	50	5	1808214	1	1
ACSS1	572146	563	-18	29484	8712	46728	0	0	0	26	3	1161276	1	1
ACSS2	1004645	205	44	31380	8526	68040	0	0	0	50	2	2229396	1	1
ACSS3	26211	1037	-20	29664	8550	46170	0	0	0	31	2	905058	1	1
ACTA1	243405	361	29	16302	4542	11808	0	0	0	50	3	2002518	1	1
ACTA2	181406	267	30	16494	4494	45018	0	0	0	50	0	1722210	1	1
ACTB	1906749	195	34	16032	4632	15696	0	0	0	50	1	1911936	1	1
ACTBL2	160055	456	3	15732	4662	3690	0	0	0	50	3	1757280	1	1
ACTC1	521214	306	-1	16266	4578	20394	0	0	0	50	8	2539140	1	1
ACTG1	3582152	268	26	15996	4668	13518	0	0	1	50	1	1403412	1	1
ACTG2	1036341	284	45	16458	4512	27450	0	0	0	50	5	2230656	1	1
ACTL6A	399933	477	11	19338	4890	42570	0	0	0	50	4	2181846	1	1
ACTL6B	1884430	247	60	18834	5160	29358	0	0	0	50	1	3301776	1	1
ACTL7A	336944	471	9	18138	5406	3204	0	0	0	50	2	2244048	1	1
ACTL7B	336944	471	9	17190	5346	2772	0	0	0	50	2	2244048	1	1
ACTL8	249962	416	27	15330	4632	4086	0	0	0	50	8	2220432	1	1
ACTL9	536422	487	-47	16758	5796	2592	0	0	0	1	0	25710	1	1
ACTN1	609757	344	44	40380	10542	80748	0	0	0	50	2	2137512	1	1
ACTN2	427180	682	-10	39690	10080	73008	0	0	0	3	0	155106	1	1
ACTN3	1343990	194	62	39348	10836	37170	0	0	0	50	3	1847712	1	1
ACTN4	1596646	322	36	40338	10386	48582	0	0	0	41	3	1333554	1	1
ACTR10	291132	545	21	18372	5082	37116	0	0	0	50	6	2034726	1	1
ACTR1A	871726	178	41	16440	4638	44100	0	0	0	50	8	1979766	1	1
ACTR2	606183	343	31	17520	4728	37908	0	0	0	50	4	2521224	1	1
ACTR3	402980	629	15	18558	4860	32832	0	0	0	50	6	2264244	1	1
ACTR3B	190917	535	5	18510	4908	38394	0	0	0	50	5	2167140	1	1
ACTR3C	NaN	NaN	NaN	9402	2496	18774	0	0	0	50	19	4135788	1	1
ACTR5	358558	551	35	25938	7506	29304	0	0	0	13	1	518868	1	1
ACTR6	184664	650	9	17934	4260	35406	0	0	0	50	3	2435466	1	1
ACTR8	128709	552	39	27312	7338	41850	0	0	0	13	1	346656	1	1
ACTRT1	938	NaN	-35	15720	4638	3888	0	0	0	50	5	1518780	1	1
ACTRT2	308009	634	19	15648	4800	4014	0	0	0	50	3	1884018	1	1
ACVR1	81110	935	2	22308	5880	32436	0	0	0	50	0	1595946	1	1
ACVR1B	493265	371	27	23574	6648	32832	0	0	0	50	1	1772592	1	1
ACVR1C	79510	911	7	21324	5928	31392	0	1	0	50	8	1441188	1	1
ACVR2A	90992	951	-2	22686	5790	37800	0	0	0	50	0	2029836	1	1
ACVR2B	337567	514	28	22158	6300	32094	0	0	0	50	3	2421714	1	1
ACVRL1	493265	371	27	21510	6354	20124	0	0	0	50	1	1772592	1	1
ACY1	1045639	224	36	18060	5034	32526	0	0	0	50	0	1403544	1	1
ACY3	1408104	424	60	13482	4230	12672	0	0	1	50	1	1618050	1	1
ACYP1	919043	222	47	5664	1374	7524	0	0	0	50	2	2244132	1	1
ACYP2	619188	448	11	4482	1134	13968	0	0	0	50	5	2008464	1	1
ADA	801801	171	42	16122	4326	32490	0	0	0	19	1	615180	1	1
ADAD1	227942	612	-14	25380	6606	34614	0	0	0	50	3	1898946	1	1
ADAD2	582429	364	12	27576	9108	18378	0	0	0	50	1	2314908	1	1
ADAM10	506165	386	31	33300	8226	72936	0	0	0	0	0	81162	1	1
ADAM11	1224408	175	31	33852	9600	59166	0	0	0	50	0	1724916	1	1
ADAM12	214443	485	-29	41076	11556	70506	0	0	0	50	3	1993056	1	1
ADAM15	1696720	214	44	37362	10914	64188	0	0	0	50	2	1730196	1	1
ADAM17	691902	278	38	36846	9000	61686	0	0	0	43	2	1921890	1	1
ADAM18	175645	764	4	33354	8010	50868	0	0	0	50	2	1934520	1	1
ADAM19	261911	1079	45	40080	11166	66564	0	0	0	14	0	568128	1	1
ADAM2	12694	576	-2	33330	7890	53010	0	0	1	44	3	1714626	1	1
ADAM20	333836	706	26	33180	8850	2178	0	0	0	50	6	2484732	1	1
ADAM21	423685	706	22	30732	8310	5994	0	0	0	50	4	2491404	1	1
ADAM22	178742	722	17	42330	10554	106830	0	0	0	50	3	1856268	1	1
ADAM23	290387	726	16	37308	9474	85068	0	0	0	13	0	540852	1	1
ADAM28	55817	565	5	35964	8532	75402	0	0	0	31	1	1434234	1	1
ADAM29	49942	889	-36	35148	9186	5238	0	0	0	50	5	1208874	1	1
ADAM30	390094	560	9	33612	9102	3744	0	0	0	50	2	1938732	1	1
ADAM32	347510	612	-5	35592	8688	45522	0	0	1	50	2	1322544	1	1
ADAM33	942842	353	32	35082	10422	32778	0	0	0	50	0	1916256	1	1
ADAM7	56052	741	6	34116	8184	72504	0	0	0	17	0	575958	1	1
ADAM8	339279	452	-12	36840	7890	29394	0	0	0	13	1	589176	1	1
ADAM9	389317	428	22	36426	9402	79902	0	0	0	12	0	436464	1	1
ADAMTS1	33367	441	-72	41154	11694	26514	0	0	0	24	0	483936	1	1
ADAMTS12	373086	875	7	69240	18582	95706	0	0	0	50	0	1942134	1	1
ADAMTS13	1843278	263	33	60600	18528	70974	0	0	0	12	0	490920	1	1
ADAMTS14	546305	566	37	52500	15270	58032	0	0	0	50	1	2204862	1	1
ADAMTS15	686411	396	0	39372	12486	25398	0	0	0	50	2	1798500	1	1
ADAMTS16	89385	683	-23	53058	14676	76842	0	0	0	50	1	1768116	1	1
ADAMTS17	143599	755	-36	47124	13608	70470	0	1	0	50	3	1838898	1	1
ADAMTS18	61971	1102	-26	53190	14382	80478	0	0	0	50	3	2767044	1	1
ADAMTS19	38096	1075	-16	52662	14154	75474	0	0	0	50	2	1447074	1	1
ADAMTS2	1496298	677	-4	53064	15246	55422	0	0	0	50	3	1603422	1	1
ADAMTS20	126632	906	-21	84816	21096	74808	0	0	0	50	2	1852128	1	1
ADAMTS3	70065	633	-15	53028	13644	80172	0	0	0	50	2	2086734	1	1
ADAMTS4	728669	234	37	34584	11244	33570	0	0	0	50	2	2086380	1	1
ADAMTS5	33106	441	-79	38898	11880	23076	0	0	0	30	0	570624	1	1
ADAMTS6	275284	480	5	49578	12450	89406	0	0	0	50	3	2481324	1	1
ADAMTS7	507164	413	46	70686	22068	40734	0	0	0	50	7	2153496	1	1
ADAMTS8	693280	382	-6	37068	11568	26604	0	0	0	50	4	1822284	1	1
ADAMTS9	90552	783	-10	85260	22128	128718	0	0	1	50	5	2611716	1	1
ADAMTSL1	313133	527	-18	75264	21990	84744	0	1	2	7	3	352374	1	1
ADAMTSL2	1869593	315	35	41268	11364	25902	0	0	0	50	3	2026104	1	1
ADAMTSL3	112410	888	-7	73644	19812	99792	0	0	0	50	4	2549334	1	1
ADAMTSL4	1475649	152	31	45888	14736	45522	0	0	0	50	1	1943640	1	1
ADAMTSL5	2122824	221	35	20040	6168	10242	0	0	0	50	5	1354092	1	1
ADAP1	737267	310	41	16596	4374	17604	0	0	0	50	3	1795914	1	1
ADAP2	594135	209	20	16938	4410	32472	0	0	0	50	2	1595436	1	1
ADAR	1927515	403	36	52536	14730	64764	0	0	0	41	2	1537470	1	1
ADARB1	596496	250	42	31596	9390	34848	0	0	0	50	4	1730880	1	1
ADARB2	284080	633	8	30510	10098	32364	0	0	0	30	0	1157802	1	1
ADAT1	449343	354	18	21888	5922	41544	0	0	0	50	4	2398974	1	1
ADAT2	299410	495	7	8538	2226	32544	0	0	0	50	0	2087850	1	1
ADAT3	NaN	NaN	NaN	13956	5052	0	0	0	0	28	2	1394520	1	1
ADC	756118	264	21	19788	5754	35352	0	0	0	35	8	1243032	1	1
ADCK1	427928	517	24	22656	6360	36522	0	0	0	50	6	2215716	1	1
ADCK2	354697	567	38	25800	8562	30654	0	0	0	20	3	733212	1	1
ADCK5	2284602	200	32	24816	7602	10782	0	0	0	50	6	1695462	1	1
ADCY1	287931	686	11	47088	14796	67446	0	0	0	24	1	936270	1	1
ADCY10	534611	238	13	71802	17496	132984	0	0	0	6	1	453654	1	1
ADCY2	60911	1014	-22	47640	13092	99090	0	0	0	2	0	130626	1	1
ADCY3	284877	296	37	49212	14094	70686	0	0	0	44	1	1886406	1	1
ADCY4	906124	173	39	45798	14214	70776	0	0	6	2	7	184884	1	1
ADCY5	372027	458	42	53580	16044	62478	0	0	0	50	5	2006790	1	1
ADCY6	1715886	328	38	49602	15036	59040	0	0	0	32	2	1175496	1	1
ADCY7	304156	520	21	46290	13812	72648	0	0	0	50	7	2222574	1	1
ADCY8	45406	771	-7	53130	15738	64134	0	0	0	37	6	1616154	1	1
ADCY9	740126	140	19	57150	16686	27972	0	0	0	50	3	1842150	1	1
ADCYAP1	272034	531	-13	7542	2322	8586	0	0	0	50	6	1978632	1	1
ADCYAP1R1	364216	631	7	20988	5454	56430	0	0	0	50	2	1763406	1	1
ADD1	669373	264	45	33738	9480	54270	0	0	0	50	1	1913730	1	1
ADD2	659649	592	24	35190	9162	49968	0	0	0	50	3	1945986	1	1
ADD3	349258	424	3	30894	8292	49464	0	0	0	50	4	2289438	1	1
ADH1A	250334	786	3	16332	4584	36450	0	0	0	50	7	2151270	1	1
ADH1B	332785	854	8	16212	4704	37386	0	0	0	50	0	1679886	1	1
ADH1C	332785	854	8	16236	4680	33300	0	0	0	50	0	1679886	1	1
ADH4	166160	760	1	16500	4686	27144	0	0	0	50	2	2010024	1	1
ADH5	192327	549	11	16296	4566	24408	0	0	0	50	0	2246826	1	1
ADH6	167884	786	-3	16380	4572	33642	0	0	0	50	2	2042958	1	1
ADH7	332944	854	12	17958	4992	27486	0	0	0	50	1	1283778	1	1
ADHFE1	259302	268	12	20232	6012	62694	0	0	0	50	0	1933884	1	1
ADI1	254699	390	16	7980	1992	11016	0	0	0	50	2	1924248	1	1
ADIG	525955	539	39	3624	858	3492	0	0	0	18	1	688578	1	1
ADIPOQ	449980	384	25	10302	3072	5598	0	0	0	50	3	2324904	1	1
ADIPOR1	421206	389	30	16194	4614	27072	0	0	0	50	3	2054412	1	1
ADIPOR2	259057	403	29	16872	4530	41850	0	0	0	50	7	2941752	1	1
ADK	622159	598	40	16548	4098	69984	0	0	0	50	1	2315718	1	1
ADM	860704	273	12	7806	2454	7308	0	0	0	50	3	2272596	1	1
ADM2	1075525	207	42	5964	2154	0	0	0	0	39	5	1164738	1	1
ADNP	386595	367	36	47304	12474	24858	0	0	0	50	3	2566182	1	1
ADNP2	477656	572	4	46908	14436	6480	0	0	0	50	3	2331762	1	1
ADO	176901	852	32	10968	3666	0	0	0	0	4	0	215220	1	1
ADORA1	469029	453	37	13590	4212	7578	0	0	0	50	2	1758756	1	1
ADORA2A	611616	186	54	16896	5478	4410	0	0	0	50	3	1817616	1	1
ADORA2B	931951	350	-33	13668	4386	3852	0	0	0	50	14	1930614	1	1
ADORA3	374092	330	27	25050	7062	27954	0	0	0	50	1	2071194	1	1
ADPGK	1106545	526	43	20904	6402	24102	0	0	0	50	4	2787366	1	1
ADPRH	289679	595	40	15264	4284	13824	0	0	0	50	3	1752756	1	1
ADPRHL1	808201	223	49	15462	4176	20070	0	0	0	50	3	1686570	1	1
ADPRHL2	853740	282	27	15378	4674	24894	0	0	0	40	6	1725996	1	1
ADRA1A	259233	692	3	23340	7080	16506	0	0	0	37	3	1647066	1	1
ADRA1B	206270	458	31	21168	7038	17766	0	0	0	50	5	2486616	1	1
ADRA1D	805921	428	14	22950	8100	4338	0	0	0	50	6	1580778	1	1
ADRA2A	285613	547	-1	18720	6444	1854	0	0	0	50	1	1728822	1	1
ADRA2B	792336	366	41	18156	6036	792	0	0	0	50	9	2038344	1	1
ADRA2C	326572	592	36	18366	6672	1152	0	0	0	50	1	2130834	1	1
ADRB1	272214	502	25	18912	6936	0	0	0	0	50	7	2393496	1	1
ADRB2	298390	408	22	17322	5034	3042	0	0	0	50	7	2288664	1	1
ADRB3	672861	356	25	16020	6138	2898	0	0	0	50	5	1860462	1	1
ADRBK1	1369264	177	44	30720	7980	53010	0	0	0	14	0	698556	1	1
ADRBK2	149272	580	-13	31254	7392	95598	0	0	0	50	1	2326116	1	1
ADRM1	990360	252	9	17442	5256	19098	0	0	0	35	3	1157124	1	1
ADSL	445026	427	47	21354	5772	43704	0	0	0	50	4	2188860	1	1
ADSS	710088	534	2	20184	5358	44190	0	0	0	50	3	2280450	1	1
ADSSL1	681504	208	29	24264	7218	34812	0	0	0	50	1	1673316	1	1
AEBP1	1151124	282	56	49860	14166	34200	0	0	0	46	3	1860906	1	1
AEBP2	152349	339	-21	22536	6084	39474	0	0	2	0	2	45558	1	1
AEN	393645	605	14	13692	4128	8100	0	0	0	50	3	2441520	1	1
AES	1092464	195	30	11910	3390	11916	0	0	0	50	3	1738908	1	1
AFAP1	166375	260	38	35196	10038	52686	0	0	0	50	2	2133012	1	1
AFAP1L1	386336	380	25	33564	9258	42606	0	0	0	50	3	2111874	1	1
AFAP1L2	303560	299	6	35712	9810	54450	0	0	0	50	1	1931760	1	1
AFF1	270752	518	48	52758	14850	82350	0	0	0	16	2	668208	1	1
AFF2	97330	NaN	-13	57408	15870	87300	0	0	0	50	5	2113860	1	1
AFF3	353071	868	12	54234	15030	89802	0	0	0	50	1	1448718	1	1
AFF4	686574	200	66	50742	13554	77976	0	0	0	10	0	292554	1	1
AFG3L2	492344	214	26	34578	9666	52452	0	0	0	50	5	2459664	1	1
AFM	331900	594	3	27054	6390	46620	0	0	0	10	1	452952	1	1
AFMID	605209	191	26	13806	3672	31518	0	0	0	50	1	1944390	1	1
AFP	331900	594	3	27192	6792	41562	0	0	1	10	1	452952	1	1
AFTPH	532219	332	21	40482	10818	36216	0	0	0	50	1	2136858	1	1
AG2	NaN	NaN	NaN	5064	1578	0	0	0	0	2	0	82074	1	1
AGA	44980	837	-8	15198	4116	29088	0	0	0	50	5	2161992	1	1
AGAP1	134111	614	3	36906	10650	68814	0	0	1	50	2	1833492	1	1
AGAP11	401785	164	45	23340	6702	54738	0	0	0	14	0	521652	1	1
AGAP3	616572	337	39	39438	12240	50616	0	0	0	26	3	855774	1	1
AGAP4	136259	NaN	34	28326	7962	3330	0	0	0	50	5	2226408	1	1
AGAP5	NaN	NaN	NaN	29448	8190	22068	0	0	0	50	19	4144776	1	1
AGAP6	NaN	NaN	NaN	29454	8148	27594	0	0	0	50	19	4150260	1	1
AGAP7	NaN	NaN	NaN	28326	7962	8838	0	0	0	50	19	4131318	1	1
AGAP8	NaN	NaN	NaN	28374	7914	3132	0	0	0	50	19	4125564	1	1
AGBL1	5624	980	-56	46680	12594	61452	0	0	0	50	1	902808	1	1
AGBL3	NaN	NaN	NaN	40788	10098	23904	0	0	0	50	19	4148520	1	1
AGBL4	16483	1041	-18	22482	5670	56880	0	0	0	50	1	1489992	1	1
AGBL5	1257014	290	34	38424	11652	60012	0	0	0	50	0	1831062	1	1
AGER	2119974	392	28	18534	4614	37638	0	0	0	50	2	2080194	1	1
AGFG1	194117	353	23	25452	7182	42984	0	0	0	50	8	2171208	1	1
AGFG2	1651125	242	60	20388	6432	42876	0	0	0	50	1	1777320	1	1
AGGF1	261159	333	30	31602	7944	44028	0	0	0	50	0	1873098	1	1
AGK	227799	887	16	18864	5058	52506	0	0	0	50	2	1937142	1	1
AGL	289704	595	9	68862	17538	106146	0	0	0	50	1	1867716	1	1
AGMAT	656850	162	31	14676	4818	17136	0	0	0	50	7	2015388	1	1
AGPAT1	2119974	392	28	12012	3756	37962	0	0	0	50	2	2080194	1	1
AGPAT2	1918290	190	56	11772	3690	9594	0	0	0	50	1	3116136	1	1
AGPAT3	842264	294	67	16284	4650	25254	0	0	0	50	1	1921188	1	1
AGPAT4	74993	874	-5	16560	4482	31356	0	0	0	50	3	2379072	1	1
AGPAT5	130932	475	32	16008	4206	33264	0	0	2	7	2	275604	1	1
AGPAT6	365713	496	30	20088	5382	36990	0	0	0	50	1	2057514	1	1
AGPAT9	186399	436	21	19044	5238	45738	0	0	0	50	3	1717740	1	1
AGPHD1	506023	375	39	16296	4278	11052	0	0	0	50	4	2200800	1	1
AGR2	361606	385	-7	7992	2016	22446	0	0	0	50	1	2196378	1	1
AGR3	360434	376	-15	7716	1806	61434	0	0	0	50	1	2336322	1	1
AGRN	1971475	239	15	85356	27684	44514	0	0	0	50	3	1909914	1	1
AGRP	1082466	153	49	5652	1782	8622	0	0	0	50	2	1782366	1	1
AGT	422372	568	6	20118	6414	16542	0	0	0	50	5	2169078	1	1
AGTPBP1	227838	613	9	52428	13470	61002	0	0	0	50	2	2242500	1	1
AGTR1	271257	825	-24	15144	4368	6048	0	0	0	50	1	1609962	1	1
AGTR2	224760	NaN	7	15360	4368	3870	0	0	0	50	1	2530386	1	1
AGTRAP	606580	187	36	9546	1200	17964	0	0	0	50	1	1997592	1	1
AGXT	1187158	297	30	16794	5148	21420	0	0	0	50	2	1756038	1	1
AGXT2	243997	675	23	22620	6126	48294	0	0	0	50	9	2468160	1	1
AGXT2L1	104349	499	21	22302	5634	51192	0	0	0	50	5	1758330	1	1
AGXT2L2	672705	448	46	19698	5520	45684	0	0	0	50	9	2433270	1	1
AHCTF1	422581	405	4	98310	27150	103932	0	0	0	14	2	693264	1	1
AHCY	962066	151	50	18822	5208	24066	0	0	0	18	3	700170	1	1
AHCYL1	660515	373	29	23628	6198	59022	0	0	0	50	0	1957452	1	1
AHCYL2	776656	420	44	28596	7764	73620	0	0	2	50	5	2131788	1	1
AHDC1	738004	217	25	64068	22692	2538	0	0	0	50	1	2108580	1	1
AHI1	152087	422	29	54276	13224	55440	0	0	0	18	0	844494	1	1
AHNAK	2746294	204	49	249114	71232	16218	0	1	0	2	1	144552	1	1
AHNAK2	854493	205	30	239346	74070	14652	0	0	0	50	2	1853364	1	1
AHR	370010	410	2	36942	9624	30690	0	0	0	50	4	2078040	1	1
AHRR	808969	399	34	30846	9636	59652	0	0	0	50	2	2665344	1	1
AHSA1	504548	359	47	14994	3888	27900	0	0	4	6	5	159210	1	1
AHSA2	704383	371	36	6174	1566	13644	0	0	0	50	3	2267022	1	1
AHSG	508316	436	45	15522	4818	20070	0	0	0	50	4	2825406	1	1
AHSP	826452	688	-17	4494	1212	6138	0	0	0	50	2	1509150	1	1
AICDA	291883	422	15	8688	2382	19242	0	0	0	50	4	2317884	1	1
AIDA	222206	392	1	13878	3348	31644	0	0	0	50	6	2590614	1	1
AIF1	2517285	220	35	9528	2496	13986	0	0	0	50	5	1589874	1	1
AIF1L	829407	293	36	8106	1884	17892	0	0	0	50	6	1914276	1	1
AIFM1	379257	NaN	58	28626	8220	66456	0	0	0	50	2	1836396	1	1
AIFM2	484729	425	25	15942	4830	25794	0	0	0	50	1	2352828	1	1
AIFM3	577297	192	58	26808	7608	40878	0	0	0	50	2	1767066	1	1
AIG1	298429	699	13	10506	2796	24822	0	0	0	50	2	1894854	1	1
AIM1L	1021101	217	22	26838	7632	66654	0	0	0	50	2	1837338	1	1
AIM2	97976	866	8	14982	3954	22086	0	0	0	50	6	1994748	1	1
AIMP1	158895	711	5	14784	3918	15768	0	0	0	50	1	2154534	1	1
AIMP2	NaN	NaN	NaN	13608	3942	18216	0	0	0	50	19	4136676	1	1
AIP	1392213	215	53	14268	3966	14292	0	0	0	50	3	1566708	1	1
AIPL1	249769	359	6	16452	4734	13518	0	0	0	50	4	1835478	1	1
AIRE	1153513	308	65	26958	8610	26244	0	0	0	50	2	1796424	1	1
AJAP1	5695	921	4	16986	5622	21204	0	0	0	50	1	1456872	1	1
AK1	1278941	201	51	8526	2436	17262	0	0	0	50	3	1991778	1	1
AK2	807536	233	27	10572	2946	24966	0	0	0	50	4	2075832	1	1
AK3	231882	608	30	9696	2904	15912	0	0	0	50	4	2245680	1	1
AK3L1	280010	351	-9	9744	2640	16794	0	0	0	50	0	2007378	1	1
AK5	484699	536	-8	24930	6408	42912	0	0	0	50	1	1594878	1	1
AK7	328475	560	14	32262	8094	65178	0	0	0	50	0	2292084	1	1
AKAP1	413131	258	-6	38082	11454	44964	0	0	0	50	2	2614002	1	1
AKAP10	545359	348	-11	29214	7596	46260	0	0	0	50	2	2624232	1	1
AKAP12	340429	383	11	75312	21672	9756	0	0	0	50	1	1983330	1	1
AKAP14	772178	NaN	38	9078	2136	13770	0	0	0	50	4	1713312	1	1
AKAP2	NaN	NaN	NaN	39684	11814	16308	0	0	0	50	19	4142640	1	1
AKAP3	277828	874	18	36090	10206	26388	0	0	0	50	7	1790658	1	1
AKAP4	56301	NaN	5	36888	9642	17676	0	0	0	50	5	2261346	1	1
AKAP5	670466	221	54	18180	4932	2520	0	0	0	50	3	1865844	1	1
AKAP6	127586	715	-10	99378	26838	45360	0	0	0	50	3	2108580	1	1
AKAP7	165730	682	15	16500	3858	43290	0	0	0	50	2	1550292	1	1
AKAP8	494792	481	28	30288	8106	41454	0	0	0	50	4	2195496	1	1
AKAP8L	509601	481	30	28548	7398	29772	0	0	0	50	4	2277846	1	1
AKD1	345757	686	21	85752	20556	63288	0	0	1	50	10	2722290	1	1
AKIRIN1	681587	318	30	8370	2340	16056	0	0	0	50	1	2200314	1	1
AKIRIN2	235638	346	33	8766	2538	13572	0	0	0	50	0	2073570	1	1
AKNA	218424	360	14	60216	18984	57564	0	0	0	50	1	1834032	1	1
AKNAD1	801073	236	8	36840	9384	56970	0	0	0	50	4	1829856	1	1
AKR1A1	873800	161	27	14130	4086	26334	0	0	0	50	1	1926786	1	1
AKR1B1	328321	415	9	14160	3642	29934	0	0	0	50	0	2352264	1	1
AKR1B10	403585	319	21	14136	3630	40518	0	0	0	50	2	2261352	1	1
AKR1B15	403585	319	21	15450	3900	37224	0	0	0	50	2	2261352	1	1
AKR1C1	343868	608	-13	14214	3858	37116	0	0	0	50	2	1661070	1	1
AKR1C2	343868	608	-13	15042	4020	37134	0	0	0	50	2	1661070	1	1
AKR1C3	438967	678	-14	14328	3780	33570	0	0	0	50	5	1665564	1	1
AKR1C4	630098	678	-21	14340	3768	38862	0	0	0	50	2	1455606	1	1
AKR1D1	220333	478	16	14532	3738	37224	0	0	0	50	2	1551414	1	1
AKR1E2	287187	559	-13	14346	3636	37602	0	0	0	50	3	1928508	1	1
AKR7A2	810462	448	40	15330	4578	22716	0	0	0	50	4	1523436	1	1
AKR7A3	810462	448	40	14262	4134	21150	0	0	0	50	4	1523436	1	1
AKR7L	799326	448	35	15240	3120	18936	0	0	0	50	2	2253426	1	1
AKT1	711772	247	36	21390	5520	27468	0	0	0	50	1	2026416	1	1
AKT1S1	1673246	205	37	10584	3582	13176	0	0	0	50	8	1770612	1	1
AKT2	1005838	400	30	21336	5628	48114	0	0	0	37	4	1344126	1	1
AKT3	208930	954	-4	22416	5304	51318	0	0	0	50	2	1819140	1	1
AKTIP	247554	403	8	12996	3474	25236	0	0	0	50	5	1904772	1	1
ALAD	390186	297	36	14478	4188	29646	0	0	0	50	5	1791306	1	1
ALAS1	1114737	181	52	27546	7788	37908	0	0	0	50	1	1959054	1	1
ALAS2	245504	NaN	8	26412	7428	25452	0	0	0	50	4	2707158	1	1
ALB	315782	613	8	27198	6786	45720	0	0	0	50	1	1917060	1	1
ALCAM	165047	784	-3	25914	6702	53910	0	0	0	50	2	2030304	1	1
ALDH16A1	2173457	290	44	33126	11388	48312	0	0	1	50	4	1482924	1	1
ALDH18A1	369001	454	26	34326	9882	55296	0	0	0	50	2	2426298	1	1
ALDH1A1	344512	542	1	22026	5982	42102	0	0	0	50	3	2352924	1	1
ALDH1A2	187239	674	-1	22722	6240	52776	0	0	0	50	0	1963092	1	1
ALDH1A3	378556	374	0	22230	6336	38520	0	0	0	50	3	1914642	1	1
ALDH1B1	272380	622	3	21426	6618	2322	0	0	0	50	4	2024412	1	1
ALDH1L1	203027	610	30	39174	11172	68382	0	0	0	14	1	597234	1	1
ALDH1L2	244603	334	33	40488	10992	77778	0	0	0	50	0	2020956	1	1
ALDH2	691258	242	44	22338	6498	33156	0	0	0	50	1	2005152	1	1
ALDH3A2	544087	332	-2	22344	6168	40266	0	0	0	50	7	2755434	1	1
ALDH3B1	1357582	356	31	19788	6078	14724	0	0	0	50	2	1907334	1	1
ALDH3B2	1408104	424	60	16674	4746	34146	0	0	0	50	1	1618050	1	1
ALDH4A1	642600	453	27	24396	7140	41814	0	0	0	50	2	2036796	1	1
ALDH5A1	407627	461	18	23202	7200	34200	0	0	0	50	6	2040288	1	1
ALDH6A1	495634	236	40	23106	6666	49284	0	0	0	50	2	1943232	1	1
ALDH7A1	235232	191	19	23820	6564	61614	0	0	0	50	8	1710762	1	1
ALDH8A1	152922	364	19	20874	5946	24552	0	0	0	50	6	1920858	1	1
ALDH9A1	321831	408	0	22392	6354	47124	0	0	0	50	3	2359578	1	1
ALDOA	NaN	NaN	NaN	15630	4656	19638	0	0	0	50	19	4138812	1	1
ALDOB	112947	898	-22	15810	4476	29790	0	0	0	50	2	1768914	1	1
ALDOC	1651143	225	31	15612	4674	43398	0	0	0	50	3	1978392	1	1
ALG1	552298	419	3	20196	5814	46800	0	0	0	50	7	2337894	1	1
ALG10	23464	1025	-29	20214	5526	15372	0	0	0	50	6	1721154	1	1
ALG11	385945	461	41	21036	5838	18936	0	0	0	50	5	2055960	1	1
ALG12	771339	208	6	20376	6678	26640	0	0	0	50	3	2045058	1	1
ALG14	275272	425	-9	9156	2814	14256	0	0	0	50	1	1879008	1	1
ALG1L	213057	583	19	8322	2226	18738	0	0	0	50	2	1579392	1	1
ALG1L2	NaN	NaN	NaN	9504	2664	18018	0	0	0	50	19	4135200	1	1
ALG2	203560	410	37	17268	5358	15480	0	0	0	50	9	2166498	1	1
ALG3	1460188	257	49	19362	5928	17856	0	0	0	50	0	1722174	1	1
ALG5	176745	650	16	14346	3888	34038	0	0	0	50	1	1496352	1	1
ALG6	133567	477	2	22524	5844	47898	0	0	0	50	1	1741182	1	1
ALG8	551110	208	23	23844	6648	30492	0	0	0	50	1	1987716	1	1
ALG9	437477	182	28	27096	7428	49698	0	0	0	50	2	2444208	1	1
ALK	202198	882	19	69174	20376	100206	0	0	0	50	1	1866996	1	1
ALKBH1	455772	384	47	16812	4680	31032	0	0	0	14	4	482928	1	1
ALKBH2	595266	487	20	11100	3282	7920	0	0	0	50	3	1878654	1	1
ALKBH3	437017	676	6	12828	3318	72846	0	0	0	50	2	1359852	1	1
ALKBH4	611052	174	63	12480	4062	15606	0	0	0	50	7	1569870	1	1
ALKBH5	918230	192	23	16500	5046	14634	0	0	0	50	2	1993206	1	1
ALKBH6	980636	320	19	11454	3432	26892	0	0	0	50	3	1691892	1	1
ALKBH7	943949	407	31	9090	3150	8514	0	0	0	50	3	1815756	1	1
ALKBH8	234842	643	-2	29226	7476	15642	0	0	0	50	1	1847766	1	1
ALLC	252769	496	5	17304	4656	26010	0	0	0	50	3	2646006	1	1
ALMS1	777501	590	22	176004	50652	84636	0	0	1	50	3	1958220	1	1
ALOX12	1645511	360	14	28662	8166	38736	0	0	0	50	3	1879926	1	1
ALOX12B	1528802	272	26	30240	8676	34776	0	0	0	50	2	1496130	1	1
ALOX15	1226703	318	25	28386	8388	35874	0	1	0	50	3	1469664	1	1
ALOX15B	1528802	272	26	28920	8574	30474	0	0	0	50	2	1496130	1	1
ALOX5	127792	737	36	29646	7776	39780	0	0	0	50	6	2323416	1	1
ALOX5AP	381672	451	76	7116	1956	16758	0	0	0	50	3	1555182	1	1
ALOXE3	1455014	202	31	36066	10590	39960	0	0	0	50	0	2201472	1	1
ALPI	271362	191	32	22488	6834	20088	0	0	0	50	0	1875594	1	1
ALPK1	185655	467	42	53844	14466	86220	0	0	0	50	3	2507640	1	1
ALPK2	204534	290	67	92388	25710	47268	0	0	0	50	3	2044488	1	1
ALPK3	351352	213	28	78444	25524	43632	0	0	0	50	3	2429664	1	1
ALPL	547986	297	42	22860	6210	36828	0	0	0	50	2	1928262	1	1
ALPP	307666	204	37	22602	7062	22662	0	0	0	50	4	1573680	1	1
ALPPL2	307666	204	37	22548	6990	20502	0	0	2	14	2	439926	1	1
ALS2	438202	523	29	72978	20298	120582	0	0	0	13	0	504894	1	1
ALS2CL	298503	495	41	41310	12006	60156	0	0	0	50	2	1965072	1	1
ALS2CR12	554245	411	31	20532	4560	53910	0	0	1	50	7	2450292	1	1
ALS2CR4	435399	534	25	18216	5094	26676	0	0	0	50	3	2009250	1	1
ALS2CR8	543912	392	33	31650	8562	52956	0	0	0	50	5	2437182	1	1
ALX1	35916	925	-34	14154	3756	12150	0	0	0	50	4	1324122	1	1
ALX3	571576	400	29	14178	4650	8334	0	0	0	50	4	2128470	1	1
ALX4	301098	575	9	17262	5202	8748	0	0	0	50	1	1820664	1	1
AMAC1	753178	505	16	13368	4974	2790	0	0	0	50	1	1361550	1	1
AMAC1L2	499514	671	36	13344	4998	1962	0	0	0	50	2	1798092	1	1
AMAC1L3	NaN	NaN	NaN	13470	4944	3168	0	0	0	50	19	4122630	1	1
AMACR	270768	793	4	22386	4524	21870	0	0	0	50	6	2398248	1	1
AMBN	262055	689	14	19608	5484	44244	0	0	0	25	0	853218	1	1
AMBP	244063	558	0	15564	4146	36198	0	0	0	50	3	1773516	1	1
AMBRA1	880494	212	45	50904	15606	64476	0	0	0	32	3	1462950	1	1
AMD1	321448	282	31	15012	3654	27126	0	0	0	50	7	2131584	1	1
AMDHD1	366272	436	8	18396	5238	26388	0	0	0	50	1	2220702	1	1
AMDHD2	2085452	321	49	27258	8112	19872	0	0	0	50	5	3069720	1	1
AMELX	NaN	NaN	NaN	9054	2502	30330	0	0	0	50	19	4147350	1	1
AMELY	0	0	0	8388	2394	9972	0	0	0	50	21	1374810	1	1
AMFR	498079	442	-9	27750	7962	58050	0	0	0	25	1	1399092	1	1
AMH	1603571	240	27	21888	8694	7380	0	0	0	50	5	1801674	1	1
AMHR2	1712232	191	56	24816	6972	33462	0	0	0	50	2	1983624	1	1
AMICA1	707709	293	56	17490	4758	48204	0	0	0	50	0	1470798	1	1
AMIGO1	1056159	272	37	20442	6306	2286	0	0	0	50	1	1511934	1	1
AMIGO2	150007	380	-12	21786	6528	3960	0	0	0	50	0	2248332	1	1
AMIGO3	NaN	NaN	NaN	20244	7026	20178	0	0	0	50	19	4141722	1	1
AMMECR1	157872	NaN	34	14046	4386	24606	0	0	0	50	1	2134188	1	1
AMMECR1L	588745	248	39	13344	3882	20358	0	0	0	50	9	2145066	1	1
AMN	758150	286	50	18876	6468	9234	0	0	0	50	1	1786422	1	1
AMN1	313930	228	11	11298	3120	15858	0	0	0	50	0	2137224	1	1
AMOT	25417	NaN	10	45444	13866	46134	0	0	0	50	2	2149470	1	1
AMOTL1	332670	472	-7	40932	11610	23868	0	0	0	7	0	553896	1	1
AMOTL2	303429	189	21	32544	10278	30492	0	0	0	50	8	2071254	1	1
AMPD1	600650	472	11	34572	8754	63342	0	0	0	50	2	2267802	1	1
AMPD2	989433	201	29	38316	11094	52704	0	0	0	50	4	2305806	1	1
AMPH	167080	639	7	30534	8526	79272	0	0	0	50	0	2274420	1	1
AMT	1585328	201	32	17538	5358	34092	0	0	0	50	1	2031498	1	1
AMTN	264427	861	27	9072	2844	28242	0	0	0	50	5	2868558	1	1
AMY1A	NaN	NaN	NaN	68022	17208	22338	0	0	0	50	19	4154064	1	1
AMY1B	NaN	NaN	NaN	68022	17208	22338	0	0	0	50	19	4154064	1	1
AMY1C	24508	1029	-14	68022	17208	22338	0	0	0	50	2	1853910	1	1
AMY2A	27205	1015	-20	22596	5772	18558	0	0	0	50	14	1828278	1	1
AMY2B	31276	974	-19	22632	5772	58824	0	0	0	50	9	2161932	1	1
AMZ1	767440	392	30	20742	6564	13824	0	0	0	50	3	2091822	1	1
AMZ2	764688	237	11	15852	4038	22932	0	0	0	50	3	2088114	1	1
ANAPC1	NaN	NaN	NaN	85266	23148	95778	0	0	0	3	0	273978	1	1
ANAPC10	182708	1139	20	8244	2088	14688	0	0	0	50	13	1783110	1	1
ANAPC11	3798594	211	19	8946	1908	14598	0	0	0	50	1	1355400	1	1
ANAPC13	254024	188	16	3396	798	10998	0	0	0	50	2	1450644	1	1
ANAPC16	764632	140	40	4770	1440	14166	0	0	0	50	1	1911630	1	1
ANAPC2	1722012	202	36	34920	10458	29916	0	1	0	50	7	1913112	1	1
ANAPC4	233480	611	44	36702	9072	74898	0	0	0	50	1	1587702	1	1
ANAPC5	959300	258	39	33132	8844	55890	0	0	0	50	2	2036076	1	1
ANAPC7	964525	206	50	26154	7020	39654	0	0	0	50	1	1797156	1	1
ANG	NaN	NaN	NaN	6204	1860	4878	0	0	0	50	19	4121256	1	1
ANGEL1	308800	471	39	28560	8322	29628	0	0	0	50	2	1700232	1	1
ANGEL2	315884	412	12	23802	6204	33678	0	0	0	50	2	2316984	1	1
ANGPT1	50022	671	-19	22230	5292	33372	0	0	0	50	1	2055312	1	1
ANGPT2	NaN	NaN	NaN	22164	5250	39888	0	0	0	50	19	4159656	1	1
ANGPT4	824412	579	36	21762	6048	29034	0	0	0	50	2	1500432	1	1
ANGPTL1	NaN	NaN	NaN	21438	5418	14256	0	0	0	50	19	4134192	1	1
ANGPTL2	NaN	NaN	NaN	21042	5922	17046	0	0	0	50	19	4137486	1	1
ANGPTL4	726988	204	0	17340	5070	13806	0	0	0	50	4	1939020	1	1
ANGPTL5	416999	514	-21	17412	4170	22356	0	0	0	50	8	2521398	1	1
ANGPTL6	1675365	272	15	19470	6360	12438	0	0	0	50	3	1756062	1	1
ANGPTL7	NaN	NaN	NaN	15168	3858	18162	0	0	0	50	19	4136538	1	1
ANK1	574508	533	36	87468	25824	151722	0	0	0	9	1	471978	1	1
ANK2	237324	911	14	169680	48534	174150	0	0	0	36	0	1092978	1	1
ANK3	213806	634	-8	191190	54276	149724	0	0	0	5	0	328404	1	1
ANKAR	408508	452	20	62778	16368	63972	0	0	0	1	0	91158	1	1
ANKDD1A	705779	185	57	22728	6558	31734	0	0	0	50	7	1707072	1	1
ANKFN1	184382	511	-53	33720	8760	66492	0	0	0	37	1	1148424	1	1
ANKFY1	816229	357	26	51954	14664	105408	0	0	0	34	0	1302954	1	1
ANKH	503265	410	8	21222	6192	62568	0	0	0	50	4	2731518	1	1
ANKHD1	NaN	NaN	NaN	109020	32550	104904	0	0	0	3	0	292506	1	1
ANKHD1-EIF4EBP3	688522	296	30	111744	32598	114048	0	0	0	50	2	2253666	1	1
ANKIB1	708388	452	30	47790	12438	43956	0	0	0	50	3	2330340	1	1
ANKK1	107636	610	12	32154	9750	12978	0	0	0	50	3	1846578	1	1
ANKLE1	865138	212	38	25326	8514	12240	0	0	0	50	4	1546482	1	1
ANKLE2	779125	601	32	39954	11652	40104	0	0	0	50	2	1757082	1	1
ANKMY1	452566	485	21	44316	12582	53586	0	0	0	50	2	2007078	1	1
ANKMY2	291955	612	-13	19638	4878	32778	0	0	0	50	3	1786170	1	1
ANKRA2	403014	289	42	13734	3726	32706	0	0	0	50	4	1948734	1	1
ANKRD1	103854	510	4	14142	3714	30780	0	0	0	50	0	1458576	1	1
ANKRD10	506421	402	22	17964	5130	22608	0	0	0	50	2	2418072	1	1
ANKRD11	1263742	322	40	112956	31692	28728	0	0	0	50	4	2135676	1	1
ANKRD12	434324	391	56	90138	22128	41544	0	0	0	50	9	1714680	1	1
ANKRD13A	950689	254	54	26214	6708	57654	0	0	0	50	4	1869450	1	1
ANKRD13B	719319	383	30	26874	7992	24318	0	0	0	50	4	2138472	1	1
ANKRD13C	295772	396	-1	23790	6342	40050	0	0	0	50	3	2507142	1	1
ANKRD13D	1369264	177	44	26052	7680	23598	0	0	0	50	4	2114934	1	1
ANKRD16	649866	305	28	15678	4410	21204	0	0	0	50	1	2319636	1	1
ANKRD18A	NaN	NaN	NaN	44106	10632	5166	0	0	0	50	19	4130316	1	1
ANKRD2	564805	169	40	15432	4638	15606	0	0	0	50	1	2035842	1	1
ANKRD20A1	NaN	NaN	NaN	36564	8940	11898	0	0	0	50	19	4135356	1	1
ANKRD20A2	NaN	NaN	NaN	73152	17856	7200	0	0	0	50	19	4139574	1	1
ANKRD20A3	NaN	NaN	NaN	109716	26796	469746	0	0	0	3	0	651594	1	1
ANKRD20A4	NaN	NaN	NaN	36630	8874	17208	0	0	0	50	19	4140600	1	1
ANKRD22	175425	289	26	8478	2250	25758	0	0	0	50	1	2094672	1	1
ANKRD23	822597	392	46	13230	3906	22734	0	0	0	50	15	2794458	1	1
ANKRD26	390573	459	24	76824	17946	95544	0	0	0	50	3	2664852	1	1
ANKRD27	369667	455	-38	46212	12558	94950	0	0	0	14	3	529476	1	1
ANKRD28	345831	435	29	46212	12648	47916	0	0	1	50	4	2432076	1	1
ANKRD29	331927	138	67	12990	3966	21222	0	0	0	50	6	2180766	1	1
ANKRD30A	53742	1067	-43	60840	14112	80190	0	0	0	50	0	1129944	1	1
ANKRD30B	NaN	NaN	NaN	62580	15162	38880	0	0	0	50	19	4168560	1	1
ANKRD31	NaN	NaN	NaN	82368	20556	0	0	0	0	50	19	4135074	1	1
ANKRD32	54375	399	20	46998	11592	23868	0	0	0	50	7	1582392	1	1
ANKRD33	570716	438	22	20148	5772	15228	0	0	0	50	3	1750236	1	1
ANKRD33B	NaN	NaN	NaN	20232	6714	0	0	0	0	50	19	4121232	1	1
ANKRD34A	NaN	NaN	NaN	19590	7248	1206	0	0	0	50	19	4122972	1	1
ANKRD34B	321394	545	38	21702	6180	2016	0	0	0	50	6	2066448	1	1
ANKRD34C	NaN	NaN	NaN	22164	6852	0	0	0	0	50	19	4121370	1	1
ANKRD36	NaN	NaN	NaN	89028	21240	52344	0	0	0	32	4	2234556	1	1
ANKRD36B	390850	455	29	61488	14724	35190	0	0	0	50	1	1950912	1	1
ANKRD37	173409	422	20	7026	1902	16128	0	0	0	50	6	1768122	1	1
ANKRD39	822597	392	46	7782	2406	10710	0	0	0	50	15	2794458	1	1
ANKRD40	1585602	196	18	15618	4596	17496	0	0	0	50	8	2204514	1	1
ANKRD42	308108	414	18	17436	4272	44928	0	0	0	50	3	2525616	1	1
ANKRD43	718028	356	58	21372	8328	756	0	0	0	50	1	1888620	1	1
ANKRD44	744603	444	27	40644	10836	111906	0	0	0	50	2	2026740	1	1
ANKRD45	432542	423	4	11784	2994	21258	0	0	0	50	6	2132586	1	1
ANKRD46	1144761	214	67	9738	2844	16866	0	0	0	50	2	1624104	1	1
ANKRD49	341083	589	-7	10368	2736	12564	0	0	0	50	1	1294782	1	1
ANKRD5	194301	442	-34	33444	9162	30420	0	0	0	50	4	2157372	1	1
ANKRD52	2878071	171	46	46236	13902	55854	0	0	0	42	3	1987164	1	1
ANKRD53	380551	561	27	24192	7200	20610	0	0	0	50	4	2072322	1	1
ANKRD54	1385064	203	66	12804	3990	18738	0	0	0	50	4	1631052	1	1
ANKRD55	248990	402	45	26646	7356	76932	0	0	0	42	2	1662570	1	1
ANKRD56	411278	462	26	32178	10698	2286	0	0	0	50	1	2163996	1	1
ANKRD57	191347	329	22	21246	7158	432	0	0	0	50	7	1956960	1	1
ANKRD58	649508	NaN	73	12546	4554	504	0	0	0	50	0	1381728	1	1
ANKRD6	403943	609	43	31098	8952	21384	0	0	0	50	4	1906044	1	1
ANKRD7	72287	922	-13	11370	2832	25794	0	0	0	50	2	1994880	1	1
ANKRD9	1673146	191	42	12432	4848	954	0	0	0	50	1	1920138	1	1
ANKS1A	664697	304	26	48744	14202	93744	0	0	0	50	1	2486838	1	1
ANKS1B	149256	941	-9	58410	15948	81612	0	0	0	50	3	2026482	1	1
ANKS3	717235	194	35	28542	8088	49518	0	0	0	50	3	2266782	1	1
ANKS4B	402663	575	41	17796	4884	9540	0	0	0	50	5	2367510	1	1
ANKS6	298496	375	12	36498	11634	40212	0	0	0	50	2	2050458	1	1
ANKZF1	733837	158	40	30702	9492	53928	0	0	0	50	1	1766448	1	1
ANLN	332583	329	21	50442	13620	79974	0	0	0	50	1	2195556	1	1
ANO1	763592	286	35	43674	11424	50274	0	0	0	41	3	1415754	1	1
ANO10	106227	518	29	29052	7506	33696	0	0	0	50	2	2283444	1	1
ANO2	349024	712	13	44154	11628	66132	0	0	0	50	3	2232150	1	1
ANO3	20260	970	-20	44316	10584	112068	0	0	0	1	0	147816	1	1
ANO4	245388	937	-16	41304	10230	125964	0	0	0	50	2	1735524	1	1
ANO5	51558	935	-7	40830	10038	66330	0	0	0	50	7	2251314	1	1
ANO6	313473	719	1	44538	11280	69174	0	0	0	50	3	2337426	1	1
ANO7	1333138	317	35	41310	12132	55512	0	0	0	50	0	2001492	1	1
ANO8	842088	211	43	51534	16272	30672	0	0	0	50	2	1704240	1	1
ANO9	2206786	344	58	34362	9540	32022	0	0	1	12	2	319650	1	1
ANP32A	437749	562	32	11292	2640	20268	0	0	2	5	2	107664	1	1
ANP32B	466644	269	42	11460	2580	14544	0	0	0	50	1	1994808	1	1
ANP32C	NaN	NaN	NaN	10116	2556	1872	0	0	0	28	2	1393896	1	1
ANP32D	904892	390	11	5622	1488	2088	0	0	0	34	5	938580	1	1
ANP32E	1207965	197	39	12222	2736	26766	0	0	0	50	2	2059650	1	1
ANPEP	934542	212	37	42000	11640	64602	0	1	0	50	5	1739538	1	1
ANTXR1	338803	288	14	25812	7236	80874	0	0	0	50	5	2288838	1	1
ANTXR2	62176	905	6	22074	6240	24408	0	0	0	50	8	1422522	1	1
ANUBL1	111914	603	36	31218	8670	32220	0	0	0	50	2	1938546	1	1
ANXA1	247950	411	-15	15588	4014	40860	0	0	0	50	0	2031066	1	1
ANXA10	55532	402	-16	14856	3486	36252	0	0	0	50	0	1699644	1	1
ANXA11	366637	626	7	21864	6468	40878	0	0	0	50	2	1772934	1	1
ANXA13	492587	192	12	15984	4176	54288	0	0	0	6	0	231000	1	1
ANXA2	431518	299	14	16224	4080	38952	0	0	0	50	4	2029074	1	1
ANXA3	243621	351	21	14694	3666	46386	0	0	0	50	7	2198652	1	1
ANXA4	864962	193	50	14454	3798	38124	0	0	0	50	3	1926108	1	1
ANXA5	311234	440	9	14358	3840	41706	0	0	0	50	0	2069802	1	1
ANXA6	926280	300	41	30396	7800	50796	0	0	1	50	5	2146200	1	1
ANXA7	847821	249	45	21300	6024	33840	0	0	0	50	2	2279448	1	1
ANXA8	NaN	NaN	NaN	29772	7236	181296	0	0	0	3	0	343584	1	1
ANXA8L1	NaN	NaN	NaN	29772	7236	181296	0	0	0	3	0	343584	1	1
ANXA8L2	NaN	NaN	NaN	14886	3618	9486	0	0	0	50	19	4127622	1	1
ANXA9	1621279	172	30	15198	4350	39834	0	0	0	50	1	2094918	1	1
AOAH	247838	600	15	31380	7320	68814	0	0	0	48	8	1852428	1	1
AOC2	1631295	190	28	31110	10020	19368	0	0	0	50	3	2121774	1	1
AOC3	1629499	190	23	31584	9888	28080	0	0	0	50	3	2101020	1	1
AOX1	572062	160	23	58938	15852	132498	0	0	0	50	1	2035362	1	1
AP1AR	181002	351	22	13722	3288	22626	0	0	0	50	7	2152350	1	1
AP1B1	849693	251	36	41052	11832	67896	0	0	1	50	7	1564068	1	1
AP1G1	460697	NaN	24	36342	9918	87768	0	0	1	50	1	2063172	1	1
AP1G2	1250373	553	35	33498	10458	45648	0	0	0	30	1	1337130	1	1
AP1M1	814131	255	26	19284	5124	34038	0	0	0	26	6	1210998	1	1
AP1M2	2036812	226	23	18732	4992	14220	0	0	0	50	2	1976316	1	1
AP1S1	1044715	199	39	7092	1782	6732	0	0	0	50	2	1512018	1	1
AP1S2	170722	NaN	47	7026	1758	12942	0	0	1	1	2	50892	1	1
AP1S3	263604	197	16	7020	1638	10998	0	0	0	50	2	1461360	1	1
AP2A1	1686482	172	42	41928	12540	25146	0	0	0	50	2	1812582	1	1
AP2A2	1509286	246	48	40464	11808	45432	0	0	0	50	0	1988250	1	1
AP2B1	715620	196	9	41430	11490	79236	0	0	0	12	0	760890	1	1
AP2M1	1456939	257	45	19776	4506	30816	0	0	0	50	0	1777884	1	1
AP2S1	1217560	186	44	6384	1626	15732	0	0	0	50	3	1975026	1	1
AP3B1	262852	592	40	48216	12786	83178	0	0	0	27	0	1044456	1	1
AP3B2	509813	608	16	45624	13290	60516	0	0	0	50	0	2211984	1	1
AP3D1	1712606	216	30	53148	14100	72576	0	0	0	50	2	2157156	1	1
AP3M1	776926	227	49	18288	4914	27954	0	0	0	50	3	1848246	1	1
AP3M2	580110	382	45	18198	5004	35010	0	0	0	49	6	1978584	1	1
AP3S1	380598	759	6	8670	2166	20034	0	0	0	50	8	2251698	1	1
AP3S2	952242	212	33	8568	2268	19206	0	0	0	50	5	1766958	1	1
AP4B1	335231	545	13	31770	8946	48384	0	0	0	50	3	1938612	1	1
AP4E1	343136	355	34	49728	13200	83754	0	0	0	34	0	1290486	1	1
AP4M1	1401098	205	46	19608	5952	59706	0	0	0	1	0	74304	1	1
AP4S1	432061	238	23	9144	2214	21060	0	0	0	50	3	1796808	1	1
APAF1	488214	461	11	55596	13722	99108	0	0	0	22	1	1105590	1	1
APBA1	209495	673	-5	36054	10062	47934	0	0	0	50	2	2212602	1	1
APBA2	161108	927	-21	32592	8772	34596	0	0	0	50	2	1958634	1	1
APBA3	2144458	206	34	24036	7788	10188	0	0	0	50	4	1557630	1	1
APBB1	424837	471	17	30354	8976	35982	0	0	0	50	2	1808376	1	1
APBB1IP	236125	536	19	28800	8118	49302	0	0	0	50	1	1618704	1	1
APBB2	227095	394	39	33078	9042	46800	0	0	0	50	1	2129772	1	1
APBB3	706371	319	29	21210	6258	43254	0	0	0	50	1	2251662	1	1
APC	247811	399	28	120978	33678	44100	0	0	0	50	10	2662158	1	1
APC2	2352825	221	38	92280	33144	13950	0	0	5	1	5	49314	1	1
APCDD1	219220	604	2	21834	6264	14850	0	0	0	50	3	1841652	1	1
APCDD1L	1027182	485	24	20298	7026	4122	0	0	0	50	7	1976952	1	1
APCS	492825	646	-4	9480	2724	7308	0	0	0	50	1	2131386	1	1
APEH	1551582	271	48	32100	8994	50094	0	0	0	50	1	1934436	1	1
APEX1	464497	395	17	13572	3942	23076	0	0	0	50	1	2452176	1	1
APEX2	245504	NaN	8	21918	6504	8028	0	0	0	50	4	2707158	1	1
APH1A	1213150	197	38	11328	3630	17676	0	0	0	50	2	1990404	1	1
APH1B	450620	272	49	11082	3246	23832	0	0	0	50	3	2339472	1	1
API5	349378	924	-23	23256	6030	48204	0	0	0	50	2	1805526	1	1
APIP	650532	399	1	11094	2766	24228	0	0	0	50	2	1786026	1	1
APITD1	771199	383	28	9438	2334	23760	0	0	0	50	1	2104302	1	1
APLF	227462	617	22	22614	5682	40950	0	0	0	18	6	768678	1	1
APLN	340263	NaN	46	3288	1068	18	0	0	0	2	0	18516	1	1
APLNR	929334	250	-20	15792	4782	3780	0	0	0	50	7	1833156	1	1
APLP1	1060028	321	47	27912	8448	50670	0	0	0	50	5	2038446	1	1
APLP2	624855	203	15	33888	8592	67842	0	0	0	50	1	1915794	1	1
APOA1	421374	323	39	11514	3210	6660	0	0	0	50	5	1967376	1	1
APOA1BP	2049505	180	37	12264	3738	17226	0	0	0	50	2	1745970	1	1
APOA2	728669	234	37	4440	1230	13590	0	0	0	50	2	2086380	1	1
APOA4	419339	326	36	16764	4818	17910	0	0	0	50	6	2330562	1	1
APOA5	419339	326	36	15570	4536	3942	0	0	1	2	1	73374	1	1
APOB	222162	698	-11	194490	53982	102132	0	0	0	36	2	1353264	1	1
APOBEC1	237142	672	14	10518	2604	20646	0	0	0	50	2	2140032	1	1
APOBEC2	145501	611	37	9636	2658	9144	0	0	0	50	2	2034798	1	1
APOBEC3A	1413709	372	44	8796	2292	11538	0	0	0	50	3	2217576	1	1
APOBEC3B	1413709	372	44	16938	4284	22968	0	0	0	50	3	2217576	1	1
APOBEC3C	1386387	372	71	8496	2052	17370	0	0	0	50	3	1511520	1	1
APOBEC3D	1386387	372	71	17052	4278	32292	0	0	0	50	3	1511520	1	1
APOBEC3F	1386387	372	71	18462	4632	24840	0	0	0	50	3	1511520	1	1
APOBEC3H	1225154	223	75	9288	2124	15786	0	0	0	50	4	1486182	1	1
APOBEC4	NaN	NaN	NaN	15684	4260	5058	0	0	0	50	19	4123836	1	1
APOC1	1003719	196	6	3738	1014	10854	0	0	3	3	3	51876	1	1
APOC2	1003719	196	6	4470	1254	14328	0	0	0	50	6	1624704	1	1
APOC3	421374	323	39	4404	1212	9684	0	0	0	50	5	1967376	1	1
APOC4	1003719	196	6	5562	1530	7524	0	0	0	50	6	1624704	1	1
APOD	794351	315	38	8274	2274	17640	0	0	0	50	4	1852356	1	1
APOE	1003719	196	6	13194	4194	11178	0	0	0	50	6	1624704	1	1
APOF	2869106	184	52	13506	4260	7056	0	0	0	50	6	2286108	1	1
APOH	135537	178	-23	15288	3954	29574	0	0	0	50	1	1111212	1	1
APOL1	1237332	331	42	17838	5004	23616	0	0	0	50	4	2046312	1	1
APOL2	1237332	331	42	14238	4230	20142	0	0	0	50	4	2046312	1	1
APOL3	1228837	331	13	16746	5196	16938	0	0	0	50	2	1694706	1	1
APOL4	1233084	331	28	15990	3918	21942	0	0	0	50	3	1819770	1	1
APOL5	1161568	376	-43	18282	5442	12294	0	0	0	50	10	1584576	1	1
APOL6	936853	205	-13	14460	4260	6714	0	0	0	50	8	1634598	1	1
APOLD1	767161	129	35	11286	4068	15840	0	0	0	50	3	2044080	1	1
APOM	2517236	193	20	8388	2214	17262	0	0	0	50	1	1614894	1	1
APOO	509881	NaN	41	9030	2292	27882	0	0	0	50	1	3102864	1	1
APOOL	83775	NaN	-12	11892	3246	13356	0	0	0	50	3	2133564	1	1
APPBP2	372707	242	7	25872	6636	46782	0	0	0	46	0	2002218	1	1
APPL1	427002	389	33	31914	7974	61722	0	0	1	50	3	2104650	1	1
APPL2	233879	387	30	29688	7662	66564	0	0	0	50	5	2811324	1	1
APRT	813333	189	51	7584	2514	9450	0	0	0	50	1	1785522	1	1
APTX	833170	286	-5	16002	3978	32436	0	0	0	50	7	1806348	1	1
AQP1	402058	568	10	14718	4740	16218	0	0	0	50	2	1634346	1	1
AQP10	1653296	236	29	12474	4230	18756	0	0	0	50	4	1875126	1	1
AQP11	603969	401	30	11316	3516	12006	0	0	0	50	5	2120184	1	1
AQP12A	1077835	446	25	12096	4140	3132	0	0	0	50	8	2375622	1	1
AQP12B	1077835	446	25	12450	4362	1998	0	0	0	50	8	2375622	1	1
AQP2	1033911	220	48	11022	3918	11988	0	0	0	50	2	2045358	1	1
AQP3	1001877	166	4	12288	3930	21402	0	0	0	2	0	122718	1	1
AQP4	65361	639	-33	13818	4038	23868	0	0	0	50	1	1746054	1	1
AQP5	1033911	220	48	10842	3738	10548	0	0	0	50	2	2045358	1	1
AQP6	1033911	220	48	11454	4044	11340	0	0	0	50	2	2045358	1	1
AQP7	982082	163	21	14580	4482	22158	0	0	0	50	1	1878612	1	1
AQP8	189953	551	12	10908	3636	21744	0	0	0	50	0	2172894	1	1
AQP9	242649	602	4	12570	3774	24390	0	0	0	18	2	766278	1	1
AQPEP	372067	763	17	43314	11568	66924	0	0	1	50	7	2086818	1	1
AQR	468734	288	-5	65664	17028	114984	0	0	0	50	1	2285874	1	1
AR	106188	NaN	-7	39072	11562	25254	0	0	1	29	1	1488540	1	1
ARAF	775214	NaN	38	26220	7638	14868	0	0	0	50	3	1744632	1	1
ARAP1	637045	234	54	61998	18732	92286	0	0	0	25	1	1078122	1	1
ARAP2	28107	1066	26	75246	19056	95652	0	0	0	16	1	524274	1	1
ARCN1	1359480	167	47	22272	6024	33966	0	0	0	50	6	2003772	1	1
AREG	172071	NaN	10	22296	5748	10710	0	0	0	50	5	2850120	1	1
ARF1	702621	391	5	7980	2136	9882	0	0	0	50	1	1676268	1	1
ARF3	1737773	214	55	7962	2154	17046	0	0	0	50	2	1693878	1	1
ARF4	703082	422	29	7998	2136	23310	0	0	0	50	4	2245488	1	1
ARF5	411207	619	-7	7962	2208	17658	0	0	0	50	3	1381020	1	1
ARF6	680412	174	41	7326	2178	2646	0	0	0	50	2	2088282	1	1
ARFGAP2	1206881	273	24	23076	6228	64476	0	0	0	15	1	556644	1	1
ARFGAP3	722786	187	60	23118	5880	57564	0	0	0	15	1	546024	1	1
ARFGEF1	307618	642	26	81804	20832	122292	0	0	0	50	1	2390016	1	1
ARFGEF2	808420	174	49	78732	20448	129654	0	0	0	39	1	1376994	1	1
ARFIP1	218185	385	33	16422	4350	38664	0	0	0	50	1	2420736	1	1
ARFIP2	424988	469	20	14646	4326	28980	0	0	0	50	6	1970046	1	1
ARFRP1	1126597	202	36	9012	2418	30006	0	0	0	50	0	1692210	1	1
ARG1	147816	864	7	13860	4122	28548	0	0	0	50	6	1830108	1	1
ARG2	481915	260	42	15162	4512	27342	0	0	0	50	1	1875756	1	1
ARGFX	289448	613	18	13584	3768	11700	0	0	0	50	8	2247498	1	1
ARGLU1	169398	1237	11	11700	3312	12438	0	0	0	50	3	1382928	1	1
ARHGAP1	939971	176	44	19416	5208	46152	0	0	0	50	1	1851690	1	1
ARHGAP10	75227	678	22	35184	8898	72594	0	0	3	32	4	1097982	1	1
ARHGAP11A	244857	383	1	44520	11982	38646	0	0	0	50	5	2413248	1	1
ARHGAP11B	220858	693	10	11718	3186	26352	0	0	0	50	4	1925658	1	1
ARHGAP12	359237	346	25	37650	9384	60948	0	0	0	50	1	2127162	1	1
ARHGAP15	57425	639	11	21390	5250	45612	0	0	1	50	6	1734636	1	1
ARHGAP17	272834	185	22	38082	10950	68418	0	0	0	50	8	2429910	1	1
ARHGAP18	73209	550	26	29412	7488	43308	0	0	0	50	2	1851852	1	1
ARHGAP19	945635	397	26	21762	5796	46314	0	0	0	10	1	814086	1	1
ARHGAP20	146681	501	-5	51180	14196	45540	0	0	0	49	3	1904256	1	1
ARHGAP21	164987	309	-3	84024	23490	83106	0	0	0	35	2	1530642	1	1
ARHGAP22	NaN	NaN	NaN	29352	9042	31176	0	0	0	50	19	4154736	1	1
ARHGAP24	29589	739	13	34434	8712	33516	0	0	0	50	1	1804830	1	1
ARHGAP25	385975	470	20	28830	7512	46422	0	0	0	39	2	1965132	1	1
ARHGAP26	156598	456	38	36390	9240	88002	0	0	0	9	1	517302	1	1
ARHGAP27	754492	194	21	23946	6780	32292	0	0	0	50	2	1828236	1	1
ARHGAP28	241496	281	-28	27324	7128	54828	0	0	0	50	5	2357790	1	1
ARHGAP29	466144	327	-9	55398	14334	71010	0	0	0	50	1	2324394	1	1
ARHGAP30	689033	250	23	46344	13956	38340	0	0	0	50	1	1654206	1	1
ARHGAP31	265987	585	23	60648	18174	43218	0	0	0	50	8	2095854	1	1
ARHGAP32	195815	546	-11	88692	25572	62298	0	0	0	50	2	2310816	1	1
ARHGAP33	1151198	321	30	52746	18246	36720	0	0	0	50	2	1628196	1	1
ARHGAP36	65931	NaN	13	23346	6966	40572	0	0	0	50	3	2325156	1	1
ARHGAP39	1706542	291	12	47016	13986	25506	0	0	0	50	2	1558422	1	1
ARHGAP4	2328608	NaN	27	42078	12840	28476	0	0	0	50	2	1662258	1	1
ARHGAP40	NaN	NaN	NaN	28896	8598	10404	0	0	0	50	19	4133520	1	1
ARHGAP42	NaN	NaN	NaN	38994	9948	0	0	0	0	50	19	4124466	1	1
ARHGAP5	153921	392	1	64722	16800	19206	0	0	0	50	2	2094012	1	1
ARHGAP6	65396	NaN	34	42756	12918	85176	0	0	0	50	5	2192400	1	1
ARHGAP8	NaN	NaN	NaN	21162	6054	30888	0	0	0	50	19	4151460	1	1
ARHGAP9	1347802	194	32	31050	9702	44082	0	0	0	50	1	1758390	1	1
ARHGDIA	3798594	211	19	9078	2352	8244	0	0	0	50	1	1355400	1	1
ARHGDIB	360900	426	8	8994	2274	19224	0	0	0	50	0	2191056	1	1
ARHGDIG	1340678	205	43	9636	2964	6750	0	0	1	3	1	100692	1	1
ARHGEF10	100967	551	-24	58680	15966	98658	0	0	0	2	0	124326	1	1
ARHGEF10L	375252	279	30	55008	16128	84528	0	0	0	23	0	1179216	1	1
ARHGEF11	958228	350	36	67602	19680	164484	0	0	0	19	0	929652	1	1
ARHGEF12	264872	312	25	68502	17844	137304	0	0	0	28	1	1479306	1	1
ARHGEF15	772200	257	20	34722	11826	39276	0	0	0	24	7	849198	1	1
ARHGEF16	248448	483	21	30468	8880	26838	0	0	0	50	9	2415948	1	1
ARHGEF17	601834	218	54	85122	27810	58536	0	0	0	15	1	595464	1	1
ARHGEF19	824719	186	40	33846	10596	24264	0	0	0	15	1	434106	1	1
ARHGEF2	1880483	213	32	42114	12696	77994	0	0	0	50	4	2007936	1	1
ARHGEF3	380604	450	43	27672	7230	33462	0	0	0	50	4	1859952	1	1
ARHGEF33	NaN	NaN	NaN	37854	10296	0	0	0	0	50	19	4124814	1	1
ARHGEF35	NaN	NaN	NaN	20538	5724	1476	0	0	0	50	19	4121718	1	1
ARHGEF37	609620	185	37	28800	8568	44100	0	0	0	46	1	1703382	1	1
ARHGEF38	233591	486	15	9744	2352	14076	0	0	0	50	2	1495272	1	1
ARHGEF4	547548	369	13	31350	8448	33894	0	0	0	50	3	2074284	1	1
ARHGEF5	189369	838	0	67062	20238	27576	0	0	0	50	4	1640118	1	1
ARHGEF6	306872	NaN	39	34548	8922	86112	0	0	0	50	2	1973034	1	1
ARHGEF7	405184	579	30	39300	10668	67104	0	0	0	18	0	800982	1	1
ARHGEF9	108759	NaN	-13	23694	5520	30636	0	0	0	50	5	2258520	1	1
ARID1A	975965	182	27	95988	28824	62874	0	0	0	50	2	2265984	1	1
ARID1B	143122	621	27	95442	27426	76734	0	0	0	6	0	291888	1	1
ARID2	820796	602	10	77700	22884	65700	0	0	0	50	2	2157030	1	1
ARID3A	2292363	206	44	24762	7818	15552	0	0	0	50	5	1497966	1	1
ARID3B	655453	206	59	23724	7146	25668	0	0	0	50	7	1646448	1	1
ARID3C	731413	298	51	17118	5598	17154	0	0	0	50	1	1713150	1	1
ARID4A	290710	552	36	56160	13428	69966	0	0	0	12	1	405270	1	1
ARID4B	550877	297	22	58344	14214	70326	0	0	0	50	1	1986792	1	1
ARID5A	872383	360	47	24882	7716	15624	0	0	0	50	13	2721900	1	1
ARID5B	81587	388	20	50802	14052	35010	0	0	0	50	5	1674468	1	1
ARIH1	1093921	432	37	25200	5868	45036	0	0	0	50	5	2151468	1	1
ARIH2	1818938	241	37	22560	5124	58806	0	0	0	50	3	1887492	1	1
ARL1	283715	649	2	8136	2052	17028	0	0	0	50	3	1837914	1	1
ARL10	563059	347	37	10200	3282	15354	0	0	0	50	9	2092698	1	1
ARL11	425192	296	62	8130	2580	2232	0	0	0	50	3	1808022	1	1
ARL13A	414180	NaN	45	13290	3522	12726	0	0	0	21	2	904512	1	1
ARL13B	85478	1310	-13	19116	4770	30690	0	0	0	50	2	1744500	1	1
ARL14	493112	396	8	8166	2256	2970	0	0	0	7	2	294090	1	1
ARL15	83263	721	5	9042	2352	5004	0	0	0	50	2	1711860	1	1
ARL16	3745109	205	30	8340	2676	14454	0	0	0	50	1	1373118	1	1
ARL17A	NaN	NaN	NaN	19182	5118	33030	0	0	0	50	19	4152666	1	1
ARL17B	372453	231	22	9594	2556	8442	0	0	0	50	0	2054598	1	1
ARL2	3151458	209	52	7998	2316	5400	0	0	0	50	2	2012424	1	1
ARL2BP	717872	149	48	7422	1794	21258	0	0	0	50	1	1784694	1	1
ARL3	878626	180	27	8118	2124	22464	0	0	0	50	0	1962294	1	1
ARL4A	120492	469	-11	8574	2406	9504	0	0	0	50	3	2416182	1	1
ARL4C	121224	608	15	7998	2424	6444	0	0	0	50	4	1917990	1	1
ARL4D	1147224	172	1	8208	2772	4104	0	0	0	50	7	1563630	1	1
ARL5A	269131	610	15	8076	2004	17118	0	0	0	50	8	2023854	1	1
ARL5B	74299	539	-5	8046	2034	20358	0	0	0	24	5	1395432	1	1
ARL5C	NaN	NaN	NaN	8016	2046	0	0	0	0	4	0	159234	1	1
ARL6	89238	731	-5	8544	2058	24498	0	0	0	50	6	2467200	1	1
ARL6IP1	739644	279	45	9000	2412	22752	0	0	0	50	0	1844658	1	1
ARL6IP4	1093113	196	47	15600	5118	13914	0	0	0	50	2	1926546	1	1
ARL6IP5	264082	443	20	8124	2226	10116	0	0	0	50	9	2279190	1	1
ARL6IP6	275277	716	6	9486	2988	23814	0	0	5	4	5	59220	1	1
ARL8A	649164	297	34	8448	2082	23832	0	0	0	37	7	1505568	1	1
ARL8B	263029	325	22	8424	2106	25254	0	0	0	50	7	2252268	1	1
ARL9	662749	594	27	5394	1482	9216	0	0	0	50	1	1838718	1	1
ARMC1	145894	455	4	12324	3390	19728	0	0	0	50	1	1608654	1	1
ARMC10	594757	579	34	14676	4332	22176	0	0	0	50	1	2150748	1	1
ARMC2	414039	431	32	37860	10236	50472	0	0	0	50	5	1866132	1	1
ARMC3	164960	449	12	38244	10176	51552	0	0	0	50	2	1841142	1	1
ARMC4	125789	454	-4	45408	12390	65106	0	0	0	50	4	2329632	1	1
ARMC5	839076	558	11	40794	15726	11772	0	0	0	50	1	1834506	1	1
ARMC6	1327004	215	24	20094	6168	34326	0	0	0	50	8	1993152	1	1
ARMC7	1511891	168	25	8262	2628	7164	0	0	0	50	6	1847166	1	1
ARMC8	199119	358	18	30324	8052	68796	0	0	0	50	3	1787934	1	1
ARMC9	1157442	394	41	29658	7746	77544	0	0	0	14	0	492600	1	1
ARMCX1	329999	NaN	8	18900	5616	3168	0	0	0	50	1	2151264	1	1
ARMCX2	300391	NaN	31	25704	8478	3996	0	0	0	50	3	2571834	1	1
ARMCX3	329999	NaN	8	15954	4566	4896	0	0	0	50	1	2151264	1	1
ARMCX5	95798	NaN	27	23550	6636	4824	0	0	0	50	4	2123160	1	1
ARMCX6	329999	NaN	8	12756	3498	1242	0	0	0	5	0	110544	1	1
ARMS2	252955	279	5	4482	1458	1944	0	0	0	27	2	943818	1	1
ARNT	1787393	188	33	34614	9558	78408	0	0	0	50	5	2029356	1	1
ARNT2	365740	542	8	31596	8472	81612	0	0	0	50	3	2024592	1	1
ARNTL	296688	414	13	27888	7374	63180	0	0	0	50	2	2142216	1	1
ARNTL2	544579	377	40	28500	7104	55782	0	0	1	50	5	2016222	1	1
ARPC1A	903923	263	51	16488	4194	23436	0	0	0	50	4	1969944	1	1
ARPC1B	903923	263	51	16386	4404	25704	0	0	0	50	4	1969944	1	1
ARPC2	724341	197	30	13632	3378	35946	0	0	0	50	2	1934058	1	1
ARPC3	964525	206	50	8262	1872	28044	0	0	0	50	1	1797156	1	1
ARPC4	953772	264	43	7602	1884	23292	0	0	0	50	3	2310822	1	1
ARPC5	608114	407	24	6582	1842	16920	0	0	0	50	5	2265972	1	1
ARPC5L	1125524	207	41	6648	1920	11826	0	0	0	50	5	1343628	1	1
ARPM1	397180	820	-9	15738	4476	4122	0	0	0	50	3	2111952	1	1
ARPP19	469724	386	15	4944	1302	7902	0	0	0	50	3	2212596	1	1
ARR3	188610	NaN	39	17352	4842	39474	0	0	0	50	3	2107050	1	1
ARRB1	740999	252	46	18636	5070	46152	0	0	0	50	1	2170068	1	1
ARRB2	1272092	222	28	18090	5058	38124	0	0	0	50	2	1954158	1	1
ARRDC1	1197708	478	45	18156	5820	12528	0	0	1	10	2	324786	1	1
ARRDC2	1291557	226	34	20220	7014	21564	0	0	0	50	0	1618854	1	1
ARRDC3	51436	334	5	18048	4866	24768	0	0	0	50	1	1328472	1	1
ARRDC4	32065	851	-57	17838	5292	26730	0	0	0	50	1	1672482	1	1
ARRDC5	777835	173	42	14544	4122	7326	0	0	0	15	1	640674	1	1
ARSA	1073094	203	43	20856	7152	10062	0	0	0	50	5	1952202	1	1
ARSB	203299	452	50	22950	6948	30258	0	0	0	50	9	2519370	1	1
ARSD	191640	NaN	18	27486	7992	27828	0	0	1	50	5	2325468	1	1
ARSE	191640	NaN	18	25320	7260	28440	0	0	0	50	5	2325468	1	1
ARSF	217524	NaN	-11	25470	7164	30114	0	0	0	28	0	1413426	1	1
ARSG	745529	225	-8	22572	6552	64926	0	0	0	39	1	1556214	1	1
ARSH	218545	NaN	-4	24156	6804	29214	0	0	0	50	1	1906710	1	1
ARSI	954044	220	46	23478	7374	3132	0	0	0	50	4	2399502	1	1
ARSJ	100364	497	15	25314	7158	9612	0	0	0	50	6	1785132	1	1
ARSK	310860	359	29	23358	6144	23328	0	0	0	50	2	1654986	1	1
ART1	537999	403	23	13764	4236	14202	0	0	0	50	3	1945128	1	1
ART3	507519	322	41	17628	4224	75294	0	0	0	50	1	2150088	1	1
ART4	340728	578	-4	13452	3738	7128	0	0	0	50	2	1303704	1	1
ART5	537999	403	23	12306	3750	9576	0	0	0	50	3	1945128	1	1
ARTN	877978	214	35	10092	4020	2196	0	0	0	50	5	1618182	1	1
ARV1	376655	616	12	12036	3048	20844	0	0	0	50	3	2128182	1	1
ARVCF	616246	217	37	40002	13296	33318	0	0	0	50	8	1938678	1	1
ARX	252498	NaN	11	22752	7938	1854	0	0	0	50	4	2409444	1	1
AS3MT	711862	192	45	16692	4350	37800	0	0	0	50	0	2008836	1	1
ASAH1	366238	474	20	19920	5154	45414	0	0	0	50	2	2433648	1	1
ASAH2	377258	409	14	34134	9444	19908	0	0	0	50	2	2660082	1	1
ASAH2B	131929	508	36	7344	2016	5400	0	0	0	50	5	2096892	1	1
ASAM	713809	216	13	15852	4776	36270	0	0	0	50	4	2383728	1	1
ASAP1	264818	427	30	49524	13548	118080	0	0	1	50	7	2654106	1	1
ASAP2	661229	340	34	44514	11808	101340	0	0	0	5	0	278310	1	1
ASAP3	1050777	159	29	39786	11172	65502	0	0	0	2	0	243276	1	1
ASB1	246085	513	27	14052	4416	13770	0	0	0	50	4	2135010	1	1
ASB10	611046	337	38	22764	7782	4770	0	0	1	4	1	156708	1	1
ASB11	201763	NaN	43	15666	4458	29430	0	0	0	50	3	2200152	1	1
ASB12	57924	NaN	2	12840	3972	3510	0	0	0	35	1	1102068	1	1
ASB13	761737	299	21	11928	3534	16056	0	0	0	50	11	2477604	1	1
ASB14	399197	454	29	25920	7092	15714	0	0	0	50	1	1919178	1	1
ASB15	86799	644	-7	25398	7056	28692	0	0	0	50	6	2167092	1	1
ASB16	930750	175	41	22152	4290	13734	0	0	0	50	8	2136504	1	1
ASB17	140995	603	-11	12642	3522	7614	0	0	0	50	1	2399832	1	1
ASB18	121194	481	8	19260	6300	7722	0	0	0	50	1	1762746	1	1
ASB2	200153	600	30	24822	7434	27738	0	0	0	50	5	2227404	1	1
ASB3	NaN	NaN	NaN	22794	6078	46314	0	0	0	50	19	4166910	1	1
ASB4	176832	333	14	19356	5214	13464	0	0	0	50	7	1918296	1	1
ASB5	134663	504	-4	14256	4032	22230	0	0	0	50	3	2203506	1	1
ASB6	794813	198	40	18528	4620	18000	0	0	0	5	0	184986	1	1
ASB7	290809	374	-9	13698	3852	20952	0	0	0	50	0	2040624	1	1
ASB8	511392	352	32	12126	3696	13680	0	0	0	50	4	1865088	1	1
ASB9	204248	NaN	17	13308	3612	24066	0	0	0	19	3	1073292	1	1
ASCC1	761166	140	40	16050	3930	46530	0	0	0	50	1	1954752	1	1
ASCC2	849790	182	33	33402	8898	61236	0	0	0	50	5	1923858	1	1
ASCC3	103404	825	2	97860	25800	138024	0	0	0	12	2	514344	1	1
ASCL1	21203	964	3	9828	3042	1548	0	0	0	19	2	598836	1	1
ASCL2	NaN	NaN	NaN	7566	2982	0	0	0	0	5	0	258978	1	1
ASCL3	548433	243	21	7686	2250	2934	0	0	0	50	3	1743234	1	1
ASCL4	119393	805	22	6996	2400	2538	0	0	0	50	2	1924566	1	1
ASF1A	116680	856	16	7296	1992	9486	0	0	0	50	7	1880832	1	1
ASF1B	1034381	321	36	8676	2502	8946	0	0	0	50	3	2003034	1	1
ASGR1	1682013	348	15	13002	3342	16344	0	0	1	31	2	987876	1	1
ASGR2	1682013	348	15	13962	3462	20952	0	0	0	50	4	1875150	1	1
ASH1L	1960625	247	33	127080	34974	119898	0	0	0	50	1	1684464	1	1
ASH2L	671169	258	34	27846	7272	43092	0	0	0	50	5	2084748	1	1
ASIP	962066	151	50	5652	1710	10098	0	0	0	50	4	1873506	1	1
ASL	477708	345	38	20526	5736	33570	0	0	0	50	9	2319762	1	1
ASMT	NaN	NaN	NaN	16320	4560	47772	0	0	0	50	19	4166850	1	1
ASMTL	NaN	NaN	NaN	27912	8106	39294	0	0	0	50	19	4161918	1	1
ASNA1	1959466	226	29	15216	4098	16686	0	0	0	50	2	1919994	1	1
ASNS	455051	636	0	24756	6384	40230	0	0	0	50	2	2108742	1	1
ASNSD1	418427	511	16	27312	7680	9576	0	0	0	50	5	2007216	1	1
ASPA	403115	442	6	13854	3534	17496	0	0	0	50	3	2126952	1	1
ASPDH	762018	517	35	12390	4026	10962	0	0	0	50	2	1985694	1	1
ASPG	622747	468	20	24426	8046	16218	0	0	0	50	3	1832868	1	1
ASPH	423823	377	14	45120	10698	134784	0	0	0	30	1	1621608	1	1
ASPHD1	NaN	NaN	NaN	15768	5490	10188	0	0	0	50	19	4130196	1	1
ASPHD2	163136	553	-46	15540	4584	11718	0	0	0	46	4	1701240	1	1
ASPM	221779	614	-25	150504	39252	93618	0	0	0	36	1	1513134	1	1
ASPN	NaN	NaN	NaN	16830	4248	20934	0	0	0	50	19	4139700	1	1
ASPRV1	844060	221	37	14100	4476	4950	0	0	0	50	5	1512426	1	1
ASPSCR1	3814891	211	28	23742	7326	44208	0	0	0	50	2	1339848	1	1
ASRGL1	3053973	413	49	13266	3924	40698	0	0	0	50	4	1651092	1	1
ASS1	502828	260	35	18516	4794	43146	0	0	0	50	2	2171532	1	1
ASTE1	313779	586	19	29274	7734	15084	0	0	0	50	3	2605284	1	1
ASTN1	6547	940	-9	56070	15516	84654	0	0	0	50	4	2275758	1	1
ASTN2	63839	937	-17	58212	17010	100026	0	0	0	14	1	525702	1	1
ASXL1	780777	242	57	64620	19584	41742	0	0	0	24	1	788844	1	1
ASXL2	602691	287	31	60438	17898	73872	0	0	0	50	3	2376462	1	1
ASZ1	262404	394	-1	21222	5382	45756	0	0	0	50	2	2385204	1	1
ATAD1	335357	169	45	16050	4146	30564	0	0	0	50	2	1702530	1	1
ATAD2	544857	225	30	61152	15906	93240	0	0	0	22	0	831888	1	1
ATAD2B	233701	431	27	63954	16776	57312	0	0	0	15	1	546210	1	1
ATAD3A	1714469	248	27	27384	8022	46062	0	0	0	7	1	270420	1	1
ATAD3B	1714469	248	27	27828	8334	40212	0	0	1	50	3	1569360	1	1
ATAD3C	1725369	187	27	17832	5208	25056	0	0	0	50	5	2098050	1	1
ATAD5	605762	209	25	80814	20400	77670	0	0	0	50	1	1926912	1	1
ATCAY	2187414	201	34	16584	4368	20160	0	0	0	50	6	1731750	1	1
ATE1	233024	427	-3	25056	6192	37818	0	0	0	50	5	2036004	1	1
ATF1	665195	250	42	11718	3402	18792	0	0	0	50	1	2152386	1	1
ATF2	347113	641	24	21900	6288	40896	0	0	0	50	0	2580612	1	1
ATF3	418310	224	22	8766	2394	16056	0	0	0	50	1	1770060	1	1
ATF4	721040	467	72	15018	4170	3852	0	0	0	50	0	1527852	1	1
ATF5	1679101	205	45	11310	4044	3276	0	0	0	50	2	1537578	1	1
ATF6	407279	420	16	29256	8094	56358	0	0	0	50	2	1959960	1	1
ATF6B	2170336	224	32	29940	9336	49824	0	0	0	50	5	1753956	1	1
ATF7	1542915	154	52	21030	6492	26604	0	0	0	50	8	2154006	1	1
ATF7IP	339265	882	12	53790	15852	45612	0	0	0	50	1	1254882	1	1
ATF7IP2	199617	364	9	29856	7746	33444	0	0	0	50	2	1911498	1	1
ATG10	156562	717	25	9984	2454	34560	0	0	0	50	1	3129666	1	1
ATG12	384075	759	1	6054	1776	15372	0	0	0	50	9	2136756	1	1
ATG16L1	427221	155	31	26826	7230	79092	0	0	0	5	0	179352	1	1
ATG16L2	528497	281	50	26766	7974	41184	0	0	0	50	5	1717152	1	1
ATG2A	3218288	209	61	81588	25998	63054	0	0	0	16	0	509922	1	1
ATG2B	327434	501	14	90630	24588	128538	0	0	0	50	2	1914072	1	1
ATG3	302697	636	41	14352	3450	41562	0	0	0	50	3	1461006	1	1
ATG4A	201673	NaN	25	18084	4326	52578	0	0	0	6	0	282534	1	1
ATG4B	1268313	406	27	17982	4536	11502	0	0	0	50	1	1857198	1	1
ATG4C	220392	415	5	20466	5040	27144	0	0	0	50	2	1791258	1	1
ATG5	181529	390	32	12486	2922	41742	0	0	0	50	1	2630478	1	1
ATG7	184628	425	30	30924	8388	69174	0	0	0	50	2	2585502	1	1
ATG9A	773232	177	36	35706	10662	53514	0	0	0	50	1	1925226	1	1
ATG9B	622098	373	41	38028	12876	35478	0	1	0	50	4	1964682	1	1
ATHL1	1463610	437	24	31098	9690	23328	0	0	5	3	5	75966	1	1
ATIC	530312	531	12	25926	7176	57870	0	0	0	50	5	2204214	1	1
ATL1	483990	295	43	24780	6342	41904	0	0	0	50	1	2207814	1	1
ATL2	808394	366	25	27270	7146	39618	0	0	0	50	3	2484744	1	1
ATL3	1058363	170	50	23880	6252	51876	0	0	0	18	1	624096	1	1
ATM	415837	582	16	135582	33960	192420	0	0	0	12	0	588822	1	1
ATOH1	58522	802	24	14490	4680	684	0	0	0	50	2	1585416	1	1
ATOH7	459384	251	17	6252	2010	36	0	0	0	6	1	64272	1	1
ATOH8	1105419	181	46	12870	4662	6390	0	0	0	50	1	1939500	1	1
ATOX1	584468	406	46	3180	798	4536	0	0	0	50	6	2070006	1	1
ATP10A	104149	1350	-49	63306	19134	58176	0	0	0	7	0	248226	1	1
ATP10B	170108	904	11	63078	17454	84312	0	0	0	23	0	840726	1	1
ATP10D	93423	528	29	61740	16902	95346	0	0	0	4	0	221898	1	1
ATP11A	585697	416	45	53592	14340	107028	0	0	0	5	0	329412	1	1
ATP12A	467468	619	40	45462	12606	76878	0	0	0	50	5	2401758	1	1
ATP13A1	768855	418	-10	51060	15846	28710	0	0	0	50	3	1480074	1	1
ATP13A2	678965	221	52	53526	16548	50634	0	0	0	12	0	437826	1	1
ATP13A3	324325	269	27	54288	14202	95130	0	0	0	0	0	109332	1	1
ATP13A4	144678	776	-2	52518	14208	115632	0	0	0	33	0	1459038	1	1
ATP13A5	141358	851	1	53664	14214	112284	0	0	1	30	4	1325418	1	1
ATP1A1	616485	464	18	44700	12432	87228	0	0	0	50	3	1981560	1	1
ATP1A2	835734	386	23	43866	12852	76500	0	0	0	19	1	1266840	1	1
ATP1A3	1150724	438	33	43776	12564	60156	0	0	0	50	3	2160246	1	1
ATP1A4	841605	386	29	44514	12618	85338	0	0	0	50	1	1875786	1	1
ATP1B1	231221	416	19	13374	3402	25848	0	0	0	50	4	1772274	1	1
ATP1B2	2069567	213	34	12966	3180	22032	0	0	0	50	2	1673028	1	1
ATP1B3	467997	345	28	12378	3174	22050	0	0	0	50	1	2096994	1	1
ATP1B4	484939	NaN	23	15960	3912	34776	0	0	0	50	2	1647168	1	1
ATP2A2	969445	178	26	45126	12852	73728	0	0	0	50	2	2215008	1	1
ATP2A3	617494	268	33	45414	13824	42372	0	0	0	50	3	1750254	1	1
ATP2B1	235578	418	9	55134	15012	70236	0	1	1	50	5	1945770	1	1
ATP2B2	673500	458	50	53556	15132	70200	0	1	0	9	2	423012	1	1
ATP2B4	513211	256	35	54264	15504	106146	0	0	0	9	0	461562	1	1
ATP2C1	313762	475	19	43758	11394	108018	0	0	0	50	1	2183442	1	1
ATP2C2	646239	396	5	41286	11760	88236	0	0	0	50	3	1722708	1	1
ATP4A	1081638	390	41	44472	13020	52470	0	0	0	16	1	547734	1	1
ATP4B	723091	370	36	12936	3300	11664	0	0	0	50	3	2076948	1	1
ATP5A1	388169	300	67	23640	7176	33552	0	0	0	50	3	2075046	1	1
ATP5B	2757565	164	43	22290	6978	31752	0	0	0	50	6	2323956	1	1
ATP5C1	199228	475	16	13422	3516	43596	0	0	0	50	2	1757232	1	1
ATP5D	2214581	234	29	7044	2406	1422	0	0	0	50	3	1391334	1	1
ATP5E	948552	126	25	2394	594	7236	0	0	0	50	2	2108544	1	1
ATP5F1	397613	348	23	11190	3120	39546	0	0	0	50	2	1877394	1	1
ATP5G1	757963	239	29	5910	1812	16884	0	0	0	42	2	1598298	1	1
ATP5G2	1616455	189	50	8274	2760	13194	0	0	0	50	5	1918236	1	1
ATP5G3	343228	752	28	6120	1926	19188	0	0	0	14	0	647436	1	1
ATP5H	1111289	171	31	7404	1740	23382	0	0	0	50	3	1596318	1	1
ATP5I	639827	489	12	3216	852	7740	0	0	0	50	3	2145684	1	1
ATP5J	534575	641	29	5418	1296	8658	0	0	0	50	3	1717494	1	1
ATP5J2	1327454	288	60	4788	1080	17460	0	0	0	50	1	1561164	1	1
ATP5L	963668	192	48	4452	1308	6102	0	0	0	50	2	2012064	1	1
ATP5L2	NaN	NaN	NaN	4116	1338	864	0	0	0	4	0	159390	1	1
ATP5O	948739	419	44	9324	2736	20376	0	0	0	50	4	2362110	1	1
ATP5S	666223	337	28	10356	2460	18558	0	0	0	50	1	1936092	1	1
ATP5SL	1104034	376	38	12348	2700	21780	0	0	0	50	6	1638342	1	1
ATP6AP1	2277674	NaN	40	19992	6126	28170	0	0	0	50	9	1338924	1	1
ATP6AP1L	146069	476	1	9636	2802	15282	0	0	0	50	1	1920546	1	1
ATP6AP2	456094	NaN	63	15282	4284	25884	0	0	0	50	6	1740000	1	1
ATP6V0A1	1993535	162	27	37458	9684	83916	0	0	0	24	2	1163844	1	1
ATP6V0A2	953707	315	40	37722	9924	77094	0	0	0	50	4	2670840	1	1
ATP6V0A4	310803	385	7	37194	9660	80964	0	0	0	50	1	1956840	1	1
ATP6V0B	875223	214	39	8964	2664	32814	0	0	0	50	6	1630896	1	1
ATP6V0C	2085452	321	49	6414	2154	4770	0	0	0	42	5	1237962	1	1
ATP6V0D1	1099149	153	45	15438	4110	30996	0	0	0	50	1	1845342	1	1
ATP6V0D2	192441	1158	-20	15522	3972	29988	0	0	0	50	1	1845162	1	1
ATP6V0E1	489007	309	40	3720	960	18774	0	0	0	50	1	1811448	1	1
ATP6V0E2	438832	686	26	9930	3570	8442	0	0	0	50	1	2019630	1	1
ATP6V1A	442365	364	33	27042	7338	49050	0	0	0	50	4	2019102	1	1
ATP6V1B1	504483	623	25	22380	6348	42732	0	0	0	50	5	1948218	1	1
ATP6V1B2	158991	511	-4	22260	6324	43722	0	0	0	50	2	1951332	1	1
ATP6V1C1	470948	438	47	17352	4194	39978	0	0	0	50	5	2265060	1	1
ATP6V1C2	744427	428	42	18930	5118	51462	0	0	0	50	5	2196912	1	1
ATP6V1D	484235	291	32	11052	2916	33696	0	0	0	50	2	1909920	1	1
ATP6V1E1	431401	243	-32	10362	2472	29826	0	0	0	50	3	2168088	1	1
ATP6V1E2	587710	213	36	9642	2670	3222	0	0	0	50	3	1866060	1	1
ATP6V1F	845100	361	49	5088	1500	4986	0	0	0	50	13	2426628	1	1
ATP6V1G1	288977	221	10	5262	1308	3420	0	0	0	7	0	205350	1	1
ATP6V1G2	2517285	220	35	5262	1380	13968	0	0	0	50	5	1589874	1	1
ATP6V1G3	105821	404	-16	6372	1170	14778	0	0	0	50	0	1699506	1	1
ATP6V1H	263637	437	9	21804	5268	37422	0	0	0	50	3	1755942	1	1
ATP7A	549429	NaN	19	64068	18570	106416	0	0	0	50	1	2372016	1	1
ATP7B	353147	461	28	62076	18528	82368	0	0	0	50	2	2032134	1	1
ATP8A1	189404	856	28	53088	13818	126846	0	0	0	27	1	1971414	1	1
ATP8A2	331788	648	20	52620	14178	120888	0	0	0	23	1	1198674	1	1
ATP8B1	340613	247	36	55188	14364	86400	0	0	0	50	3	1556412	1	1
ATP8B2	1695430	236	31	55194	15150	107622	0	0	0	5	0	457650	1	1
ATP8B3	2180359	206	29	57066	15996	27360	0	0	0	50	3	1544514	1	1
ATP8B4	278209	408	-21	52884	13482	82908	0	0	1	6	1	311154	1	1
ATP9A	171625	419	0	45660	12876	97722	0	0	1	50	2	2142012	1	1
ATPAF2	886959	193	17	12594	3570	29106	0	0	0	50	2	2063826	1	1
ATPBD4	189209	811	-14	14790	3678	41886	0	0	0	45	2	1582872	1	1
ATPIF1	779314	213	33	5340	1356	8244	0	0	0	50	2	1712934	1	1
ATR	564756	403	24	115860	30282	154818	0	1	0	17	1	573480	1	1
ATRIP	1441050	223	39	33564	10140	49734	0	0	0	50	6	2490090	1	1
ATRN	971216	421	27	63222	16446	127494	0	0	0	1	0	241428	1	1
ATRNL1	45264	1002	-20	61080	15456	79254	0	0	3	0	3	94710	1	1
ATRX	548517	NaN	8	110442	26628	113382	0	0	0	25	1	1104390	1	1
ATXN1	109777	623	30	33390	10746	8208	0	0	0	50	1	1993632	1	1
ATXN10	498533	172	15	20820	5676	42138	0	0	0	1	0	96168	1	1
ATXN1L	NaN	NaN	NaN	27930	9330	0	0	0	0	50	19	4123848	1	1
ATXN2	523776	302	42	56058	16626	82530	0	0	0	49	1	1994958	1	1
ATXN2L	1146511	221	56	48720	15144	64944	0	0	0	2	1	145182	1	1
ATXN3	356163	415	27	16674	3630	38592	0	0	0	50	5	2464470	1	1
ATXN3L	295243	NaN	40	15438	3786	2196	0	0	0	50	3	2188398	1	1
ATXN7	156786	683	8	40860	12276	34938	0	0	0	50	3	2482572	1	1
ATXN7L1	406187	454	33	37572	11442	20484	0	0	0	50	4	1642728	1	1
ATXN7L2	1056159	272	37	30360	9438	32202	0	0	0	50	1	1511934	1	1
ATXN7L3	930750	175	41	16104	3894	46116	0	0	0	50	8	2136504	1	1
ATXN7L3B	NaN	NaN	NaN	4116	1176	0	0	0	0	1	0	27726	1	1
AUP1	1019591	315	50	17502	5484	46422	0	0	0	50	5	2018730	1	1
AURKA	254679	672	-43	17616	4776	32364	0	0	5	5	6	91782	1	1
AURKAIP1	1736268	273	28	8376	2694	2808	0	0	0	50	3	1585206	1	1
AURKB	870950	218	18	14946	4260	20034	0	0	0	50	1	1836048	1	1
AURKC	407201	924	-63	13500	3852	24372	0	0	0	50	1	1268370	1	1
AUTS2	52369	997	12	55224	16686	66528	0	0	0	43	1	1616262	1	1
AVEN	409752	499	0	15360	4638	15588	0	0	0	50	0	2263470	1	1
AVIL	1106109	238	40	35982	9630	62550	0	0	0	3	0	142218	1	1
AVL9	371440	595	10	28344	7782	53316	0	0	0	50	2	1887348	1	1
AVP	835590	288	54	6984	2142	5868	0	0	0	50	1	1574178	1	1
AVPI1	514755	143	54	6264	1872	4374	0	0	0	50	2	1910856	1	1
AVPR1A	250995	521	-32	17514	5184	6552	0	0	0	50	5	1831620	1	1
AVPR1B	755856	400	10	17148	5874	7470	0	0	0	50	2	1511436	1	1
AVPR2	2328608	NaN	27	15288	5304	6732	0	0	0	50	2	1662258	1	1
AWAT1	161347	NaN	27	14382	3852	20430	0	0	0	50	1	2131986	1	1
AWAT2	166632	NaN	16	14520	4056	8694	0	0	0	50	9	2298270	1	1
AXIN1	1444992	205	40	36540	10782	28152	0	0	0	50	6	2530500	1	1
AXIN2	212714	773	-26	35904	10320	30708	0	0	0	50	2	1957680	1	1
AXL	1180169	214	15	38412	11286	63630	0	0	0	31	2	952746	1	1
AZGP1	1584669	391	36	12960	3438	20214	0	0	0	50	2	1725630	1	1
AZI2	68916	925	9	18804	4488	20466	0	0	0	50	2	1567812	1	1
AZIN1	689560	171	54	19998	4968	36468	0	0	0	22	2	682542	1	1
AZU1	2168802	198	28	10470	3462	10530	0	0	0	50	2	1687542	1	1
B2M	673122	428	36	5316	1416	12186	0	0	0	50	0	1893162	1	1
B3GALNT1	340975	583	-20	14298	3702	3042	0	0	1	7	1	105270	1	1
B3GALNT2	536528	350	16	21912	5934	50562	0	0	0	50	1	2717268	1	1
B3GALT1	67289	1010	-14	13938	3720	4194	0	0	0	50	0	1960782	1	1
B3GALT2	NaN	NaN	NaN	17964	4878	3906	0	0	0	50	19	4123302	1	1
B3GALT4	1456953	262	30	15174	5292	13752	0	0	0	50	2	1847460	1	1
B3GALT5	286705	689	-70	13212	3618	3672	0	0	0	42	0	1258098	1	1
B3GALT6	2356409	196	27	13086	4770	0	0	0	0	50	1	1988196	1	1
B3GALTL	183118	606	27	22344	5610	46836	0	0	1	50	3	2086488	1	1
B3GAT1	270422	686	5	13860	4590	8046	0	0	0	50	9	2296644	1	1
B3GAT2	178636	733	7	13392	4356	7938	0	0	0	50	3	2113080	1	1
B3GAT3	2695768	217	42	13734	4734	12654	0	0	0	50	6	2033472	1	1
B3GNT1	1963418	182	55	17118	5418	7002	0	0	0	16	1	580926	1	1
B3GNT2	316454	412	38	17010	4554	9144	0	0	0	50	6	2108844	1	1
B3GNT3	1216364	212	37	15306	4980	3438	0	0	0	50	1	1575282	1	1
B3GNT4	808864	187	12	15558	5052	16182	0	0	0	50	6	1933428	1	1
B3GNT6	368988	395	37	15552	5328	3654	0	0	0	50	3	2360904	1	1
B3GNT7	1124713	359	42	16596	5184	1188	0	0	1	1	1	28092	1	1
B3GNT8	1104034	376	38	15858	5706	10530	0	0	0	50	6	1638342	1	1
B3GNT9	1093307	150	47	15990	5772	1026	0	0	0	50	2	2035872	1	1
B3GNTL1	303219	483	14	16074	4374	22896	0	0	0	50	2	1689276	1	1
B4GALNT1	1329939	344	52	22236	7302	25668	0	0	0	50	3	1763424	1	1
B4GALNT2	868792	346	21	24522	7176	39402	0	0	0	50	1	2008140	1	1
B4GALNT3	496097	246	32	43248	12066	55152	0	0	0	50	1	2056308	1	1
B4GALNT4	1454043	344	48	43818	13746	27612	0	0	0	50	3	2339700	1	1
B4GALT1	901836	181	28	16752	5154	18918	0	0	0	50	2	2160276	1	1
B4GALT2	875223	214	39	15768	4806	37818	0	0	0	50	6	1630896	1	1
B4GALT3	728669	234	37	16332	5376	24264	0	0	0	50	2	2086380	1	1
B4GALT4	248430	588	3	15042	3948	21672	0	0	0	4	2	151602	1	1
B4GALT5	1040657	132	55	17052	4530	39798	0	0	0	20	1	751458	1	1
B4GALT6	293258	554	32	17010	4248	30672	0	0	0	50	3	2703996	1	1
B4GALT7	1316033	475	42	13968	4140	14760	0	0	0	50	3	2022096	1	1
B9D1	630769	332	11	9036	2466	21726	0	0	0	50	7	2338488	1	1
B9D2	1193025	249	33	7518	2202	8586	0	0	0	50	0	1518492	1	1
BAALC	461588	584	15	6258	1770	5868	0	0	0	50	1	2112942	1	1
BAAT	112947	898	-22	17562	5280	8874	0	0	0	50	2	1768914	1	1
BACE1	436617	360	36	21366	6318	30960	0	0	0	50	6	2282646	1	1
BACE2	197460	530	-6	22020	6582	27648	0	0	0	50	1	1900542	1	1
BACH1	315733	289	60	31614	8472	9918	0	0	0	50	4	2203344	1	1
BACH2	294466	601	13	35562	10194	24912	0	0	0	50	7	2445078	1	1
BAD	1613996	257	65	8286	2352	11988	0	0	0	50	0	1687080	1	1
BAG1	856503	167	38	14838	4314	30294	0	0	0	50	9	2089212	1	1
BAG2	314024	348	23	9168	2424	6858	0	0	0	50	8	2156556	1	1
BAG3	731222	199	48	23676	7644	10602	0	0	0	50	3	1682640	1	1
BAG4	705837	277	46	19218	5802	17856	0	0	0	50	1	2156358	1	1
BAG5	867608	225	39	20904	5646	7272	0	0	0	50	7	1622010	1	1
BAGE	NaN	NaN	NaN	2034	540	12132	0	0	0	50	19	4127190	1	1
BAGE2	NaN	NaN	NaN	5094	1458	64746	0	0	51	0	51	66204	1	1
BAGE3	NaN	NaN	NaN	5094	1458	64746	0	0	0	32	4	2227176	1	1
BAGE4	NaN	NaN	NaN	2034	540	64746	0	0	0	50	19	4179804	1	1
BAGE5	30235	1262	-79	2034	540	64746	0	0	0	50	1	1046904	1	1
BAHCC1	3216151	268	24	105222	34566	33246	0	0	0	35	2	1027116	1	1
BAHD1	888588	192	47	31944	10662	17550	0	0	0	50	3	1914732	1	1
BAI1	296361	567	25	66936	20742	39816	0	0	0	50	3	2200236	1	1
BAI2	1169755	173	36	67068	20808	71910	0	0	0	50	0	2103858	1	1
BAI3	11277	1175	-22	67128	17274	99720	0	0	0	11	1	432402	1	1
BAIAP2	1727896	243	16	25404	7032	46350	0	0	0	50	3	2083650	1	1
BAIAP2L1	609918	249	36	22584	6000	65682	0	0	0	5	0	276858	1	1
BAIAP2L2	1528130	197	73	22776	6780	32202	0	0	1	50	3	1712154	1	1
BAIAP3	1150864	215	36	51204	15324	50274	0	0	0	50	0	1769040	1	1
BAK1	1252332	205	35	9090	2718	13536	0	0	0	50	0	1452210	1	1
BAMBI	204133	418	13	11220	3018	7974	0	0	0	50	4	1925346	1	1
BANF1	3854361	208	57	3924	1080	19998	0	0	0	50	2	1614828	1	1
BANF2	594840	432	1	4428	1080	7614	0	0	0	50	5	2009538	1	1
BANK1	80568	482	-7	35028	8568	49986	0	0	0	21	2	948342	1	1
BANP	639210	231	31	23442	6492	26334	0	0	0	50	4	1734306	1	1
BAP1	1078407	229	62	31470	9102	45504	0	0	1	43	2	1631478	1	1
BARD1	310874	948	11	33738	8994	32472	0	0	0	50	4	2110884	1	1
BARHL1	1522970	581	37	13392	4464	4338	0	0	0	50	1	2193750	1	1
BARHL2	82474	897	-4	16200	4932	8874	0	0	0	50	5	2170536	1	1
BARX1	448425	479	25	10554	3432	3978	0	0	0	50	4	2315376	1	1
BARX2	287214	440	-19	11856	3516	15336	0	0	0	50	3	1907472	1	1
BASP1	237391	349	-10	9522	2862	2538	0	0	0	50	1	1999512	1	1
BAT1	2515825	220	35	18930	4956	45576	0	0	0	36	0	1091298	1	1
BAT2	2517260	193	28	88668	30024	89388	0	0	0	50	1	1653204	1	1
BAT2L1	651666	272	34	94812	27804	81756	0	0	0	50	3	2136804	1	1
BAT3	2517236	193	20	47556	15390	67302	0	0	0	50	1	1614894	1	1
BAT4	2517236	193	20	14712	4710	13824	0	0	0	50	1	1614894	1	1
BAT5	2517236	193	20	26826	7662	54558	0	0	0	50	1	1614894	1	1
BATF	691659	175	49	5454	1494	5652	0	0	0	50	2	1382580	1	1
BATF2	3151458	209	52	11202	3792	6732	0	0	0	50	2	2012424	1	1
BATF3	399829	364	30	5490	1566	7434	0	0	0	50	3	1973970	1	1
BAX	1927185	211	43	10824	3252	14184	0	0	0	50	8	1651056	1	1
BAZ1A	615028	184	24	68430	17520	84870	0	0	0	50	0	1826754	1	1
BAZ1B	929895	162	48	64836	16668	77346	0	0	0	50	2	2056878	1	1
BAZ2A	2782714	164	50	81072	23868	66294	0	0	0	9	1	628626	1	1
BAZ2B	351229	414	23	94746	24900	120582	0	0	0	11	0	484362	1	1
BBC3	1350139	232	33	13392	972	1656	0	0	0	12	0	394482	1	1
BBOX1	178328	527	-18	17172	4284	19674	0	0	0	50	5	2495754	1	1
BBS1	1642783	194	56	25446	7818	59652	0	0	0	50	1	2190246	1	1
BBS10	563668	507	-10	30594	8610	5544	0	0	0	50	11	2218110	1	1
BBS2	543900	285	20	31320	8820	64566	0	0	0	50	2	2155578	1	1
BBS4	1110048	380	40	23286	5910	48600	0	0	0	15	1	565482	1	1
BBS5	370890	418	22	15456	3840	51066	0	0	0	44	0	2351748	1	1
BBS7	324357	506	29	31854	8160	58068	0	0	0	21	1	1085724	1	1
BBS9	233203	759	-6	39096	10440	84024	0	0	0	50	3	2308560	1	1
BBX	224591	699	2	41412	10536	49212	0	0	0	50	2	2445000	1	1
BCAM	920101	196	-3	26640	8406	31896	0	0	1	46	4	1747446	1	1
BCAN	1851672	180	37	39138	12342	53496	0	0	0	50	2	1987446	1	1
BCAP29	512690	753	26	15858	3564	35262	0	0	0	42	1	1466670	1	1
BCAP31	1716845	NaN	44	13608	3852	22770	0	0	0	50	0	1405608	1	1
BCAR3	595695	173	9	35292	10104	39168	0	0	0	21	0	1083762	1	1
BCAS1	163555	415	2	25212	7170	55656	0	0	0	50	2	2114520	1	1
BCAS2	652485	394	6	10188	2484	18450	0	0	0	50	2	1801428	1	1
BCAS3	211130	576	-11	40542	11352	134334	0	0	0	20	0	945762	1	1
BCAS4	421783	191	36	10242	2916	19440	0	0	0	50	3	2242662	1	1
BCAT1	252342	905	2	17676	4860	27486	0	0	0	50	3	2608488	1	1
BCAT2	1700740	181	39	16962	5016	27810	0	0	0	50	8	1936410	1	1
BCCIP	206845	738	-4	17238	4380	60300	0	0	0	50	3	2139846	1	1
BCDIN3D	1291800	231	45	12324	3606	8028	0	0	0	50	3	2070660	1	1
BCHE	28918	1215	-18	25986	6792	7524	0	1	0	27	10	541464	1	1
BCKDHA	1104034	376	38	19320	5376	29124	0	0	1	50	6	1638342	1	1
BCKDHB	131029	869	-9	17172	4806	32886	0	0	0	50	6	2982792	1	1
BCKDK	1296884	351	35	17718	5340	26532	0	0	0	50	2	2055090	1	1
BCL10	348743	384	3	9888	2892	10710	0	0	0	50	3	2019282	1	1
BCL11A	151287	732	7	37104	10128	16020	0	0	0	50	2	1920936	1	1
BCL2	207116	522	60	10212	3414	4860	0	0	0	50	4	1405284	1	1
BCL2A1	234803	702	28	8496	2160	10620	0	0	0	50	3	2386440	1	1
BCL2L1	864206	213	21	9864	2844	8748	0	0	0	50	1	1594920	1	1
BCL2L10	540700	195	21	8334	2844	5958	0	0	0	50	1	1825872	1	1
BCL2L11	NaN	NaN	NaN	10452	2832	8676	0	0	0	50	19	4126026	1	1
BCL2L12	1733181	195	36	13818	4704	26640	0	0	1	50	7	1941408	1	1
BCL2L13	413666	221	-23	20472	6204	27018	0	0	0	50	4	1957968	1	1
BCL2L14	331421	489	26	15432	4134	20016	0	0	0	50	6	2267526	1	1
BCL2L15	335231	545	13	7158	1914	13194	0	0	0	50	3	1938612	1	1
BCL2L2	1171456	330	20	7956	2664	6804	0	0	0	50	8	1765158	1	1
BCL3	812266	188	-22	18618	6564	13122	0	0	0	50	6	1994442	1	1
BCL6	88374	374	24	30282	8472	25254	0	0	0	50	1	1746954	1	1
BCL6B	1696302	360	24	20154	6342	22734	0	0	0	50	4	1745772	1	1
BCL7A	796948	211	31	10224	2664	19692	0	0	0	50	2	1599888	1	1
BCL7B	955146	171	48	8808	2514	19422	0	0	0	50	3	1986954	1	1
BCL7C	1546514	207	48	9192	2976	17280	0	0	0	50	6	1899702	1	1
BCL9	NaN	NaN	NaN	59034	18456	26856	0	0	0	50	19	4159830	1	1
BCL9L	1488276	175	54	61776	19728	18126	0	0	0	50	6	1924848	1	1
BCLAF1	286851	153	21	39882	10644	32076	0	0	1	50	10	2470896	1	1
BCMO1	302391	288	1	24012	6300	41652	0	0	0	50	3	2586714	1	1
BCO2	389593	362	2	25356	6756	72054	0	0	0	38	1	1302420	1	1
BCOR	377184	NaN	42	73992	21840	27900	0	0	0	50	4	2440620	1	1
BCORL1	389645	NaN	38	73446	23934	48852	0	0	1	50	4	1874634	1	1
BCORL2	NaN	NaN	NaN	7758	1980	0	0	0	0	4	0	159168	1	1
BCR	384444	575	43	54792	15480	94032	0	0	0	26	2	951540	1	1
BCS1L	1033606	269	43	17808	5412	21312	0	0	0	50	2	1820118	1	1
BDH1	685310	263	39	14772	4236	21024	0	0	0	50	2	2440986	1	1
BDH2	350185	454	27	11052	2880	24066	0	0	0	50	3	2198682	1	1
[truncated: 16,863 more rows]
