# Supplementary material for: Mutational Landscape of Virus- and UV-Associated Merkel Cell Carcinoma Cell Lines Is Comparable to Tumor Tissue
Source: Cancers (Basel). 2021 Feb 5;13(4):649. doi: 10.3390/cancers13040649 (PMC7914758; doi:10.3390/cancers13040649)
Supplement: Supplementary file 1 [file cancers-13-00649-s001.zip › 201223_tableS7_MCC_WES.csv]

chromosome	start	end	log2	cn	sample
chr1	12080	196743462	-0.101245	2	MKL-1
chr1	196743962	196797366	-19.2752	0	MKL-1
chr1	196799678	201177946	-0.0611396	2	MKL-1
chr1	201177982	201180735	1.75931	7	MKL-1
chr1	201180774	248098083	-0.0413811	2	MKL-1
chr1	248098583	248802115	0.760511	4	MKL-1
chr1	248802115	249231246	0.0426016	2	MKL-1
chr2	41449	243168976	0.00132976	2	MKL-1
chr3	150500	93699372	-0.0414347	2	MKL-1
chr3	93699872	195393069	0.445649	3	MKL-1
chr3	195395288	195453471	1.71651	7	MKL-1
chr3	195456484	195507008	0.46937	3	MKL-1
chr3	195507008	195515329	2.88865	15	MKL-1
chr3	195515499	197846081	0.546746	3	MKL-1
chr3	197846581	197955212	-0.561344	1	MKL-1
chr4	53238	517661	0.743592	4	MKL-1
chr4	520766	9157343	0.0270679	2	MKL-1
chr4	9162502	9204995	-14.8979	0	MKL-1
chr4	9212350	191013682	-0.027818	2	MKL-1
chr5	140384	180899428	-0.0380412	2	MKL-1
chr6	105929	26157384	-0.008939	2	MKL-1
chr6	26158436	26393253	0.676641	3	MKL-1
chr6	26394335	28478586	-0.0292745	2	MKL-1
chr6	28478591	28751125	-1.01201	1	MKL-1
chr6	28751625	33383061	-2.52273	0	MKL-1
chr6	33383348	33424245	-0.998039	1	MKL-1
chr6	33424248	146479882	-0.0335817	2	MKL-1
chr6	146480382	171055067	-0.937493	1	MKL-1
chr7	13744	158937439	-0.0194056	2	MKL-1
chr8	14084	6834759	-1.01093	1	MKL-1
chr8	6835259	7152677	-2.00747	0	MKL-1
chr8	7153208	7215241	-0.818413	1	MKL-1
chr8	7215457	7404712	0.529898	3	MKL-1
chr8	7406576	7430373	-3.97699	0	MKL-1
chr8	7431078	43817841	-1.00721	1	MKL-1
chr8	43817841	146279543	-0.0290508	2	MKL-1
chr9	12193	21859430	-0.0330813	2	MKL-1
chr9	21861913	22006090	-20.4056	0	MKL-1
chr9	22006176	141130497	-0.04982	2	MKL-1
chr10	93002	96741205	-0.0576635	2	MKL-1
chr10	96745704	129902200	-1.05454	1	MKL-1
chr10	129902200	129907323	0.146488	2	MKL-1
chr10	129907326	135516032	-1.06519	1	MKL-1
chr11	86608	131549	-1.95811	0	MKL-1
chr11	134595	62287402	-0.0323928	2	MKL-1
chr11	62287532	62300063	1.35468	6	MKL-1
chr11	62300068	134856681	-0.0679584	2	MKL-1
chr12	67908	9452109	0.546802	3	MKL-1
chr12	9453767	9632619	1.27346	5	MKL-1
chr12	9633119	9726056	-1.4831	0	MKL-1
chr12	9726556	31243073	0.539139	3	MKL-1
chr12	31244731	31256880	1.86458	8	MKL-1
chr12	31264658	34335473	0.517839	3	MKL-1
chr12	34335473	40873124	-0.131545	2	MKL-1
chr12	40873124	40876461	0.962577	4	MKL-1
chr12	40876490	40885045	2.1241	9	MKL-1
chr12	40887762	133811188	-0.044284	2	MKL-1
chr13	150500	57714880	-0.00130302	2	MKL-1
chr13	57715380	57747711	-3.76645	0	MKL-1
chr13	57748211	95121405	0.0980001	2	MKL-1
chr13	95131062	113030203	-0.0947741	2	MKL-1
chr13	113030703	115091802	0.118913	2	MKL-1
chr14	150500	19377790	0.00490576	2	MKL-1
chr14	19377790	20404581	1.25645	5	MKL-1
chr14	20404581	106437088	-0.0285509	2	MKL-1
chr14	106437588	107283148	1.26542	5	MKL-1
chr15	150500	22290303	0.0996166	2	MKL-1
chr15	22297693	22713252	1.13564	5	MKL-1
chr15	22713753	28598439	-0.0176921	2	MKL-1
chr15	28599726	28802198	0.731337	4	MKL-1
chr15	28803478	43869214	-0.0388387	2	MKL-1
chr15	43869328	44008021	0.693241	3	MKL-1
chr15	44008021	74336853	-0.0574905	2	MKL-1
chr15	74336853	74468161	0.584504	3	MKL-1
chr15	74468161	82635238	-0.0331388	2	MKL-1
chr15	82635455	83213552	-1.29663	0	MKL-1
chr15	83215190	84908715	-0.0773747	2	MKL-1
chr15	84908972	85055526	-1.29795	0	MKL-1
chr15	85055888	85666543	-0.000839083	2	MKL-1
chr15	85669242	85790412	-0.940508	1	MKL-1
chr15	85790912	102286120	-0.0231947	2	MKL-1
chr15	102288064	102463324	1.25707	5	MKL-1
chr15	102463824	102519089	-0.301548	1	MKL-1
chr16	61761	2147415	-0.0200805	2	MKL-1
chr16	2147782	2157929	-2.30023	0	MKL-1
chr16	2158514	2167754	-0.990583	1	MKL-1
chr16	2173368	2606788	-0.0777072	2	MKL-1
chr16	2607288	2819285	0.595825	3	MKL-1
chr16	2819597	15012520	-0.038843	2	MKL-1
chr16	15013020	15027427	-2.4703	0	MKL-1
chr16	15031196	15217458	0.141029	2	MKL-1
chr16	15219461	15230688	-2.38068	0	MKL-1
chr16	15231188	16411171	-0.0979423	2	MKL-1
chr16	16411671	16425914	-2.50569	0	MKL-1
chr16	16429683	18426622	-0.275876	1	MKL-1
chr16	18428621	18451083	-2.47759	0	MKL-1
chr16	18451957	18466745	0.795161	4	MKL-1
chr16	18470515	18488190	-2.32608	0	MKL-1
chr16	18488690	20442648	-0.0467388	2	MKL-1
chr16	20448303	20598777	0.688552	3	MKL-1
chr16	20599277	21327423	-0.0902829	2	MKL-1
chr16	21328137	21436507	1.12339	5	MKL-1
chr16	21437007	21845037	0.185475	2	MKL-1
chr16	21845970	21868787	1.5476	6	MKL-1
chr16	21869287	22524534	-0.0352893	2	MKL-1
chr16	22525034	22547774	1.54789	6	MKL-1
chr16	22548704	28352958	-0.186027	2	MKL-1
chr16	28353884	28426417	0.930197	4	MKL-1
chr16	28426917	28659599	-0.265158	1	MKL-1
chr16	28663253	28783884	0.79679	4	MKL-1
chr16	28783884	29050160	-0.219336	2	MKL-1
chr16	29053475	29549676	0.746652	4	MKL-1
chr16	29550211	30234732	-0.0611837	2	MKL-1
chr16	30234732	30256982	1.6008	7	MKL-1
chr16	30257482	70154667	0.000713041	2	MKL-1
chr16	70161071	70190826	1.58424	6	MKL-1
chr16	70190878	74367582	-0.0907675	2	MKL-1
chr16	74368674	74425961	1.19441	5	MKL-1
chr16	74426879	90288884	-0.0209066	2	MKL-1
chr17	6003	44950295	-0.00402375	2	MKL-1
chr17	44952314	56659095	0.522307	3	MKL-1
chr17	56661814	60314846	0.672486	3	MKL-1
chr17	60315346	60346426	-0.681877	1	MKL-1
chr17	60346876	66381341	0.666656	3	MKL-1
chr17	66391022	81188158	0.512611	3	MKL-1
chr18	47395	44543812	-0.0291279	2	MKL-1
chr18	44543812	44556179	1.21084	5	MKL-1
chr18	44559221	78005277	-0.00744498	2	MKL-1
chr19	60571	11831948	-0.120275	2	MKL-1
chr19	11832448	12659089	0.46165	3	MKL-1
chr19	12659589	15662255	-0.149678	2	MKL-1
chr19	15662755	16130021	0.505111	3	MKL-1
chr19	16130521	19897570	-0.141222	2	MKL-1
chr19	19905331	24461460	0.517295	3	MKL-1
chr19	24461460	43025791	-0.0921737	2	MKL-1
chr19	43026039	43883393	1.22147	5	MKL-1
chr19	43883893	44466989	-0.105415	2	MKL-1
chr19	44468960	44679216	0.441086	3	MKL-1
chr19	44679678	50762505	-0.151788	2	MKL-1
chr19	50762505	50826374	-1.016	1	MKL-1
chr19	50826374	52825916	-0.192844	2	MKL-1
chr19	52826042	53454294	0.561869	3	MKL-1
chr19	53454294	53854028	0.14293	2	MKL-1
chr19	53854171	54007209	1.01498	5	MKL-1
chr19	54007709	54290278	0.228637	3	MKL-1
chr19	54290778	54726396	-0.325625	1	MKL-1
chr19	54726669	55568273	0.0967237	2	MKL-1
chr19	55568290	56270502	-0.310337	1	MKL-1
chr19	56273112	58353009	0.114168	2	MKL-1
chr19	58353077	58427895	0.945989	4	MKL-1
chr19	58433831	59110799	0.142715	2	MKL-1
chr20	68259	29473293	-0.0699157	2	MKL-1
chr20	29473293	29652219	1.9505	8	MKL-1
chr20	29652719	62959343	-0.0684749	2	MKL-1
chr21	150500	9825220	0.00458107	2	MKL-1
chr21	9825720	11249761	0.964015	4	MKL-1
chr21	11249761	45859123	-0.0484121	2	MKL-1
chr21	45860625	46067316	0.614202	3	MKL-1
chr21	46073993	48111049	0.0109041	2	MKL-1
chr22	150500	21723832	0.0393369	2	MKL-1
chr22	21724332	21742589	-2.00809	0	MKL-1
chr22	21742589	21899821	-0.271826	1	MKL-1
chr22	21900321	21904764	-1.99786	0	MKL-1
chr22	21905264	24982384	0.00810081	2	MKL-1
chr22	24984176	25046887	-1.21106	0	MKL-1
chr22	25052891	51206294	-0.0357575	2	MKL-1
chr22	51207202	51237548	1.37603	6	MKL-1
chrX	150500	155257641	-0.885754	1	MKL-1
chrY	150772	9175597	0.110432	1	MKL-1
chrY	9176156	14106617	0.891906	2	MKL-1
chrY	14107117	23562964	0.115352	1	MKL-1
chrY	23563464	25428659	0.746802	2	MKL-1
chrY	25431573	28494754	0.015212	1	MKL-1
chrY	28495254	59337149	1.02405	3	MKL-1
chrY	59338019	59360647	0.129704	1	MKL-1
chr1	12080	16809924	-0.0694579	2	PeTa
chr1	16810424	17198555	2.04834	9	PeTa
chr1	17199055	143673094	-0.0655585	2	PeTa
chr1	143673594	145414133	0.825886	4	PeTa
chr1	145414633	145610671	-0.119779	2	PeTa
chr1	145611084	146024451	-0.830403	1	PeTa
chr1	146034127	152080055	0.519704	3	PeTa
chr1	152080055	152329130	1.98191	8	PeTa
chr1	152329130	152800116	0.970035	4	PeTa
chr1	152800207	155180192	0.451309	3	PeTa
chr1	155180197	155211012	1.4114	6	PeTa
chr1	155217196	155533277	0.482048	3	PeTa
chr1	155533279	155786291	1.02128	5	PeTa
chr1	155790350	161337761	0.501909	3	PeTa
chr1	161338261	161643877	1.45134	6	PeTa
chr1	161645032	223724502	0.544921	3	PeTa
chr1	223726200	223797376	-1.40226	0	PeTa
chr1	223797876	248098083	0.558983	3	PeTa
chr1	248098583	248802115	1.4007	6	PeTa
chr1	248802115	249231246	0.386325	3	PeTa
chr2	41449	98139967	-0.023805	2	PeTa
chr2	98148208	98162279	-8.34826	0	PeTa
chr2	98164100	243168976	-0.00435913	2	PeTa
chr3	150500	145041659	-0.0464254	2	PeTa
chr3	145041659	195306329	0.362805	3	PeTa
chr3	195306829	195453471	1.53478	6	PeTa
chr3	195456484	195505485	0.129107	2	PeTa
chr3	195505637	195515329	2.33359	11	PeTa
chr3	195515499	197881950	0.379433	3	PeTa
chr3	197882450	197955212	-0.710832	1	PeTa
chr4	53238	191013682	0.00209697	2	PeTa
chr5	140384	180899428	-0.012361	2	PeTa
chr6	105929	202888	-1.12407	0	PeTa
chr6	203388	26104689	0.914822	4	PeTa
chr6	26107650	26469127	1.47934	6	PeTa
chr6	26476293	27774728	0.915704	4	PeTa
chr6	27775228	27806847	2.16212	9	PeTa
chr6	27809339	28474326	0.764625	4	PeTa
chr6	28478466	28751125	-0.172425	2	PeTa
chr6	28751625	33383061	-2.05065	0	PeTa
chr6	33383348	171055067	0.63167	3	PeTa
chr7	13744	141765387	-0.022036	2	PeTa
chr7	141765554	141794410	-15.347	0	PeTa
chr7	141794585	158937439	-0.00965402	2	PeTa
chr8	14084	86554481	-0.0622027	2	PeTa
chr8	86554981	86840890	1.95131	8	PeTa
chr8	86841390	146279543	-0.0495508	2	PeTa
chr9	12193	141130497	-0.0364315	2	PeTa
chr10	93002	103530411	-0.0558498	2	PeTa
chr10	103531225	129902200	-1.04159	1	PeTa
chr10	129902200	129907064	0.233232	3	PeTa
chr10	129907064	135516032	-1.10948	0	PeTa
chr11	86608	180367	-1.13854	0	PeTa
chr11	180867	32615561	0.949081	4	PeTa
chr11	32616390	40877778	1.43951	6	PeTa
chr11	40877778	62287402	0.561322	3	PeTa
chr11	62287532	62300063	1.82632	8	PeTa
chr11	62300068	78434180	0.458282	3	PeTa
chr11	78437096	89450742	-0.0648219	2	PeTa
chr11	89450742	89687818	0.708298	4	PeTa
chr11	89688318	123848487	-0.0544351	2	PeTa
chr11	123848987	123987632	1.28484	5	PeTa
chr11	123988132	134856681	0.00762654	2	PeTa
chr12	67908	40873124	0.00194371	2	PeTa
chr12	40873124	40876461	1.25872	5	PeTa
chr12	40876490	40881865	2.55454	12	PeTa
chr12	40882013	52840514	-0.0710714	2	PeTa
chr12	52841014	52885607	1.05012	5	PeTa
chr12	52886450	133503128	-0.0348691	2	PeTa
chr12	133503133	133682738	-0.817207	1	PeTa
chr12	133682779	133811188	-0.0550935	2	PeTa
chr13	150500	18953774	0.0360856	2	PeTa
chr13	18953774	57714880	0.596488	3	PeTa
chr13	57715380	57747711	-1.743	0	PeTa
chr13	57748211	115091802	0.594864	3	PeTa
chr14	150500	19110327	0.0361032	2	PeTa
chr14	19110827	20471289	0.542505	3	PeTa
chr14	20471789	34081747	-0.0620473	2	PeTa
chr14	34082247	36245052	-0.54254	1	PeTa
chr14	36245552	105407686	-0.0401267	2	PeTa
chr14	105407686	105420202	1.23358	5	PeTa
chr14	105420206	106437088	-0.0519625	2	PeTa
chr14	106437588	107283148	1.30947	5	PeTa
chr15	150500	102519089	-0.0283157	2	PeTa
chr16	61761	2147415	-0.0736239	2	PeTa
chr16	2147782	2167754	-1.66676	0	PeTa
chr16	2173368	2606788	-0.0753468	2	PeTa
chr16	2607288	2746070	1.09497	5	PeTa
chr16	2747760	15012520	-0.0562347	2	PeTa
chr16	15013020	15027427	-1.97453	0	PeTa
chr16	15031196	15217458	0.166263	2	PeTa
chr16	15219461	15230688	-2.22959	0	PeTa
chr16	15231188	16411171	-0.0174788	2	PeTa
chr16	16411671	16425914	-2.06648	0	PeTa
chr16	16429683	16444436	0.874894	4	PeTa
chr16	16445310	16470999	-1.70575	0	PeTa
chr16	16472998	18426622	0.105763	2	PeTa
chr16	18428621	18488190	-1.5743	0	PeTa
chr16	18488690	21412513	0.059539	2	PeTa
chr16	21413536	21436507	1.65386	7	PeTa
chr16	21437007	21530548	0.234722	3	PeTa
chr16	21531048	21561721	1.99165	8	PeTa
chr16	21562221	21845037	0.0466712	2	PeTa
chr16	21845970	21868787	1.57148	6	PeTa
chr16	21869287	22524534	-0.0265186	2	PeTa
chr16	22525034	22547774	1.71368	7	PeTa
chr16	22548704	28352958	-0.0742858	2	PeTa
chr16	28353884	28474426	0.909006	4	PeTa
chr16	28478074	28712999	-0.137017	2	PeTa
chr16	28723015	28783884	1.12071	5	PeTa
chr16	28783884	29053671	-0.0412101	2	PeTa
chr16	29057306	29550371	0.729813	4	PeTa
chr16	29552587	30234732	-0.0751948	2	PeTa
chr16	30234732	30256982	1.5911	7	PeTa
chr16	30257482	32016256	-0.0332595	2	PeTa
chr16	32016756	33953366	0.653412	3	PeTa
chr16	33953866	70154667	-0.0181681	2	PeTa
chr16	70161071	70190826	1.72964	7	PeTa
chr16	70190878	74385376	-0.0570802	2	PeTa
chr16	74385974	74425961	1.28492	5	PeTa
chr16	74426879	90233476	-0.0362772	2	PeTa
chr16	90233476	90288884	-1.55074	0	PeTa
chr17	6003	44364335	-0.0363631	2	PeTa
chr17	44372428	44770458	-1.6484	0	PeTa
chr17	44771206	53491735	-0.0849536	2	PeTa
chr17	53498826	74078688	0.543418	3	PeTa
chr17	74079606	81188158	0.119017	2	PeTa
chr18	47395	78005277	-0.013872	2	PeTa
chr19	60571	2281046	-0.151166	2	PeTa
chr19	2289985	9002226	0.471296	3	PeTa
chr19	9002588	9940714	0.822606	4	PeTa
chr19	9945820	10961289	0.552945	3	PeTa
chr19	10966920	11831948	-0.0309345	2	PeTa
chr19	11832448	12659089	0.522351	3	PeTa
chr19	12659589	15662255	-0.118688	2	PeTa
chr19	15662755	16130021	0.697445	3	PeTa
chr19	16130521	19869412	-0.112421	2	PeTa
chr19	19869912	24461460	0.711375	4	PeTa
chr19	24461460	43025791	-0.0512585	2	PeTa
chr19	43026039	43883047	1.01413	5	PeTa
chr19	43883051	45157264	0.0903676	2	PeTa
chr19	45161007	51607961	-0.162845	2	PeTa
chr19	51608461	52817041	0.0592822	2	PeTa
chr19	52817273	54409687	0.476586	3	PeTa
chr19	54409823	54726396	-0.325204	1	PeTa
chr19	54726669	55568137	0.300223	3	PeTa
chr19	55568138	56270502	-0.285737	1	PeTa
chr19	56273112	58352431	0.146598	2	PeTa
chr19	58352465	58453146	0.836993	4	PeTa
chr19	58453208	59110799	0.0446862	2	PeTa
chr20	68259	29473293	-0.0538015	2	PeTa
chr20	29473293	29652219	2.18506	10	PeTa
chr20	29652719	62959343	-0.0864807	2	PeTa
chr21	150500	9768985	0.0726937	2	PeTa
chr21	9769485	11249761	1.45651	6	PeTa
chr21	11249761	48111049	-0.0282794	2	PeTa
chr22	150500	51237548	-0.0996346	2	PeTa
chrX	150500	155257641	-0.858708	1	PeTa
chrY	150772	9710202	0.340808	1	PeTa
chrY	9710202	14107304	1.18901	3	PeTa
chrY	14107308	23548057	0.315914	1	PeTa
chrY	23548070	26316820	1.00679	3	PeTa
chrY	26317005	26774504	-0.726925	0	PeTa
chrY	26777308	27185093	1.05482	3	PeTa
chrY	27187897	27645433	-0.658953	0	PeTa
chrY	27645618	59107411	1.0355	3	PeTa
chrY	59107911	59360647	-0.38426	0	PeTa
chr1	12080	16809924	-0.163664	2	PeTaTissue
chr1	16810424	17197719	2.07202	9	PeTaTissue
chr1	17198242	17273540	-0.00857027	2	PeTaTissue
chr1	17274847	17298275	-1.38289	0	PeTaTissue
chr1	17298749	42647717	-0.201728	2	PeTaTissue
chr1	42654394	104094474	-0.0239179	2	PeTaTissue
chr1	104094974	104751333	0.845945	4	PeTaTissue
chr1	104751333	120529855	0.000298798	2	PeTaTissue
chr1	120534036	120612289	1.37648	6	PeTaTissue
chr1	120612789	142542301	0.0549458	2	PeTaTissue
chr1	142542801	145414133	0.710609	4	PeTaTissue
chr1	145414633	145610671	-0.175598	2	PeTaTissue
chr1	145611084	146024451	-0.896445	1	PeTaTissue
chr1	146034127	152080055	0.379923	3	PeTaTissue
chr1	152080055	152329644	1.91874	8	PeTaTissue
chr1	152329644	152537839	0.467403	3	PeTaTissue
chr1	152538339	152800116	1.2743	5	PeTaTissue
chr1	152800207	155180363	0.298813	3	PeTaTissue
chr1	155181881	155211012	1.25419	5	PeTaTissue
chr1	155217196	161337761	0.421709	3	PeTaTissue
chr1	161338261	161643877	1.33233	6	PeTaTissue
chr1	161645032	223724502	0.500709	3	PeTaTissue
chr1	223726200	223797376	-1.66971	0	PeTaTissue
chr1	223797876	248098083	0.473505	3	PeTaTissue
chr1	248098583	248802115	1.28577	5	PeTaTissue
chr1	248802115	249231246	0.525283	3	PeTaTissue
chr2	41449	243168976	-0.00503165	2	PeTaTissue
chr3	150500	13574177	-0.0938854	2	PeTaTissue
chr3	13574677	46658847	-0.00181196	2	PeTaTissue
chr3	46666572	49568517	-0.192991	2	PeTaTissue
chr3	49568517	49761161	0.193015	2	PeTaTissue
chr3	49764573	52304898	-0.174021	2	PeTaTissue
chr3	52312141	195306329	-0.0112803	2	PeTaTissue
chr3	195306829	195453471	1.11371	5	PeTaTissue
chr3	195456484	195505485	-0.40243	1	PeTaTissue
chr3	195505637	195515329	1.7846	7	PeTaTissue
chr3	195515499	197955212	-0.132959	2	PeTaTissue
chr4	53238	9157343	-0.0398374	2	PeTaTissue
chr4	9162502	9204995	-14.7753	0	PeTaTissue
chr4	9212350	9370840	1.6578	7	PeTaTissue
chr4	9371340	69875849	-0.00763949	2	PeTaTissue
chr4	69879763	70361640	0.76406	4	PeTaTissue
chr4	70362140	75312579	0.0471399	2	PeTaTissue
chr4	75314727	75490396	-1.31984	0	PeTaTissue
chr4	75490896	100197925	0.0109987	2	PeTaTissue
chr4	100200609	100266172	0.900376	4	PeTaTissue
chr4	100266195	190947996	0.0566913	2	PeTaTissue
chr4	190948196	191013682	-1.43934	0	PeTaTissue
chr5	140384	180899428	-0.000380703	2	PeTaTissue
chr6	105929	26157384	0.494612	3	PeTaTissue
chr6	26158436	26460049	1.13078	5	PeTaTissue
chr6	26462878	27774728	0.502388	3	PeTaTissue
chr6	27775228	27879132	1.46479	6	PeTaTissue
chr6	27879221	28474326	0.553368	3	PeTaTissue
chr6	28478466	28751125	-0.365694	1	PeTaTissue
chr6	28751625	33383061	-2.25093	0	PeTaTissue
chr6	33383348	33424368	-0.453317	1	PeTaTissue
chr6	33424868	44216607	0.34779	3	PeTaTissue
chr6	44217015	52615598	0.534827	3	PeTaTissue
chr6	52616287	52764792	1.47201	6	PeTaTissue
chr6	52767232	57190936	0.616331	3	PeTaTissue
chr6	57191436	57952656	1.42705	6	PeTaTissue
chr6	57952656	62238312	0.155269	2	PeTaTissue
chr6	62238312	144769889	0.909167	4	PeTaTissue
chr6	144772421	150239452	0.541553	3	PeTaTissue
chr6	150240135	150385285	1.3653	6	PeTaTissue
chr6	150385785	157358103	0.450693	3	PeTaTissue
chr6	157358603	157525210	1.47794	6	PeTaTissue
chr6	157527176	161032845	0.543257	3	PeTaTissue
chr6	161034011	161071601	2.13292	9	PeTaTissue
chr6	161072101	165695221	0.514211	3	PeTaTissue
chr6	165703360	171055067	0.897968	4	PeTaTissue
chr7	13744	141765387	-0.0550966	2	PeTaTissue
chr7	141765554	141794410	-16.0055	0	PeTaTissue
chr7	141794585	158937439	0.000872116	2	PeTaTissue
chr8	14084	6834759	0.0043628	2	PeTaTissue
chr8	6835259	7137433	-1.00171	1	PeTaTissue
chr8	7137964	7399340	0.420527	3	PeTaTissue
chr8	7404507	7621363	-1.96708	0	PeTaTissue
chr8	7621363	7809737	0.412318	3	PeTaTissue
chr8	7809737	7878505	-1.4189	0	PeTaTissue
chr8	7879071	8098567	-0.275952	1	PeTaTissue
chr8	8099067	86554481	-0.02974	2	PeTaTissue
chr8	86554981	86840890	1.82627	8	PeTaTissue
chr8	86841390	146279543	-0.0305593	2	PeTaTissue
chr9	12193	141130497	-0.0461484	2	PeTaTissue
chr10	93002	103531395	-0.0637088	2	PeTaTissue
chr10	103534535	129902200	-0.827621	1	PeTaTissue
chr10	129902200	129907064	0.498796	3	PeTaTissue
chr10	129907064	135473089	-0.91476	1	PeTaTissue
chr10	135477947	135516032	-1.58664	0	PeTaTissue
chr11	86608	180367	-0.997607	1	PeTaTissue
chr11	180867	41765034	0.872715	4	PeTaTissue
chr11	41765034	62287402	0.449134	3	PeTaTissue
chr11	62287532	62300063	1.68872	7	PeTaTissue
chr11	62300068	66361363	0.246326	3	PeTaTissue
chr11	66366504	78574307	0.390699	3	PeTaTissue
chr11	78574807	89449203	0.00874933	2	PeTaTissue
chr11	89450464	89687818	0.734707	4	PeTaTissue
chr11	89688318	123848487	-0.0307215	2	PeTaTissue
chr11	123848987	123909798	1.48589	6	PeTaTissue
chr11	123910298	134856681	0.0372358	2	PeTaTissue
chr12	67908	40869542	0.485822	3	PeTaTissue
chr12	40872867	40876461	1.72136	7	PeTaTissue
chr12	40876490	40881865	3.09534	18	PeTaTissue
chr12	40882013	46321926	0.618402	3	PeTaTissue
chr12	46321926	52840514	0.346025	3	PeTaTissue
chr12	52841014	52885607	1.62005	7	PeTaTissue
chr12	52886450	59205820	0.353261	3	PeTaTissue
chr12	59206063	73046948	0.755042	4	PeTaTissue
chr12	73050526	81653314	0.281794	3	PeTaTissue
chr12	81653372	108913329	0.168623	2	PeTaTissue
chr12	108917226	133502243	0.0244444	2	PeTaTissue
chr12	133502283	133682738	-0.789825	1	PeTaTissue
chr12	133682779	133811188	0.200407	3	PeTaTissue
chr13	150500	18953774	0.0429826	2	PeTaTissue
chr13	18953774	57714880	0.520244	3	PeTaTissue
chr13	57715380	57747711	-1.83668	0	PeTaTissue
chr13	57748211	115091802	0.531432	3	PeTaTissue
chr14	150500	19110327	0.041527	2	PeTaTissue
chr14	19110827	20471033	0.617958	3	PeTaTissue
chr14	20471033	105407971	-0.0663412	2	PeTaTissue
chr14	105408121	105420202	1.25131	5	PeTaTissue
chr14	105420206	106437088	-0.0975977	2	PeTaTissue
chr14	106437588	107283148	1.40648	6	PeTaTissue
chr15	150500	102519089	-0.0730463	2	PeTaTissue
chr16	61761	2147415	-0.128223	2	PeTaTissue
chr16	2147782	2167754	-1.72493	0	PeTaTissue
chr16	2173368	2607456	-0.120493	2	PeTaTissue
chr16	2607666	2746070	0.971009	4	PeTaTissue
chr16	2747760	15012520	-0.170017	2	PeTaTissue
chr16	15013020	15024607	-2.55932	0	PeTaTissue
chr16	15024607	15217458	-0.0535373	2	PeTaTissue
chr16	15219461	15230688	-2.44941	0	PeTaTissue
chr16	15231188	16411171	-0.169425	2	PeTaTissue
chr16	16411671	16425914	-2.27075	0	PeTaTissue
chr16	16429683	16444436	0.758857	4	PeTaTissue
chr16	16445310	16470999	-1.79567	0	PeTaTissue
chr16	16472998	18426622	0.00934056	2	PeTaTissue
chr16	18428621	18451083	-2.45629	0	PeTaTissue
chr16	18451957	18466745	0.734257	4	PeTaTissue
chr16	18470515	18488190	-2.13982	0	PeTaTissue
chr16	18488690	20442648	-0.0809569	2	PeTaTissue
chr16	20448303	20636838	0.739573	4	PeTaTissue
chr16	20638413	21412513	-0.0558355	2	PeTaTissue
chr16	21413536	21436507	1.43525	6	PeTaTissue
chr16	21437007	21530548	0.100819	2	PeTaTissue
chr16	21531048	21608035	1.75786	7	PeTaTissue
chr16	21608535	21845037	-0.0756518	2	PeTaTissue
chr16	21845970	21868787	1.36364	6	PeTaTissue
chr16	21869287	22524534	-0.116434	2	PeTaTissue
chr16	22525034	22547774	1.53125	6	PeTaTissue
chr16	22548704	28352958	-0.164824	2	PeTaTissue
chr16	28353884	28474426	0.639972	3	PeTaTissue
chr16	28478074	28712999	-0.385212	1	PeTaTissue
chr16	28723015	28783884	0.850165	4	PeTaTissue
chr16	28783884	29053671	-0.235586	2	PeTaTissue
chr16	29057306	29549676	0.559349	3	PeTaTissue
chr16	29550211	30234732	-0.21646	2	PeTaTissue
chr16	30234732	30279690	1.31694	5	PeTaTissue
chr16	30280190	32016256	-0.178949	2	PeTaTissue
chr16	32016756	33953366	0.60507	3	PeTaTissue
chr16	33953866	70154667	-0.0734918	2	PeTaTissue
chr16	70161071	70190826	1.53897	6	PeTaTissue
chr16	70190878	90288884	-0.132556	2	PeTaTissue
chr17	6003	50939832	0.0302843	2	PeTaTissue
chr17	50940332	70120606	0.686092	3	PeTaTissue
chr17	70121106	81188158	0.550048	3	PeTaTissue
chr18	47395	44543043	0.337931	3	PeTaTissue
chr18	44543043	44556179	1.47008	6	PeTaTissue
chr18	44559221	72914087	0.396832	3	PeTaTissue
chr18	72914087	74528882	-0.196077	2	PeTaTissue
chr18	74534504	78005277	0.418928	3	PeTaTissue
chr19	60571	2281046	-0.294185	1	PeTaTissue
chr19	2289985	9000481	0.166618	2	PeTaTissue
chr19	9000485	9940714	0.568831	3	PeTaTissue
chr19	9945820	10961289	0.208313	3	PeTaTissue
chr19	10966920	11831948	-0.270179	1	PeTaTissue
chr19	11832448	12659089	0.303085	3	PeTaTissue
chr19	12659589	15662255	-0.314836	1	PeTaTissue
chr19	15662755	16130021	0.564629	3	PeTaTissue
chr19	16130521	19869412	-0.327591	1	PeTaTissue
chr19	19869912	24461460	0.612558	3	PeTaTissue
chr19	24461460	59110799	-0.17544	2	PeTaTissue
chr20	68259	62959343	0.0932506	2	PeTaTissue
chr21	150500	9825220	0.0658672	2	PeTaTissue
chr21	9825720	11249761	1.27097	5	PeTaTissue
chr21	11249761	48111049	0.155549	2	PeTaTissue
chr22	150500	20343859	-0.0983124	2	PeTaTissue
chr22	20344489	20657674	-1.73984	0	PeTaTissue
chr22	20658174	21723832	-0.165739	2	PeTaTissue
chr22	21724332	21904764	-1.71385	0	PeTaTissue
chr22	21905264	51237548	-0.159817	2	PeTaTissue
chrX	150500	155257641	-0.824319	1	PeTaTissue
chrY	150772	59360647	0.575877	1	PeTaTissue
chr1	12080	249231246	-0.0388496	2	UKE-MCC3b
chr2	41449	243168976	-0.0214965	2	UKE-MCC3b
chr3	150500	195306329	-0.0486055	2	UKE-MCC3b
chr3	195306829	195453471	1.0867	5	UKE-MCC3b
chr3	195456484	195505485	-0.229598	2	UKE-MCC3b
chr3	195505637	195515329	1.4112	6	UKE-MCC3b
chr3	195515499	197955212	-0.0034083	2	UKE-MCC3b
chr4	53238	191013682	-0.00330558	2	UKE-MCC3b
chr5	140384	180899428	-0.0343513	2	UKE-MCC3b
chr6	105929	26107889	0.00541006	2	UKE-MCC3b
chr6	26107889	26460049	0.567431	3	UKE-MCC3b
chr6	26462878	27730173	-0.056809	2	UKE-MCC3b
chr6	27730215	27879132	0.860856	4	UKE-MCC3b
chr6	27879221	28474326	-0.00649845	2	UKE-MCC3b
chr6	28478466	28751125	-0.94194	1	UKE-MCC3b
chr6	28751625	33383061	-2.58583	0	UKE-MCC3b
chr6	33383348	171055067	-0.0212269	2	UKE-MCC3b
chr7	13744	158937439	-0.0276925	2	UKE-MCC3b
chr8	14084	146279543	-0.0594612	2	UKE-MCC3b
chr9	12193	21141600	-0.0165178	2	UKE-MCC3b
chr9	21142100	21305093	1.50187	6	UKE-MCC3b
chr9	21305165	21350347	0.39776	3	UKE-MCC3b
chr9	21350465	21480524	1.23695	5	UKE-MCC3b
chr9	21481024	34724242	0.0288693	2	UKE-MCC3b
chr9	34724242	34835585	0.835235	4	UKE-MCC3b
chr9	34835824	39074024	-0.0131228	2	UKE-MCC3b
chr9	39078374	44245042	-0.285754	1	UKE-MCC3b
chr9	44245542	47464947	-1.14694	0	UKE-MCC3b
chr9	47464947	141130497	-0.0890639	2	UKE-MCC3b
chr10	93002	18280198	-1.04968	1	UKE-MCC3b
chr10	18282057	135473089	-0.0753262	2	UKE-MCC3b
chr10	135477947	135516032	-1.23727	0	UKE-MCC3b
chr11	86608	134856681	-0.0602241	2	UKE-MCC3b
chr12	67908	133811188	-0.0344613	2	UKE-MCC3b
chr13	150500	57715500	0.0203936	2	UKE-MCC3b
chr13	57716500	57747711	-1.55577	0	UKE-MCC3b
chr13	57748211	115091802	-0.00337933	2	UKE-MCC3b
chr14	150500	19109707	-0.00446461	2	UKE-MCC3b
chr14	19110207	19110327	-0.998772	1	UKE-MCC3b
chr14	19110827	20471289	0.491641	3	UKE-MCC3b
chr14	20471789	105407971	-0.0214042	2	UKE-MCC3b
chr14	105408121	105420202	1.16237	5	UKE-MCC3b
chr14	105420206	106330545	-0.0771942	2	UKE-MCC3b
chr14	106330724	106347547	-19.9048	0	UKE-MCC3b
chr14	106350614	106437088	-0.936708	1	UKE-MCC3b
chr14	106437588	107283148	0.818718	4	UKE-MCC3b
chr15	150500	43865098	-0.0240487	2	UKE-MCC3b
chr15	43865156	44009369	0.682922	3	UKE-MCC3b
chr15	44009369	75552817	-0.045874	2	UKE-MCC3b
chr15	75554718	75627899	0.745187	4	UKE-MCC3b
chr15	75628399	82635238	-0.0564722	2	UKE-MCC3b
chr15	82635455	83195228	-1.21493	0	UKE-MCC3b
chr15	83205596	84908221	-0.118779	2	UKE-MCC3b
chr15	84908515	85055526	-1.36213	0	UKE-MCC3b
chr15	85055888	85666543	0.0394018	2	UKE-MCC3b
chr15	85669242	85790412	-0.924222	1	UKE-MCC3b
chr15	85790912	102286120	-0.0191314	2	UKE-MCC3b
chr15	102288064	102305004	2.69293	13	UKE-MCC3b
chr15	102312005	102496048	0.745694	4	UKE-MCC3b
chr15	102500622	102519089	-0.494698	1	UKE-MCC3b
chr16	61761	90288884	-0.0293025	2	UKE-MCC3b
chr17	6003	72757663	-0.0519041	2	UKE-MCC3b
chr17	72758163	81188158	0.465131	3	UKE-MCC3b
chr18	47395	78005277	-0.0168504	2	UKE-MCC3b
chr19	60571	59110799	-0.0644713	2	UKE-MCC3b
chr20	68259	1559302	-0.111597	2	UKE-MCC3b
chr20	1569040	1584001	-26.7634	0	UKE-MCC3b
chr20	1584394	62959343	-0.0871324	2	UKE-MCC3b
chr21	150500	9825220	0.0182848	2	UKE-MCC3b
chr21	9825720	11249761	1.06938	5	UKE-MCC3b
chr21	11249761	48111049	-0.025619	2	UKE-MCC3b
chr22	150500	21723832	-0.067024	2	UKE-MCC3b
chr22	21724332	21922145	-0.944428	1	UKE-MCC3b
chr22	21922645	24982384	-0.036655	2	UKE-MCC3b
chr22	24984176	25046887	-1.18347	0	UKE-MCC3b
chr22	25052891	51237548	-0.0696156	2	UKE-MCC3b
chrX	150500	155257641	-0.877687	1	UKE-MCC3b
chrY	150772	23562964	0.361145	1	UKE-MCC3b
chrY	23563464	26316820	0.958683	2	UKE-MCC3b
chrY	26317005	26774504	-0.914903	0	UKE-MCC3b
chrY	26777308	27184376	1.0149	3	UKE-MCC3b
chrY	27184965	27645433	-0.893002	0	UKE-MCC3b
chrY	27645618	28494754	0.431507	1	UKE-MCC3b
chrY	28495254	59107411	1.0237	3	UKE-MCC3b
chrY	59107911	59360647	-0.238502	1	UKE-MCC3b
chr1	12080	16809924	-1.05284	1	UM-MCC13
chr1	16810424	17247972	2.13828	9	UM-MCC13
chr1	17248472	17298275	-0.908259	1	UM-MCC13
chr1	17298749	42647717	-0.132099	2	UM-MCC13
chr1	42654394	104161697	-0.0223083	2	UM-MCC13
chr1	104162084	104299778	0.978728	4	UM-MCC13
chr1	104301108	120529855	0.0176928	2	UM-MCC13
chr1	120534036	144179202	0.107772	2	UM-MCC13
chr1	144179425	145368721	0.861199	4	UM-MCC13
chr1	145369221	148004010	-0.117563	2	UM-MCC13
chr1	148004510	149859548	0.567778	3	UM-MCC13
chr1	149860048	151538833	-0.056301	2	UM-MCC13
chr1	151541920	152080055	0.488604	3	UM-MCC13
chr1	152080055	152323297	1.5069	6	UM-MCC13
chr1	152323310	152329130	2.7479	14	UM-MCC13
chr1	152329130	152595527	0.493448	3	UM-MCC13
chr1	152596027	152800116	1.31576	5	UM-MCC13
chr1	152800207	155180363	0.468716	3	UM-MCC13
chr1	155181881	155211012	1.37586	6	UM-MCC13
chr1	155217196	155533277	0.498438	3	UM-MCC13
chr1	155533279	155783527	1.0468	5	UM-MCC13
chr1	155783532	161337761	0.527237	3	UM-MCC13
chr1	161338261	161643877	1.41302	6	UM-MCC13
chr1	161645032	182795073	0.557155	3	UM-MCC13
chr1	182797783	196743462	0.700724	4	UM-MCC13
chr1	196743962	196797366	-1.23952	0	UM-MCC13
chr1	196799678	223724502	0.556024	3	UM-MCC13
chr1	223726200	223797376	-2.15715	0	UM-MCC13
chr1	223797876	248098083	0.571512	3	UM-MCC13
chr1	248098583	248738115	1.42807	6	UM-MCC13
chr1	248738615	249231246	-1.82204	0	UM-MCC13
chr2	41449	243168976	-0.00498104	2	UM-MCC13
chr3	150500	84963043	-1.05301	1	UM-MCC13
chr3	84963543	195393069	-0.0239348	2	UM-MCC13
chr3	195395288	195453471	1.42935	6	UM-MCC13
chr3	195456484	195505485	-0.150719	2	UM-MCC13
chr3	195505637	195515329	1.95979	8	UM-MCC13
chr3	195515499	197945922	0.00778308	2	UM-MCC13
chr3	197945922	197955212	-1.48159	0	UM-MCC13
chr4	53238	9157343	0.0258636	2	UM-MCC13
chr4	9162502	9204496	-13.7325	0	UM-MCC13
chr4	9204581	9370840	1.89463	8	UM-MCC13
chr4	9371340	190980909	0.0184394	2	UM-MCC13
chr4	190981409	191013682	-2.09326	0	UM-MCC13
chr5	140384	180899428	-0.0204902	2	UM-MCC13
chr6	105929	26107889	0.00135114	2	UM-MCC13
chr6	26107889	26469127	0.530726	3	UM-MCC13
chr6	26476293	27730173	-0.0468206	2	UM-MCC13
chr6	27730215	27879132	0.800902	4	UM-MCC13
chr6	27879221	28474326	-0.00812882	2	UM-MCC13
chr6	28478466	28751125	-0.920717	1	UM-MCC13
chr6	28751625	32484899	-2.81027	0	UM-MCC13
chr6	32485399	32557631	-23.8672	0	UM-MCC13
chr6	32558131	33290791	-2.81812	0	UM-MCC13
chr6	33291291	171055067	-0.00167955	2	UM-MCC13
chr7	13744	5880483	-0.0483581	2	UM-MCC13
chr7	5886454	6027279	0.729721	4	UM-MCC13
chr7	6029374	6744979	-0.0813827	2	UM-MCC13
chr7	6746040	6863129	0.718436	4	UM-MCC13
chr7	6863605	44047327	-0.0070743	2	UM-MCC13
chr7	44053110	44080010	-2.0968	0	UM-MCC13
chr7	44081339	62412169	-0.0238535	2	UM-MCC13
chr7	62412169	64438994	0.678443	3	UM-MCC13
chr7	64439165	72470156	0.0246692	2	UM-MCC13
chr7	72470184	77045692	-1.13551	0	UM-MCC13
chr7	77046192	98582720	0.0348623	2	UM-MCC13
chr7	98586247	98659967	-0.908558	1	UM-MCC13
chr7	98660467	99001228	-0.0612976	2	UM-MCC13
chr7	99002568	100547453	-1.06165	1	UM-MCC13
chr7	100549411	100685755	0.172565	2	UM-MCC13
chr7	100685891	107789848	-1.05386	1	UM-MCC13
chr7	107790348	141740652	-0.0391102	2	UM-MCC13
chr7	141747565	142493450	0.53397	3	UM-MCC13
chr7	142493950	143215577	-0.109547	2	UM-MCC13
chr7	143216025	143300202	1.23651	5	UM-MCC13
chr7	143301626	143421824	-0.840837	1	UM-MCC13
chr7	143424428	143506628	1.24759	5	UM-MCC13
chr7	143507128	143554494	-0.71398	1	UM-MCC13
chr7	143555918	143974917	0.823908	4	UM-MCC13
chr7	143975433	144093662	0.339887	3	UM-MCC13
chr7	144094162	149430985	-0.0340131	2	UM-MCC13
chr7	149430985	149543340	-0.490666	1	UM-MCC13
chr7	149544703	158937439	-0.0333456	2	UM-MCC13
chr8	14084	43817841	-0.99689	1	UM-MCC13
chr8	43817841	146279543	0.0130254	2	UM-MCC13
chr9	12193	141130497	-0.039724	2	UM-MCC13
chr10	93002	135516032	-1.04258	1	UM-MCC13
chr11	86608	131549	-1.86345	0	UM-MCC13
chr11	134595	62287402	-0.00606185	2	UM-MCC13
chr11	62287532	62300063	1.2555	5	UM-MCC13
chr11	62300068	66361363	-0.170493	2	UM-MCC13
chr11	66366504	89515231	-0.072436	2	UM-MCC13
chr11	89515281	89687818	0.689626	3	UM-MCC13
chr11	89688318	123848487	-0.0298491	2	UM-MCC13
chr11	123848987	123909798	1.34967	6	UM-MCC13
chr11	123910298	134856681	0.029195	2	UM-MCC13
chr12	67908	40873124	0.00817512	2	UM-MCC13
chr12	40873124	40876461	1.22846	5	UM-MCC13
chr12	40876490	40885045	2.27132	10	UM-MCC13
chr12	40887762	133811188	-0.0395487	2	UM-MCC13
chr13	150500	115091802	0.0339024	2	UM-MCC13
chr14	150500	19110327	-0.00409425	2	UM-MCC13
chr14	19110827	20404079	1.36769	6	UM-MCC13
chr14	20404079	105407971	-0.0264264	2	UM-MCC13
chr14	105408121	105415457	1.51197	6	UM-MCC13
chr14	105415546	106437088	0.0277158	2	UM-MCC13
chr14	106437588	107283148	1.40173	6	UM-MCC13
chr15	150500	20318802	-0.00843744	2	UM-MCC13
chr15	20319302	22713931	0.97708	4	UM-MCC13
chr15	22715478	32693749	0.139768	2	UM-MCC13
chr15	32694472	43865098	-0.0927113	2	UM-MCC13
chr15	43865156	44020403	0.62802	3	UM-MCC13
chr15	44020903	74336853	-0.0653901	2	UM-MCC13
chr15	74336853	74468161	0.583078	3	UM-MCC13
chr15	74468161	82634572	-0.0796563	2	UM-MCC13
chr15	82635072	83213552	-1.44507	0	UM-MCC13
chr15	83215190	84908715	-0.0847307	2	UM-MCC13
chr15	84908972	85055526	-1.1153	0	UM-MCC13
chr15	85055888	85666543	0.0286701	2	UM-MCC13
chr15	85669242	85790412	-1.07681	1	UM-MCC13
chr15	85790912	102286120	0.0117498	2	UM-MCC13
chr15	102288064	102313030	1.46286	6	UM-MCC13
chr15	102313155	102519089	0.0693625	2	UM-MCC13
chr16	61761	2147415	-0.0620946	2	UM-MCC13
chr16	2147782	2157929	-2.39827	0	UM-MCC13
chr16	2158514	15012520	-0.0788709	2	UM-MCC13
chr16	15013020	15027427	-2.37712	0	UM-MCC13
chr16	15031196	15217458	0.13447	2	UM-MCC13
chr16	15219461	15230688	-2.2846	0	UM-MCC13
chr16	15231188	16411171	-0.0882298	2	UM-MCC13
chr16	16411671	16425914	-2.33338	0	UM-MCC13
chr16	16429683	16444436	0.641147	3	UM-MCC13
chr16	16445310	16474136	-2.10484	0	UM-MCC13
chr16	16477461	18422158	-0.00784891	2	UM-MCC13
chr16	18425484	18451083	-2.44504	0	UM-MCC13
chr16	18451957	18466745	0.633152	3	UM-MCC13
chr16	18470515	18488190	-2.32591	0	UM-MCC13
chr16	18488690	18550359	0.417283	3	UM-MCC13
chr16	18553406	20429536	-0.0459057	2	UM-MCC13
chr16	20430470	20636838	0.646667	3	UM-MCC13
chr16	20638413	21327423	-0.0397793	2	UM-MCC13
chr16	21328137	21608035	1.05162	5	UM-MCC13
chr16	21608535	21845037	0.0447768	2	UM-MCC13
chr16	21845970	21868787	1.5917	7	UM-MCC13
chr16	21869287	22524534	-0.0378652	2	UM-MCC13
chr16	22525034	22547774	1.74885	7	UM-MCC13
chr16	22548704	28352958	-0.073927	2	UM-MCC13
chr16	28353884	28712999	0.19096	2	UM-MCC13
chr16	28723015	28783884	1.01186	5	UM-MCC13
chr16	28783884	29391763	-0.0319306	2	UM-MCC13
chr16	29392698	29549107	0.894882	4	UM-MCC13
chr16	29549468	30234732	-0.04445	2	UM-MCC13
chr16	30234732	30256982	1.72755	7	UM-MCC13
chr16	30257482	33372801	-0.019319	2	UM-MCC13
chr16	33379957	33630522	1.67572	7	UM-MCC13
chr16	33631022	48781503	0.0424664	2	UM-MCC13
chr16	48781503	57071301	-1.02989	1	UM-MCC13
chr16	57073604	67201311	0.0192554	2	UM-MCC13
chr16	67201311	67221760	-0.851612	1	UM-MCC13
chr16	67222633	67418923	-0.0738944	2	UM-MCC13
chr16	67418923	71509920	-1.02732	1	UM-MCC13
chr16	71509920	74443644	0.0688304	2	UM-MCC13
chr16	74443699	74455179	-1.83925	0	UM-MCC13
chr16	74455679	90233476	-0.0345337	2	UM-MCC13
chr16	90233476	90252519	-2.28152	0	UM-MCC13
chr16	90253019	90288884	-0.509621	1	UM-MCC13
chr17	6003	65698	-1.19387	0	UM-MCC13
chr17	69384	3100242	-0.105452	2	UM-MCC13
chr17	3100742	3337190	0.647516	3	UM-MCC13
chr17	3343469	15406489	-0.037663	2	UM-MCC13
chr17	15406989	15643562	0.760899	4	UM-MCC13
chr17	15644442	18507055	-0.0818059	2	UM-MCC13
chr17	18509039	18743560	0.687185	3	UM-MCC13
chr17	18745538	21199468	-0.0584475	2	UM-MCC13
chr17	21201651	22310201	1.06135	5	UM-MCC13
chr17	22310201	36285009	-0.040525	2	UM-MCC13
chr17	36285509	36455463	1.11733	5	UM-MCC13
chr17	36462426	43588431	-0.0730563	2	UM-MCC13
chr17	43590543	43596771	1.98124	8	UM-MCC13
chr17	43598634	44074009	-0.26282	1	UM-MCC13
chr17	44076490	44950295	-0.700577	1	UM-MCC13
chr17	44952314	81188158	-0.0552501	2	UM-MCC13
chr18	47395	78005277	0.00907632	2	UM-MCC13
chr19	60571	59110799	-0.0494977	2	UM-MCC13
chr20	68259	62959343	-0.0844679	2	UM-MCC13
chr21	150500	9825220	0.0346422	2	UM-MCC13
chr21	9825720	11249761	1.30038	5	UM-MCC13
chr21	11249761	45959382	-0.0044141	2	UM-MCC13
chr21	45959552	46067316	0.881249	4	UM-MCC13
chr21	46073993	48111049	-0.0132118	2	UM-MCC13
chr22	150500	16172113	-0.0104781	2	UM-MCC13
chr22	16172613	16449859	1.60617	7	UM-MCC13
chr22	16450359	20332149	-0.0600149	2	UM-MCC13
chr22	20336875	20695390	-1.11368	0	UM-MCC13
chr22	20695711	21539842	-0.0344547	2	UM-MCC13
chr22	21540472	21904764	-0.967496	1	UM-MCC13
chr22	21905264	24982384	-0.015818	2	UM-MCC13
chr22	24984176	25046887	-1.24677	0	UM-MCC13
chr22	25052891	25331435	-0.0882813	2	UM-MCC13
chr22	25331435	25445404	-0.961232	1	UM-MCC13
chr22	25445904	51237548	-0.0506465	2	UM-MCC13
chrX	150500	155257641	0.153438	2	UM-MCC13
chrY	150772	2655416	0.230447	1	UM-MCC13
chrY	2655421	2847066	-22.5885	0	UM-MCC13
chrY	2847212	6113797	-3.92738	0	UM-MCC13
chrY	6114297	9868185	-16.5182	0	UM-MCC13
chrY	9868685	14467383	-0.194286	1	UM-MCC13
chrY	14467883	15591509	-21.3315	0	UM-MCC13
chrY	15591511	19880862	-7.41113	0	UM-MCC13
chrY	19881362	28494754	-18.2219	0	UM-MCC13
chrY	28495254	59360647	0.854135	2	UM-MCC13
chr1	12080	249231246	0.619146	3	UM-MCC29
chr2	41449	98139967	-0.0625369	2	UM-MCC29
chr2	98148208	98162279	-9.61252	0	UM-MCC29
chr2	98164100	107029764	-0.0258823	2	UM-MCC29
chr2	107032224	107074202	1.36459	6	UM-MCC29
chr2	107075667	108453178	-0.274572	1	UM-MCC29
chr2	108454644	108496570	1.19578	5	UM-MCC29
chr2	108499095	109345708	-0.13532	2	UM-MCC29
chr2	109347161	109384860	0.8483	4	UM-MCC29
chr2	109388171	110559481	-0.360494	1	UM-MCC29
chr2	110560940	110602911	1.32407	6	UM-MCC29
chr2	110605363	111281297	-0.00718149	2	UM-MCC29
chr2	111283749	111327299	1.29836	5	UM-MCC29
chr2	111327307	113135854	-0.106487	2	UM-MCC29
chr2	113138308	113180304	1.40239	6	UM-MCC29
chr2	113181762	234474205	-0.0572543	2	UM-MCC29
chr2	234474705	234591515	1.43155	6	UM-MCC29
chr2	234598557	241637728	-0.134099	2	UM-MCC29
chr2	241638228	241932646	-0.711762	1	UM-MCC29
chr2	241938317	243168976	-0.071071	2	UM-MCC29
chr3	150500	197955212	-0.0856865	2	UM-MCC29
chr4	53238	9157343	-0.074128	2	UM-MCC29
chr4	9162502	9204496	-14.0632	0	UM-MCC29
chr4	9204581	9370840	1.53463	6	UM-MCC29
chr4	9371340	30723081	-0.217873	2	UM-MCC29
chr4	30723081	69180108	0.123627	2	UM-MCC29
chr4	69181984	69362551	-0.758898	1	UM-MCC29
chr4	69363051	70145686	0.290527	3	UM-MCC29
chr4	70146186	70254922	-1.64746	0	UM-MCC29
chr4	70255422	75312579	0.0630595	2	UM-MCC29
chr4	75314727	75490396	-1.51847	0	UM-MCC29
chr4	75490896	120255651	0.113667	2	UM-MCC29
chr4	120259387	120331469	-1.08979	1	UM-MCC29
chr4	120331969	152499193	0.159635	2	UM-MCC29
chr4	152507764	152626482	-0.656027	1	UM-MCC29
chr4	152629060	190904005	0.162917	2	UM-MCC29
chr4	190904005	190980909	-0.673923	1	UM-MCC29
chr4	190981409	191013682	-2.21441	0	UM-MCC29
chr5	140384	678082	0.450629	3	UM-MCC29
chr5	678582	848795	1.82986	8	UM-MCC29
chr5	850493	34182198	0.501777	3	UM-MCC29
chr5	34182835	34193718	2.46012	12	UM-MCC29
chr5	34194218	69774429	0.461265	3	UM-MCC29
chr5	69783467	69807933	-1.47761	0	UM-MCC29
chr5	69807933	140166727	0.500761	3	UM-MCC29
chr5	140166727	140307085	1.34568	6	UM-MCC29
chr5	140307085	140736654	0.814245	4	UM-MCC29
chr5	140736719	140866362	1.10299	5	UM-MCC29
chr5	140866367	180899428	0.469936	3	UM-MCC29
chr6	105929	26104689	-0.0450777	2	UM-MCC29
chr6	26107650	26393253	0.621055	3	UM-MCC29
chr6	26394335	28474326	0.00744754	2	UM-MCC29
chr6	28478466	28751125	-0.983449	1	UM-MCC29
chr6	28751625	33359148	-2.8796	0	UM-MCC29
chr6	33359648	171055067	-0.0770143	2	UM-MCC29
chr7	13744	158937439	0.510536	3	UM-MCC29
chr8	14084	6794332	0.43664	3	UM-MCC29
chr8	6794832	7182717	-0.0448303	2	UM-MCC29
chr8	7189922	7399340	1.06704	5	UM-MCC29
chr8	7404507	7631577	-1.17875	0	UM-MCC29
chr8	7636744	7805026	1.13143	5	UM-MCC29
chr8	7806652	7872968	-0.931606	1	UM-MCC29
chr8	7875451	86554481	0.482368	3	UM-MCC29
chr8	86554981	86840890	1.9267	8	UM-MCC29
chr8	86841390	146279543	0.471288	3	UM-MCC29
chr9	12193	141130497	-0.106347	2	UM-MCC29
chr10	93002	135516032	-0.118884	2	UM-MCC29
chr11	86608	134856681	0.470987	3	UM-MCC29
chr12	67908	9659513	-0.0760117	2	UM-MCC29
chr12	9660013	9726056	-8.71292	0	UM-MCC29
chr12	9726556	133811188	-0.0673574	2	UM-MCC29
chr13	150500	75157321	0.528727	3	UM-MCC29
chr13	75157321	115091802	1.19426	5	UM-MCC29
chr14	150500	107283148	-0.0697793	2	UM-MCC29
chr15	150500	43868724	-0.0755037	2	UM-MCC29
chr15	43868984	44008021	0.659028	3	UM-MCC29
chr15	44008021	82635238	-0.0747807	2	UM-MCC29
chr15	82635455	83213552	-1.15606	0	UM-MCC29
chr15	83215190	83488273	-0.22889	2	UM-MCC29
chr15	83491868	83687613	0.995596	4	UM-MCC29
chr15	83689308	84860005	0.0331663	2	UM-MCC29
chr15	84863606	85055526	-2.02594	0	UM-MCC29
chr15	85055888	85729332	-0.0689449	2	UM-MCC29
chr15	85729832	85790412	-1.60208	0	UM-MCC29
chr15	85790912	102286120	-0.0689129	2	UM-MCC29
chr15	102288064	102304596	2.13664	9	UM-MCC29
chr15	102304626	102519089	0.464005	3	UM-MCC29
chr16	61761	16411171	-0.12895	2	UM-MCC29
chr16	16411671	16425914	-2.62276	0	UM-MCC29
chr16	16429683	16444436	0.76568	4	UM-MCC29
chr16	16445310	16470999	-2.07124	0	UM-MCC29
chr16	16472998	18426622	-0.0728624	2	UM-MCC29
chr16	18428621	18488190	-2.38537	0	UM-MCC29
chr16	18488690	20432646	-0.0740287	2	UM-MCC29
chr16	20435182	20636838	0.655539	3	UM-MCC29
chr16	20638413	21412513	0.00548563	2	UM-MCC29
chr16	21413536	21436507	1.60838	7	UM-MCC29
chr16	21437007	21530548	0.235591	3	UM-MCC29
chr16	21531048	21561721	1.845	8	UM-MCC29
chr16	21562221	21845037	0.10304	2	UM-MCC29
chr16	21845970	21899412	1.35809	6	UM-MCC29
chr16	21899775	22494010	-0.113414	2	UM-MCC29
chr16	22494373	22547774	1.52548	6	UM-MCC29
chr16	22548704	29050160	-0.116086	2	UM-MCC29
chr16	29053475	29549676	0.704185	4	UM-MCC29
chr16	29550211	90288884	-0.0536549	2	UM-MCC29
chr17	6003	177574	-1.07564	1	UM-MCC29
chr17	181402	3100242	-0.0887012	2	UM-MCC29
chr17	3100742	3337190	0.749463	4	UM-MCC29
chr17	3343469	15406489	-0.0992241	2	UM-MCC29
chr17	15406989	15643562	0.75376	4	UM-MCC29
chr17	15644442	18353620	-0.125538	2	UM-MCC29
chr17	18354120	18682381	0.642746	3	UM-MCC29
chr17	18682381	34490178	-0.0451721	2	UM-MCC29
chr17	34490678	34754068	-0.830346	1	UM-MCC29
chr17	34755000	36347116	-0.0935309	2	UM-MCC29
chr17	36351798	36455463	1.08782	5	UM-MCC29
chr17	36462426	43368326	-0.0628781	2	UM-MCC29
chr17	43368826	43580130	-1.09027	1	UM-MCC29
chr17	43580630	44590799	-2.70865	0	UM-MCC29
chr17	44590799	56618276	-0.1257	2	UM-MCC29
chr17	56619079	67152147	0.0483986	2	UM-MCC29
chr17	67152753	77681343	-0.122419	2	UM-MCC29
chr17	77681394	81188158	0.445303	3	UM-MCC29
chr18	47395	78005277	-0.0742982	2	UM-MCC29
chr19	60571	9002226	1.06778	5	UM-MCC29
chr19	9002588	9940714	1.43718	6	UM-MCC29
chr19	9945820	11831948	1.16287	5	UM-MCC29
chr19	11832448	12639529	1.74056	7	UM-MCC29
chr19	12640029	15053093	1.1022	5	UM-MCC29
chr19	15053158	15662255	0.210039	3	UM-MCC29
chr19	15662755	16130021	1.15698	5	UM-MCC29
chr19	16130521	19896940	0.378782	3	UM-MCC29
chr19	19897440	24009484	1.09949	5	UM-MCC29
chr19	24009984	43023430	0.458966	3	UM-MCC29
chr19	43025357	43883047	1.60195	7	UM-MCC29
chr19	43883051	44335631	0.35406	3	UM-MCC29
chr19	44339577	44892098	0.831203	4	UM-MCC29
chr19	44892153	52825916	0.392336	3	UM-MCC29
chr19	52826042	53854028	0.871548	4	UM-MCC29
chr19	53854171	54007209	1.53505	6	UM-MCC29
chr19	54007709	54377524	0.79805	4	UM-MCC29
chr19	54377527	54726396	0.198872	2	UM-MCC29
chr19	54726669	55568137	0.748377	4	UM-MCC29
chr19	55568138	56228321	0.219701	3	UM-MCC29
chr19	56235325	59110799	0.641167	3	UM-MCC29
chr20	68259	1559302	0.631026	3	UM-MCC29
chr20	1569040	1584001	-26.4584	0	UM-MCC29
chr20	1584394	62959343	0.631381	3	UM-MCC29
chr21	150500	13507131	0.458154	3	UM-MCC29
chr21	13507131	45857267	0.00678087	2	UM-MCC29
chr21	45858957	46067316	0.620186	3	UM-MCC29
chr21	46073993	48111049	-0.0253891	2	UM-MCC29
chr22	150500	51237548	-0.124285	2	UM-MCC29
chrX	150500	2688065	-0.962353	1	UM-MCC29
chrX	2688565	3396068	0.128977	2	UM-MCC29
chrX	3396068	3746876	1.48304	6	UM-MCC29
chrX	3747376	32472989	0.0924923	2	UM-MCC29
chrX	32481508	32862374	-0.914515	1	UM-MCC29
chrX	32862874	33357572	-16.7637	0	UM-MCC29
chrX	33358072	155257641	0.0350302	2	UM-MCC29
chrY	150772	2655416	-0.0523578	1	UM-MCC29
chrY	2655421	2848025	-23.4053	0	UM-MCC29
chrY	2848525	5775613	-4.26267	0	UM-MCC29
chrY	5775613	59360647	1.15428	3	UM-MCC29
chr1	12080	249231246	0.517649	3	UM-MCC32
chr2	41449	243168976	-0.0565105	2	UM-MCC32
chr3	150500	42448716	-0.0190791	2	UM-MCC32
chr3	42449216	88997924	-1.02598	1	UM-MCC32
chr3	88997924	127105427	-0.0585118	2	UM-MCC32
chr3	127105927	127540773	0.486934	3	UM-MCC32
chr3	127541003	195306329	-0.030124	2	UM-MCC32
chr3	195306829	195453471	1.01314	5	UM-MCC32
chr3	195456484	195505485	-0.163957	2	UM-MCC32
chr3	195505637	195515329	1.60605	7	UM-MCC32
chr3	195515499	197955212	-0.00236354	2	UM-MCC32
chr4	53238	9157343	0.604673	3	UM-MCC32
chr4	9162502	9204995	-14.2851	0	UM-MCC32
chr4	9212350	191013682	0.0710145	2	UM-MCC32
chr5	140384	34182198	0.610912	3	UM-MCC32
chr5	34182835	34193718	2.47104	12	UM-MCC32
chr5	34194218	45696204	0.566219	3	UM-MCC32
chr5	45696704	49398323	-0.103021	2	UM-MCC32
chr5	49398323	180899428	-1.06296	1	UM-MCC32
chr6	105929	28751125	0.00782602	2	UM-MCC32
chr6	28751625	32484899	-2.59826	0	UM-MCC32
chr6	32485399	32634488	-21.6599	0	UM-MCC32
chr6	32634988	33371681	-2.58741	0	UM-MCC32
chr6	33371684	33424368	-1.03857	1	UM-MCC32
chr6	33424868	44198097	-0.110389	2	UM-MCC32
chr6	44198105	52541326	-0.0308351	2	UM-MCC32
chr6	52541826	52764792	0.858498	4	UM-MCC32
chr6	52767232	132014800	0.00394742	2	UM-MCC32
chr6	132021589	132032177	1.3066	5	UM-MCC32
chr6	132039759	161032845	0.0345403	2	UM-MCC32
chr6	161034011	161071601	1.75505	7	UM-MCC32
chr6	161072101	171055067	-0.0152299	2	UM-MCC32
chr7	13744	158937439	-0.0091794	2	UM-MCC32
chr8	14084	6834759	-0.00412848	2	UM-MCC32
chr8	6835259	7182717	-0.765659	1	UM-MCC32
chr8	7189922	7271998	0.316526	3	UM-MCC32
chr8	7272498	7399340	1.23875	5	UM-MCC32
chr8	7404507	7631577	-2.12397	0	UM-MCC32
chr8	7636744	146279543	-0.0142532	2	UM-MCC32
chr9	12193	141130497	-0.0436291	2	UM-MCC32
chr10	93002	135516032	-0.0613092	2	UM-MCC32
chr11	86608	131549	-1.41651	0	UM-MCC32
chr11	134595	93103340	-0.0585927	2	UM-MCC32
chr11	93104199	134856681	-1.03805	1	UM-MCC32
chr12	67908	90902	-0.682168	1	UM-MCC32
chr12	91954	3490728	0.579767	3	UM-MCC32
chr12	3491228	9355249	-0.0550853	2	UM-MCC32
chr12	9356292	9659513	0.623284	3	UM-MCC32
chr12	9660013	9712876	-11.5303	0	UM-MCC32
chr12	9713413	40873124	-0.0278734	2	UM-MCC32
chr12	40873124	40876461	1.13867	5	UM-MCC32
chr12	40876490	40885045	2.31158	10	UM-MCC32
chr12	40887762	52840514	-0.0701224	2	UM-MCC32
chr12	52841014	52885607	1.02083	5	UM-MCC32
chr12	52886450	95927483	-0.0309199	2	UM-MCC32
chr12	95927487	133424847	0.192417	2	UM-MCC32
chr12	133424987	133503128	0.0118296	2	UM-MCC32
chr12	133503133	133682382	-0.764915	1	UM-MCC32
chr12	133682429	133811188	0.0530021	2	UM-MCC32
chr13	150500	48068938	0.0336823	2	UM-MCC32
chr13	48068938	106572390	-0.968815	1	UM-MCC32
chr13	106572390	115091802	0.0164889	2	UM-MCC32
chr14	150500	62462253	0.0330068	2	UM-MCC32
chr14	62462753	68353923	-0.985528	1	UM-MCC32
chr14	68354423	107283148	0.144744	2	UM-MCC32
chr15	150500	102519089	-0.041483	2	UM-MCC32
chr16	61761	2147415	-0.0619864	2	UM-MCC32
chr16	2147782	2157929	-2.34637	0	UM-MCC32
chr16	2158514	15012520	-0.0443214	2	UM-MCC32
chr16	15013020	15027427	-2.49951	0	UM-MCC32
chr16	15031196	15217458	0.179532	2	UM-MCC32
chr16	15219461	15230688	-2.37425	0	UM-MCC32
chr16	15231188	16411171	-0.0196709	2	UM-MCC32
chr16	16411671	16425914	-2.26615	0	UM-MCC32
chr16	16429683	16444436	0.727208	4	UM-MCC32
chr16	16445310	16470999	-2.08743	0	UM-MCC32
chr16	16472998	18426622	0.00887617	2	UM-MCC32
chr16	18428621	18451083	-2.73897	0	UM-MCC32
chr16	18451957	18466745	0.718809	4	UM-MCC32
chr16	18470515	18488190	-2.79826	0	UM-MCC32
chr16	18488690	90288884	0.01909	2	UM-MCC32
chr17	6003	34641115	-0.0644858	2	UM-MCC32
chr17	34641312	81188158	0.500916	3	UM-MCC32
chr18	47395	78005277	0.00615153	2	UM-MCC32
chr19	60571	59110799	-0.0561065	2	UM-MCC32
chr20	68259	62959343	-0.041725	2	UM-MCC32
chr21	150500	11249761	0.468805	3	UM-MCC32
chr21	11249761	48111049	0.00160994	2	UM-MCC32
chr22	150500	51237548	-0.0855298	2	UM-MCC32
chrX	150500	2688065	-0.850474	1	UM-MCC32
chrX	2688565	3772368	0.206434	3	UM-MCC32
chrX	3772868	5056482	-0.346146	1	UM-MCC32
chrX	5056482	28342020	0.661359	3	UM-MCC32
chrX	28342020	155257641	0.00999315	2	UM-MCC32
chrY	150772	2709033	0.0233131	1	UM-MCC32
chrY	2709533	2848025	-17.4581	0	UM-MCC32
chrY	2848525	6113797	-3.87598	0	UM-MCC32
chrY	6114297	9710202	-16.173	0	UM-MCC32
chrY	9710202	14490976	-0.75425	0	UM-MCC32
chrY	14491476	15591693	-20.5912	0	UM-MCC32
chrY	15592193	20628603	-9.70822	0	UM-MCC32
chrY	20629103	28494754	-18.5769	0	UM-MCC32
chrY	28495254	28704244	-7.67503	0	UM-MCC32
chrY	28704744	59107411	0.958155	2	UM-MCC32
chrY	59107911	59360647	-0.283566	0	UM-MCC32
chr1	12080	13141791	-0.0736873	2	UM-MCC34
chr1	13144412	13219665	1.47321	6	UM-MCC34
chr1	13220165	16809924	-0.185902	2	UM-MCC34
chr1	16810424	17198555	1.97748	8	UM-MCC34
chr1	17199055	17275519	0.0363489	2	UM-MCC34
chr1	17277489	17298275	-1.21341	0	UM-MCC34
chr1	17298749	28384680	-0.175841	2	UM-MCC34
chr1	28385180	31971960	0.785668	4	UM-MCC34
chr1	31972932	32552661	0.504122	3	UM-MCC34
chr1	32557282	71872504	0.803758	4	UM-MCC34
chr1	71873004	205389709	0.0644023	2	UM-MCC34
chr1	205390209	248129434	-0.579047	1	UM-MCC34
chr1	248129434	248802115	0.144374	2	UM-MCC34
chr1	248802115	249231246	-0.669519	1	UM-MCC34
chr2	41449	24551037	-0.590375	1	UM-MCC34
chr2	24551537	56149689	-0.0408672	2	UM-MCC34
chr2	56150189	243168976	-0.529264	1	UM-MCC34
chr3	150500	9290000	-0.0764185	2	UM-MCC34
chr3	9290500	9885663	0.327687	3	UM-MCC34
chr3	9885663	40845854	-0.0219719	2	UM-MCC34
chr3	40845854	49463932	-0.634834	1	UM-MCC34
chr3	49466523	49953939	-0.278379	1	UM-MCC34
chr3	49953942	88162427	-0.574958	1	UM-MCC34
chr3	88162927	89521805	0.875022	4	UM-MCC34
chr3	89521813	145337753	-0.0258389	2	UM-MCC34
chr3	145337753	195306329	0.740989	4	UM-MCC34
chr3	195306829	195453471	2.05404	9	UM-MCC34
chr3	195456484	195507008	0.764775	4	UM-MCC34
chr3	195507008	195515329	3.14446	18	UM-MCC34
chr3	195515499	197945420	0.850028	4	UM-MCC34
chr3	197945420	197955212	-1.10972	0	UM-MCC34
chr4	53238	9157343	-0.478587	1	UM-MCC34
chr4	9162502	9204995	-20.5984	0	UM-MCC34
chr4	9212350	9370840	1.64061	7	UM-MCC34
chr4	9371340	52938187	-0.553088	1	UM-MCC34
chr4	52938187	190904005	-0.0307434	2	UM-MCC34
chr4	190904005	191013682	-1.80959	0	UM-MCC34
chr5	140384	140222967	-0.567444	1	UM-MCC34
chr5	140223149	140236773	-17.6747	0	UM-MCC34
chr5	140236914	180899428	-0.519489	1	UM-MCC34
chr6	105929	3751043	-0.497694	1	UM-MCC34
chr6	3751543	26157384	0.0836595	2	UM-MCC34
chr6	26158436	26393253	0.789636	4	UM-MCC34
chr6	26394335	28473506	0.123357	2	UM-MCC34
chr6	28473509	28751125	-0.793985	1	UM-MCC34
chr6	28751625	32427941	-2.55619	0	UM-MCC34
chr6	32428441	32634488	-23.2783	0	UM-MCC34
chr6	32634988	33163638	-2.95225	0	UM-MCC34
chr6	33163693	33371681	-2.20201	0	UM-MCC34
chr6	33371684	33424245	-0.997779	1	UM-MCC34
chr6	33424248	42532160	0.0668009	2	UM-MCC34
chr6	42541440	52615598	0.319636	3	UM-MCC34
chr6	52616287	52764792	1.34295	6	UM-MCC34
chr6	52767232	57190936	0.405596	3	UM-MCC34
chr6	57191436	57659680	1.28628	5	UM-MCC34
chr6	57659680	90082370	0.319537	3	UM-MCC34
chr6	90087345	171055067	0.135964	2	UM-MCC34
chr7	13744	5880483	0.359064	3	UM-MCC34
chr7	5886454	6027279	1.18357	5	UM-MCC34
chr7	6029374	6737230	0.391797	3	UM-MCC34
chr7	6737347	6863129	1.33956	6	UM-MCC34
chr7	6863605	44032660	0.38893	3	UM-MCC34
chr7	44034669	44099315	-0.531832	1	UM-MCC34
chr7	44099596	64378747	0.344594	3	UM-MCC34
chr7	64383686	72413288	-0.410539	1	UM-MCC34
chr7	72413430	72634105	0.180077	2	UM-MCC34
chr7	72634605	73921922	-1.52494	0	UM-MCC34
chr7	73922422	158937439	0.455539	3	UM-MCC34
chr8	14084	6834759	-0.0730409	2	UM-MCC34
chr8	6835259	7155544	-1.48624	0	UM-MCC34
chr8	7156044	7399340	0.537575	3	UM-MCC34
chr8	7404507	7631577	-2.49385	0	UM-MCC34
chr8	7636744	86554481	-0.0763272	2	UM-MCC34
chr8	86554981	86840890	1.46566	6	UM-MCC34
chr8	86841390	128429229	0.0823205	2	UM-MCC34
chr8	128429729	128959309	5.72533	106	UM-MCC34
chr8	128959809	146279543	0.0258374	2	UM-MCC34
chr9	12193	21165441	-0.57212	1	UM-MCC34
chr9	21165941	21305093	0.757044	4	UM-MCC34
chr9	21305165	21350347	-0.509482	1	UM-MCC34
chr9	21350465	21480524	0.544134	3	UM-MCC34
chr9	21481024	39358630	-0.511233	1	UM-MCC34
chr9	39358630	44245042	-0.0230917	2	UM-MCC34
chr9	44245542	47464947	-0.990913	1	UM-MCC34
chr9	47464947	65980164	-0.151552	2	UM-MCC34
chr9	65980164	141130497	0.407479	3	UM-MCC34
chr10	93002	135516032	-0.554197	1	UM-MCC34
chr11	86608	134856681	-0.485874	1	UM-MCC34
chr12	67908	40873124	-0.338609	1	UM-MCC34
chr12	40873124	40876461	0.676804	3	UM-MCC34
chr12	40876490	40881865	1.95722	8	UM-MCC34
chr12	40882013	48073541	-0.354804	1	UM-MCC34
chr12	48075414	133811188	-0.594773	1	UM-MCC34
chr13	150500	30521868	0.0217344	2	UM-MCC34
chr13	30524429	57715500	-0.319266	1	UM-MCC34
chr13	57716500	57747711	-2.04378	0	UM-MCC34
chr13	57748211	72440412	-0.0588068	2	UM-MCC34
chr13	72440672	115091802	-0.280848	1	UM-MCC34
chr14	150500	19110327	-0.0772797	2	UM-MCC34
chr14	19110827	20471033	1.37224	6	UM-MCC34
chr14	20471033	24423268	0.354211	3	UM-MCC34
chr14	24424169	24521512	1.35821	6	UM-MCC34
chr14	24522727	37049549	0.409457	3	UM-MCC34
chr14	37050049	106347403	-0.0318939	2	UM-MCC34
chr14	106347406	107283148	0.984763	4	UM-MCC34
chr15	150500	102519089	0.281875	3	UM-MCC34
chr16	61761	90288884	-0.507063	1	UM-MCC34
chr17	6003	81188158	-0.00860329	2	UM-MCC34
chr18	47395	77890471	-0.567027	1	UM-MCC34
chr18	77890971	78005277	-18.8649	0	UM-MCC34
chr19	60571	242394	0.600826	3	UM-MCC34
chr19	242894	2015500	-1.71697	0	UM-MCC34
chr19	2016000	5114297	0.665828	3	UM-MCC34
chr19	5114297	7934181	0.327658	3	UM-MCC34
chr19	7934181	7937326	-1.01265	1	UM-MCC34
chr19	7937326	11831948	0.406739	3	UM-MCC34
chr19	11832448	12659089	0.882174	4	UM-MCC34
chr19	12659589	14867180	0.298154	3	UM-MCC34
chr19	14875063	15053093	0.891748	4	UM-MCC34
chr19	15053158	59110799	-0.0667059	2	UM-MCC34
chr20	68259	1559302	0.0873839	2	UM-MCC34
chr20	1569040	1584001	-26.7038	0	UM-MCC34
chr20	1584394	29473293	-0.0213201	2	UM-MCC34
chr20	29473293	29652219	2.20414	10	UM-MCC34
chr20	29652719	62959343	-0.00767176	2	UM-MCC34
chr21	150500	48111049	0.058357	2	UM-MCC34
chr22	150500	51237548	-0.0855272	2	UM-MCC34
chrX	150500	155257641	-0.437359	1	UM-MCC34
chrY	150772	2654576	-0.281013	0	UM-MCC34
chrY	2655076	2848025	-20.283	0	UM-MCC34
chrY	2848525	6113797	-5.04512	0	UM-MCC34
chrY	6114297	6959617	-20.2494	0	UM-MCC34
chrY	6960117	9148932	-9.23813	0	UM-MCC34
chrY	9149432	9395030	-21.0286	0	UM-MCC34
chrY	9395530	14475643	-1.81589	0	UM-MCC34
chrY	14476143	15591509	-20.8385	0	UM-MCC34
chrY	15591511	19989162	-8.49879	0	UM-MCC34
chrY	19989662	28483646	-18.2646	0	UM-MCC34
chrY	28484960	59360647	0.701479	2	UM-MCC34
chr1	12080	249231246	0.146855	2	UM-MCC9
chr2	41449	220520721	-0.0139953	2	UM-MCC9
chr2	220521221	234474205	-0.634783	1	UM-MCC9
chr2	234474705	234681276	0.197804	2	UM-MCC9
chr2	234686958	241831378	-0.714588	1	UM-MCC9
chr2	241834704	241932646	-1.49683	0	UM-MCC9
chr2	241938317	243168976	-0.611237	1	UM-MCC9
chr3	150500	90585000	-0.647058	1	UM-MCC9
chr3	90585000	93699372	0.00110212	2	UM-MCC9
chr3	93699872	153993422	0.478345	3	UM-MCC9
chr3	153993922	195393069	0.364318	3	UM-MCC9
chr3	195395288	195453471	1.4402	6	UM-MCC9
chr3	195456484	195505485	0.161162	2	UM-MCC9
chr3	195505637	195515329	1.8552	8	UM-MCC9
chr3	195515499	197945420	0.385465	3	UM-MCC9
chr3	197945420	197955212	-1.71276	0	UM-MCC9
chr4	53238	9162621	-0.64422	1	UM-MCC9
chr4	9166961	9204995	-19.8183	0	UM-MCC9
chr4	9212350	9370840	0.976933	4	UM-MCC9
chr4	9371340	191013682	-0.612445	1	UM-MCC9
chr5	140384	69774429	0.354911	3	UM-MCC9
chr5	69783467	69807933	-0.788119	1	UM-MCC9
chr5	69807933	140166727	0.336849	3	UM-MCC9
chr5	140166727	140307085	1.32578	6	UM-MCC9
chr5	140307085	140736654	0.651356	3	UM-MCC9
chr5	140736719	140866192	0.996285	4	UM-MCC9
chr5	140866195	180751707	0.285093	3	UM-MCC9
chr5	180751707	180899428	-1.00407	1	UM-MCC9
chr6	105929	28751125	0.293993	3	UM-MCC9
chr6	28751625	32604818	-2.54341	0	UM-MCC9
chr6	32605318	32634488	-26.3735	0	UM-MCC9
chr6	32634988	32917340	-2.8437	0	UM-MCC9
chr6	32917356	33332843	-2.09581	0	UM-MCC9
chr6	33333343	171055067	0.260656	3	UM-MCC9
chr7	13744	5880483	-0.0518854	2	UM-MCC9
chr7	5886454	6027279	0.836357	4	UM-MCC9
chr7	6029374	6744979	-0.0139354	2	UM-MCC9
chr7	6746040	6863129	0.983851	4	UM-MCC9
chr7	6863605	61820411	0.0167525	2	UM-MCC9
chr7	61820411	158937439	0.709682	4	UM-MCC9
chr8	14084	31952193	-0.784514	1	UM-MCC9
chr8	31952193	35406966	0.555694	3	UM-MCC9
chr8	35407466	37608021	0.983749	4	UM-MCC9
chr8	37609037	43969164	0.55	3	UM-MCC9
chr8	43969164	94928212	0.00451966	2	UM-MCC9
chr8	94928216	146279543	0.856612	4	UM-MCC9
chr9	12193	127566694	-0.138801	2	UM-MCC9
chr9	127570106	141130497	0.443086	3	UM-MCC9
chr10	93002	135516032	-0.628159	1	UM-MCC9
chr11	86608	51411576	-0.649768	1	UM-MCC9
chr11	51411581	134856681	-0.141545	2	UM-MCC9
chr12	67908	40876461	-0.0559798	2	UM-MCC9
chr12	40876490	40885045	2.30575	10	UM-MCC9
chr12	40887762	133811188	-0.0806376	2	UM-MCC9
chr13	150500	57714880	0.219075	3	UM-MCC9
chr13	57715380	57747711	-1.71049	0	UM-MCC9
chr13	57748211	115091802	0.453962	3	UM-MCC9
chr14	150500	19110327	-0.000640434	2	UM-MCC9
chr14	19110827	20471033	1.03119	5	UM-MCC9
chr14	20471033	24423019	-0.126828	2	UM-MCC9
chr14	24423147	24521512	0.709669	4	UM-MCC9
chr14	24522727	37131533	-0.168209	2	UM-MCC9
chr14	37132082	105407686	-0.0420308	2	UM-MCC9
chr14	105407686	105419977	1.37055	6	UM-MCC9
chr14	105419977	106437088	-0.0194039	2	UM-MCC9
chr14	106437588	107283148	1.26608	5	UM-MCC9
chr15	150500	22713252	0.132345	2	UM-MCC9
chr15	22713753	30382150	-0.517175	1	UM-MCC9
chr15	30382346	30428274	-2.25047	0	UM-MCC9
chr15	30428995	43869214	-0.67638	1	UM-MCC9
chr15	43869328	44009369	0.064298	2	UM-MCC9
chr15	44009369	51201324	-0.644349	1	UM-MCC9
chr15	51204259	67073875	-0.309622	1	UM-MCC9
chr15	67074375	82634572	-0.643655	1	UM-MCC9
chr15	82635072	83213552	-2.03327	0	UM-MCC9
chr15	83215190	102286120	-0.697107	1	UM-MCC9
chr15	102288064	102305004	2.13331	9	UM-MCC9
chr15	102312005	102519089	-0.0810028	2	UM-MCC9
chr16	61761	2147415	-0.064145	2	UM-MCC9
chr16	2147782	2157929	-2.35108	0	UM-MCC9
chr16	2158514	15012520	-0.0564029	2	UM-MCC9
chr16	15013020	15027427	-2.28725	0	UM-MCC9
chr16	15031196	15217458	0.18585	2	UM-MCC9
chr16	15219461	15230688	-2.28762	0	UM-MCC9
chr16	15231188	16411171	-0.0829707	2	UM-MCC9
chr16	16411671	16425914	-2.54762	0	UM-MCC9
chr16	16429683	18488190	-0.804278	1	UM-MCC9
chr16	18488690	21388244	-0.0473551	2	UM-MCC9
chr16	21391442	21436507	1.34645	6	UM-MCC9
chr16	21437007	21530548	0.216132	3	UM-MCC9
chr16	21531048	21561721	1.85881	8	UM-MCC9
chr16	21562221	21845037	0.0117079	2	UM-MCC9
chr16	21845970	21890981	1.57744	6	UM-MCC9
chr16	21891481	22524534	-0.0899658	2	UM-MCC9
chr16	22525034	22547774	1.66171	7	UM-MCC9
chr16	22548704	28352958	-0.166965	2	UM-MCC9
chr16	28353884	28659599	0.0342698	2	UM-MCC9
chr16	28663253	28783884	0.737656	4	UM-MCC9
chr16	28783884	29053671	-0.174573	2	UM-MCC9
chr16	29057306	29549107	0.680518	3	UM-MCC9
chr16	29549468	30234732	-0.0910284	2	UM-MCC9
chr16	30234732	30256982	1.50377	6	UM-MCC9
chr16	30257482	33263413	-0.0322651	2	UM-MCC9
chr16	33263521	33953366	0.875251	4	UM-MCC9
chr16	33953866	90288884	-0.043854	2	UM-MCC9
chr17	6003	81188158	-0.069735	2	UM-MCC9
chr18	47395	72588604	-0.573605	1	UM-MCC9
chr18	72589104	78005277	-1.51882	0	UM-MCC9
chr19	60571	157195	0.75331	4	UM-MCC9
chr19	157695	11201681	-0.683212	1	UM-MCC9
chr19	11210854	59110799	0.796812	4	UM-MCC9
chr20	68259	25597022	0.141379	2	UM-MCC9
chr20	25597106	29473293	0.276439	3	UM-MCC9
chr20	29473293	29652219	2.31872	10	UM-MCC9
chr20	29652719	62959343	0.406283	3	UM-MCC9
chr21	150500	9825220	0.019115	2	UM-MCC9
chr21	9825720	11249761	1.21266	5	UM-MCC9
chr21	11249761	45970637	-0.048057	2	UM-MCC9
chr21	45970688	46067316	0.797927	4	UM-MCC9
chr21	46073993	48111049	-0.0274196	2	UM-MCC9
chr22	150500	51237548	0.222664	3	UM-MCC9
chrX	150500	2692871	-0.274134	1	UM-MCC9
chrX	2699992	50658884	-1.45317	0	UM-MCC9
chrX	50658889	51639698	-0.494566	1	UM-MCC9
chrX	51639703	51944427	0.247106	3	UM-MCC9
chrX	51944927	57619299	-0.592069	1	UM-MCC9
chrX	57619452	61779835	0.0163769	2	UM-MCC9
chrX	61779835	66766328	-0.711126	1	UM-MCC9
chrX	66766433	154610016	0.0696969	2	UM-MCC9
chrX	154610516	155257641	-0.837166	1	UM-MCC9
chrY	150772	2638065	0.722409	2	UM-MCC9
chrY	2638565	23548057	1.43723	3	UM-MCC9
chrY	23548070	24061692	2.41803	6	UM-MCC9
chrY	24062089	25534653	1.38362	3	UM-MCC9
chrY	25535153	26429356	-10.0516	0	UM-MCC9
chrY	26437410	27525030	0.580339	1	UM-MCC9
chrY	27533084	28704244	-10.6829	0	UM-MCC9
chrY	28704744	58806478	0.992482	2	UM-MCC9
chrY	58806478	59360647	0.0577955	1	UM-MCC9
chr1	12080	249231246	-0.0324101	2	WaGa
chr2	41449	98139967	-0.0163987	2	WaGa
chr2	98148208	98162279	-9.44656	0	WaGa
chr2	98164100	243168976	-0.00968805	2	WaGa
chr3	150500	38265412	-0.0552225	2	WaGa
chr3	38265967	38454513	0.984586	4	WaGa
chr3	38455013	195306329	-0.0494337	2	WaGa
chr3	195306829	195476016	0.940516	4	WaGa
chr3	195477780	195507008	-0.125322	2	WaGa
chr3	195507008	195515329	2.51956	12	WaGa
chr3	195515499	197955212	-0.00287245	2	WaGa
chr4	53238	9157343	0.0183948	2	WaGa
chr4	9162502	9212873	-17.0476	0	WaGa
chr4	9212921	9387471	0.443995	3	WaGa
chr4	9387924	16753410	-0.253315	1	WaGa
chr4	16753910	20611129	0.0765683	2	WaGa
chr4	20611629	25326033	-0.253123	1	WaGa
chr4	25334803	44693879	0.0573453	2	WaGa
chr4	44696375	75312579	-0.103013	2	WaGa
chr4	75314727	75490396	-1.44683	0	WaGa
chr4	75490896	190980909	-0.0228882	2	WaGa
chr4	190981409	191013682	-2.0267	0	WaGa
chr5	140384	34182198	-0.000938126	2	WaGa
chr5	34182835	34193718	2.16062	9	WaGa
chr5	34194218	68913694	-0.0655938	2	WaGa
chr5	68914194	70275835	-0.613701	1	WaGa
chr5	70279559	89162737	-0.0708894	2	WaGa
chr5	89162737	136957251	-1.05055	1	WaGa
chr5	136957751	140166727	-0.0474831	2	WaGa
chr5	140166727	140307085	0.779956	4	WaGa
chr5	140307085	140736654	0.181578	2	WaGa
chr5	140736719	140866362	0.511087	3	WaGa
chr5	140866367	175344670	-0.0945138	2	WaGa
chr5	175345170	175740601	0.681834	3	WaGa
chr5	175740613	180899428	-0.0789428	2	WaGa
chr6	105929	26157384	0.577284	3	WaGa
chr6	26158436	26393253	1.26713	5	WaGa
chr6	26394335	27774728	0.466503	3	WaGa
chr6	27775228	27879132	1.30141	5	WaGa
chr6	27879221	28474326	0.431021	3	WaGa
chr6	28478466	28751125	-0.452079	1	WaGa
chr6	28751625	32484899	-1.90205	0	WaGa
chr6	32485399	32634488	-18.18	0	WaGa
chr6	32634988	33163638	-2.28139	0	WaGa
chr6	33163693	33371681	-1.65354	0	WaGa
chr6	33371684	33424368	-0.509891	1	WaGa
chr6	33424868	39162497	0.522221	3	WaGa
chr6	39163483	42532160	0.316514	3	WaGa
chr6	42541440	42852581	0.861449	4	WaGa
chr6	42853787	52541326	0.489662	3	WaGa
chr6	52541826	52764792	1.41171	6	WaGa
chr6	52767232	132014800	0.553846	3	WaGa
chr6	132021589	132031880	1.6833	7	WaGa
chr6	132031880	150239452	0.564539	3	WaGa
chr6	150240135	150343462	1.40502	6	WaGa
chr6	150346522	158925374	0.545636	3	WaGa
chr6	158927561	161032644	0.733154	4	WaGa
chr6	161032644	161071601	2.55825	12	WaGa
chr6	161072101	171055067	0.551932	3	WaGa
chr7	13744	158937439	-0.0341241	2	WaGa
chr8	14084	39311049	-1.03681	1	WaGa
chr8	39311549	39335287	-22.2887	0	WaGa
chr8	39335787	43817841	-1.03955	1	WaGa
chr8	43817841	146279543	0.525463	3	WaGa
chr9	12193	141130497	-0.0477546	2	WaGa
chr10	93002	99392556	-0.0584053	2	WaGa
chr10	99393056	129902478	-1.05104	1	WaGa
chr10	129902482	129907323	0.147814	2	WaGa
chr10	129907326	131635580	-1.07656	1	WaGa
chr10	131636080	135473089	-0.116182	2	WaGa
chr10	135477947	135516032	-1.22648	0	WaGa
chr11	86608	131549	-0.975797	1	WaGa
chr11	134595	39387206	0.532431	3	WaGa
chr11	39387206	62287402	-0.049541	2	WaGa
chr11	62287532	62300063	1.34036	6	WaGa
chr11	62300068	71293698	-0.124192	2	WaGa
chr11	71293863	71955063	-1.22601	0	WaGa
chr11	71955563	134856681	-0.0557689	2	WaGa
chr12	67908	40873124	-0.0385316	2	WaGa
chr12	40873124	40876461	0.957225	4	WaGa
chr12	40876490	40885045	1.97097	8	WaGa
chr12	40887762	133811188	-0.0422856	2	WaGa
chr13	150500	57714880	0.0101283	2	WaGa
chr13	57715380	57747711	-2.18016	0	WaGa
chr13	57748211	99099075	0.0561549	2	WaGa
chr13	99100450	115091802	-0.0742871	2	WaGa
chr14	150500	19377790	0.0356075	2	WaGa
chr14	19377790	20404833	1.788	7	WaGa
chr14	20405333	105407686	0.547482	3	WaGa
chr14	105407686	105420202	1.90758	8	WaGa
chr14	105420206	106437088	0.513311	3	WaGa
chr14	106437588	107283148	1.78167	7	WaGa
chr15	150500	20018985	-0.00398145	2	WaGa
chr15	20018985	22674735	0.751368	4	WaGa
chr15	22675235	30669345	-0.0154807	2	WaGa
chr15	30672458	30897251	-0.786143	1	WaGa
chr15	30897972	32607313	0.149252	2	WaGa
chr15	32607813	32886676	-0.68332	1	WaGa
chr15	32887405	42113093	-0.0347889	2	WaGa
chr15	42113093	42446918	-0.376958	1	WaGa
chr15	42447528	43852861	-0.006756	2	WaGa
chr15	43856222	44009369	0.678559	3	WaGa
chr15	44009369	74336853	-0.0474235	2	WaGa
chr15	74336853	74468161	0.687264	3	WaGa
chr15	74468161	82635238	-0.0644514	2	WaGa
chr15	82635455	83213552	-1.29615	0	WaGa
chr15	83215190	84860005	-0.062441	2	WaGa
chr15	84863606	85055526	-1.853	0	WaGa
chr15	85055888	85729332	-0.00934258	2	WaGa
chr15	85729832	85790412	-1.30587	0	WaGa
chr15	85790912	102286120	-0.0267644	2	WaGa
chr15	102288064	102494889	1.19282	5	WaGa
chr15	102495389	102519089	-0.352183	1	WaGa
chr16	61761	1876900	-0.0675353	2	WaGa
chr16	1877230	2147415	0.439814	3	WaGa
chr16	2147782	2157929	-1.87137	0	WaGa
chr16	2158514	15012520	-0.0429729	2	WaGa
chr16	15013020	15024607	-2.57552	0	WaGa
chr16	15024607	15217458	0.254924	3	WaGa
chr16	15219461	15230688	-2.44277	0	WaGa
chr16	15231188	16411171	-0.101824	2	WaGa
chr16	16411671	16425914	-2.39826	0	WaGa
chr16	16429683	16444436	0.8632	4	WaGa
chr16	16445310	16470999	-2.34916	0	WaGa
chr16	16472998	18426622	0.00312511	2	WaGa
chr16	18428621	18451083	-2.5822	0	WaGa
chr16	18451957	18466745	0.818158	4	WaGa
chr16	18470515	18488190	-2.26954	0	WaGa
chr16	18488690	18550359	0.585461	3	WaGa
chr16	18553406	21412513	-0.012993	2	WaGa
chr16	21413536	21436507	1.74483	7	WaGa
chr16	21437007	21845037	0.293711	3	WaGa
chr16	21845970	21899412	1.54866	6	WaGa
chr16	21899775	22524534	-0.00328596	2	WaGa
chr16	22525034	22547774	1.83132	8	WaGa
chr16	22548704	28352958	-0.0942261	2	WaGa
chr16	28353884	28474426	0.838209	4	WaGa
chr16	28478074	28659599	-0.284169	1	WaGa
chr16	28663253	28783884	0.947383	4	WaGa
chr16	28783884	29050160	-0.179745	2	WaGa
chr16	29053475	29552936	0.88387	4	WaGa
chr16	29553552	30200393	-0.104876	2	WaGa
chr16	30204274	30300044	1.04931	5	WaGa
chr16	30304480	90288884	-0.0161159	2	WaGa
chr17	6003	81188158	-0.0384615	2	WaGa
chr18	47395	78005277	-0.0306128	2	WaGa
chr19	60571	11831948	0.426458	3	WaGa
chr19	11832448	12756682	1.00327	5	WaGa
chr19	12757182	15662255	0.41309	3	WaGa
chr19	15662755	16130021	1.06412	5	WaGa
chr19	16130521	19896940	0.421191	3	WaGa
chr19	19897440	24461460	1.10879	5	WaGa
chr19	24461460	43025791	0.478952	3	WaGa
chr19	43026039	43883393	1.61678	7	WaGa
chr19	43883893	44319865	0.453607	3	WaGa
chr19	44320365	44892098	0.821117	4	WaGa
chr19	44892153	52568801	0.384234	3	WaGa
chr19	52568846	52920043	0.675992	3	WaGa
chr19	52920543	53572479	1.09639	5	WaGa
chr19	53572479	53854028	0.51586	3	WaGa
chr19	53854171	54007008	1.47999	6	WaGa
chr19	54007008	54377524	0.76922	4	WaGa
chr19	54377527	55241282	0.471034	3	WaGa
chr19	55246674	55263110	-2.20518	0	WaGa
chr19	55263737	55281361	-11.8895	0	WaGa
chr19	55282146	59110799	0.518984	3	WaGa
chr20	68259	62959343	0.478186	3	WaGa
chr21	150500	9825220	0.00161252	2	WaGa
chr21	9825720	11249761	0.925325	4	WaGa
chr21	11249761	48111049	-0.0455598	2	WaGa
chr22	150500	16159073	0.0204992	2	WaGa
chr22	16159573	16449859	1.7134	7	WaGa
chr22	16450359	21723832	-0.0106926	2	WaGa
chr22	21724332	21922145	-1.22236	0	WaGa
chr22	21922645	51237548	-0.0590151	2	WaGa
chrX	150500	155257641	-0.901905	1	WaGa
chrY	150772	59360647	0.646926	1	WaGa
