# Supplementary material for: Mutational Landscape of Virus- and UV-Associated Merkel Cell Carcinoma Cell Lines Is Comparable to Tumor Tissue
Source: Cancers (Basel). 2021 Feb 5;13(4):649. doi: 10.3390/cancers13040649 (PMC7914758; doi:10.3390/cancers13040649)
Supplement: Supplementary file 1 [file cancers-13-00649-s001.zip › 210129_fileS1_MCC_WES.Rmd]

---
title: "WES Analysis of MCC cell lines"
author: "Kai Horny"
date: '27th January 2021'
output: html_document
---

# Filtering of Variants

## Read data

```{r Read WES data}
library(maftools)
#Load in merged MAF File after annovar annotation
INPUT="//bi-medfiles.win.uni-due.de/translationale hautkrebsforschung/kai/projects/03_MCC_genomics/12_2018_WES_MCCcelllines/results/alignment_hg19/GATK_singlesample_calling/variantfiltering_annovar/maf_annovar2020/merged.maf"
maf <- read.maf(maf=INPUT)

virusstatus <- data.frame(sample=c("PeTa","PeTaTissue","WaGa","MKL-1","UM-MCC9","UM-MCC13","UM-MCC29","UM-MCC32","UM-MCC34","UKE-MCC3b"),
                          Virus.status=c("positive","positive","positive","positive","negative","positive","positive","negative","negative","positive"))
mccpos <- as.character(virusstatus[virusstatus$Virus.status=="positive",]$sample)
mccneg <- as.character(virusstatus[virusstatus$Virus.status=="negative",]$sample)
```

Formatting some columns prior to Filtering

```{r formatting}
#Since values are character, convert it to numeric
#as.numeric converts all "." to NA values, does not introduce additional NAs 

maf@data$ExAC_ALL <- as.numeric(maf@data$ExAC_ALL)
maf@maf.silent$ExAC_ALL <- as.numeric(maf@maf.silent$ExAC_ALL)

maf@data$`1000g2015aug_all` <- as.numeric(maf@data$`1000g2015aug_all`)
maf@maf.silent$`1000g2015aug_all` <- as.numeric(maf@maf.silent$`1000g2015aug_all`)

maf@data$exomegnomad211_AF <- as.numeric(maf@data$exomegnomad211_AF)
maf@maf.silent$exomegnomad211_AF <- as.numeric(maf@maf.silent$exomegnomad211_AF)

maf@data$genomegnomad211_AF <- as.numeric(maf@data$genomegnomad211_AF)
maf@maf.silent$genomegnomad211_AF <- as.numeric(maf@maf.silent$genomegnomad211_AF)

#convert Start and END Position to numeric
maf@data$Start_Position <- as.numeric(maf@data$Start_Position)
maf@maf.silent$Start_Position <- as.numeric(maf@maf.silent$Start_Position)

maf@data$End_Position <- as.numeric(maf@data$End_Position)
maf@maf.silent$End_Position <- as.numeric(maf@maf.silent$End_Position)
```

## Probe filter

just use variants that are within the specified probe region of whole exome sequencing

```{r}
library(data.table)
library(GenomicRanges)
library(regioneR)
#Get proberegions (or external file) as GRanges Object
proberegions <- fread("//bi-medfiles.win.uni-due.de/translationale hautkrebsforschung/kai/projects/03_MCC_genomics/12_2018_WES_MCCcelllines/data/agilent_sureselect_human_all_exon_v6/S07604514_Covered_pureBED.bed")
proberegions.gr <- toGRanges(data.frame(proberegions$V1,
                                        proberegions$V2,
                                        proberegions$V3))

#All Variations as GRanges Object
variants <- subsetMaf(maf, includeSyn = T, mafObj = F)
variants.gr <- lapply(levels(variants$Tumor_Sample_Barcode), function(x) {toGRanges(data.frame(variants[Tumor_Sample_Barcode==x]$Chromosome,variants[Tumor_Sample_Barcode==x]$Start_Position,variants[Tumor_Sample_Barcode==x]$End_Position,Hugo_Symbol=variants[Tumor_Sample_Barcode==x]$Hugo_Symbol, Tumor_Sample_Barcode=variants[Tumor_Sample_Barcode==x]$Tumor_Sample_Barcode))})
names(variants.gr) <- levels(variants$Tumor_Sample_Barcode)

#Now extract those variants from MAF file
variants.gr.filtered <- lapply(variants.gr,function(x) subsetByOverlaps(x,proberegions.gr))

#function for saving chrstartcombi of both objects, matching them and reassigning matched rows of variants file
extractGR <- function (target,ref) {
  #paste combination of chrname and startposition of hotspot variants
  chrstart.target <- paste(seqnames(target),start(target),sep="-")
  #paste combination of chrname and startposition of all variants
  chrstart.ref <- paste(ref$Chromosome,ref$Start_Position,sep="-")
  #match both combinations
  chrstartmatch <- match(chrstart.target,chrstart.ref)
  #extract variants which are matching
  ref.match <- ref[chrstartmatch,]
  ref.match
}

variants.filtered <- lapply(names(variants.gr.filtered),function(x) extractGR(variants.gr.filtered[[x]],variants[Tumor_Sample_Barcode==x]))

variants.filtered <- rbindlist(variants.filtered)

#converting to MAF object
maf.probefilt <- read.maf(variants.filtered)
```

## Quality-Filter

Quality VCF column contains entries "QualityFilteringSNP", "QualityfilteringINDEL","PASS" and "." from the Qualityfiltering. There are few Variants (~200-300) having shifted the Filtering entry to column V130, therefore giving Genotyping information from the VCF File in Column V131. However, all of these variants have a "." in the respective Filtering Column V130. By only allowing "PASS" variants to stay in data set, those variants are also filtered.

```{r qualityfilter}
maf.probefilt.qualfilt <- subsetMaf(maf.probefilt,query="Otherinfo10=='PASS'")
```

## SNP-Filter

Exclude known polymorphisms

### Examine SNP Filter threshold

Check how many variants actually have entries for certain databases.

As expected, gnomAD resource has the least % of missing mutations in total, especially the genomegnomad211 resource.

```{r}
variants <- rbind(maf.probefilt.qualfilt@data,maf.probefilt.qualfilt@maf.silent)
#Exome based databases
print("All Variants")
1- (sum(is.na(variants$ExAC_ALL)) / length(is.na(variants$ExAC_ALL)))
1- (sum(is.na(variants$exomegnomad211_AF)) / length(is.na(variants$exomegnomad211_AF)))
# Whole genome based databases
1- (sum(is.na(variants$genomegnomad211_AF)) / length(is.na(variants$genomegnomad211_AF)))
1- (sum(is.na(variants$`1000g2015aug_all`)) / length(is.na(variants$`1000g2015aug_all`)))
# in all databases
sum(!is.na(variants$ExAC_ALL) | !is.na(variants$exomegnomad211_AF) | !is.na(variants$genomegnomad211_AF) | !is.na(variants$`1000g2015aug_all`)) / length(!is.na(variants$ExAC_ALL) | !is.na(variants$exomegnomad211_AF) | !is.na(variants$genomegnomad211_AF) | !is.na(variants$`1000g2015aug_all`))

print("nonsilent variants")
1- (sum(is.na(maf.probefilt.qualfilt@data$ExAC_ALL)) / length(is.na(maf.probefilt.qualfilt@data$ExAC_ALL)))
1- (sum(is.na(maf.probefilt.qualfilt@data$exomegnomad211_AF)) / length(is.na(maf.probefilt.qualfilt@data$exomegnomad211_AF)))
1- (sum(is.na(maf.probefilt.qualfilt@data$genomegnomad211_AF)) / length(is.na(maf.probefilt.qualfilt@data$genomegnomad211_AF)))
1- (sum(is.na(maf.probefilt.qualfilt@data$`1000g2015aug_all`)) / length(is.na(maf.probefilt.qualfilt@data$`1000g2015aug_all`)))
sum(!is.na(maf.probefilt.qualfilt@data$ExAC_ALL) | !is.na(maf.probefilt.qualfilt@data$exomegnomad211_AF) | !is.na(maf.probefilt.qualfilt@data$genomegnomad211_AF) | !is.na(maf.probefilt.qualfilt@data$`1000g2015aug_all`)) / length(!is.na(maf.probefilt.qualfilt@data$ExAC_ALL) | !is.na(maf.probefilt.qualfilt@data$exomegnomad211_AF) | !is.na(maf.probefilt.qualfilt@data$genomegnomad211_AF) | !is.na(maf.probefilt.qualfilt@data$`1000g2015aug_all`))


print("silent variants")
1- (sum(is.na(maf.probefilt.qualfilt@maf.silent$ExAC_ALL)) / length(is.na(maf.probefilt.qualfilt@maf.silent$ExAC_ALL)))
1- (sum(is.na(maf.probefilt.qualfilt@maf.silent$exomegnomad211_AF)) / length(is.na(maf.probefilt.qualfilt@maf.silent$exomegnomad211_AF)))
1- (sum(is.na(maf.probefilt.qualfilt@maf.silent$genomegnomad211_AF)) / length(is.na(maf.probefilt.qualfilt@maf.silent$genomegnomad211_AF)))
1- (sum(is.na(maf.probefilt.qualfilt@maf.silent$`1000g2015aug_all`)) / length(is.na(maf.probefilt.qualfilt@maf.silent$`1000g2015aug_all`)))
sum(!is.na(maf.probefilt.qualfilt@maf.silent$ExAC_ALL) | !is.na(maf.probefilt.qualfilt@maf.silent$exomegnomad211_AF) | !is.na(maf.probefilt.qualfilt@maf.silent$genomegnomad211_AF) | !is.na(maf.probefilt.qualfilt@maf.silent$`1000g2015aug_all`)) / length(!is.na(maf.probefilt.qualfilt@maf.silent$ExAC_ALL) | !is.na(maf.probefilt.qualfilt@maf.silent$exomegnomad211_AF) | !is.na(maf.probefilt.qualfilt@maf.silent$genomegnomad211_AF) | !is.na(maf.probefilt.qualfilt@maf.silent$`1000g2015aug_all`))
```

Mutational burden before filtering:

```{r}
TMB_unfilt <- table(variants$Tumor_Sample_Barcode)
```

Calculating how many variants are left after applying a certain filtering threshold for available databases

```{r}
library(data.table)
library(ggplot2)
#define values of threshold to calculate mutational load
threshold = unique(sort(c(10^(seq(-1,-10,-0.1)),seq(0, 1.001, by=0.001))))

#Calculate mutload per threshold
exac.data <- list()
thousandg.data <- list()
exomegnomAD.data <- list()
genomegnomAD.data <- list()
exac.all.freq <- list()
exac.all.variants <- list()
thousandg.all.freq <- list()
thousandg.all.variants <- list()
exomegnomAD.all.freq <- list()
exomegnomAD.all.variants <- list()
genomegnomAD.all.freq <- list()
genomegnomAD.all.variants <- list()
exac.thousandg.all.data <- list()
exac.thousandg.all.variants <- list()
gnomAD.all.data <- list()
gnomAD.all.variants <- list()
all.all.data <- list()
all.all.variants <- list()
for (sample in c(mccneg,mccpos)) {
  #Extract VAF 
  exac.data[[sample]] <- c(maf.probefilt.qualfilt@data[Tumor_Sample_Barcode==sample]$ExAC_ALL,maf.probefilt.qualfilt@maf.silent[Tumor_Sample_Barcode==sample]$ExAC_ALL)
  thousandg.data[[sample]] <- c(maf.probefilt.qualfilt@data[Tumor_Sample_Barcode==sample]$`1000g2015aug_all`,maf.probefilt.qualfilt@maf.silent[Tumor_Sample_Barcode==sample]$`1000g2015aug_all`)
  exomegnomAD.data[[sample]] <- c(maf.probefilt.qualfilt@data[Tumor_Sample_Barcode==sample]$exomegnomad211_AF,maf.probefilt.qualfilt@maf.silent[Tumor_Sample_Barcode==sample]$exomegnomad211_AF)
  genomegnomAD.data[[sample]] <- c(maf.probefilt.qualfilt@data[Tumor_Sample_Barcode==sample]$genomegnomad211_AF,maf.probefilt.qualfilt@maf.silent[Tumor_Sample_Barcode==sample]$genomegnomad211_AF)
  
  #important assumption: set NA to 0 to get right counts.
  exac.data[[sample]][is.na(exac.data[[sample]])] <- 0
  thousandg.data[[sample]][is.na(thousandg.data[[sample]])] <- 0
  exomegnomAD.data[[sample]][is.na(exomegnomAD.data[[sample]])] <- 0
  genomegnomAD.data[[sample]][is.na(genomegnomAD.data[[sample]])] <- 0
  
  #Cut out data beneath threshold and count occurrences for mutational load
  exac.all.freq[[sample]] = table(cut(exac.data[[sample]], threshold, right=FALSE) )
  exac.all.variants[[sample]] = c(0, cumsum(exac.all.freq[[sample]]))

  thousandg.all.freq[[sample]] = table(cut(thousandg.data[[sample]], threshold, right=FALSE) )
  thousandg.all.variants[[sample]] = c(0, cumsum(thousandg.all.freq[[sample]]))
  
  exomegnomAD.all.freq[[sample]] = table(cut(exomegnomAD.data[[sample]], threshold, right=FALSE) )
  exomegnomAD.all.variants[[sample]] = c(0, cumsum(exomegnomAD.all.freq[[sample]]))
  
  genomegnomAD.all.freq[[sample]] = table(cut(genomegnomAD.data[[sample]], threshold, right=FALSE) )
  genomegnomAD.all.variants[[sample]] = c(0, cumsum(genomegnomAD.all.freq[[sample]]))
  
  #for exac and thousandgenomes filtered
  exac.thousandg.all.data[[sample]] = data.frame(exac=exac.data[[sample]],thousandg=thousandg.data[[sample]])
  exac.thousandg.all.variants[[sample]] = unlist(lapply(threshold,function(x) sum(exac.thousandg.all.data[[sample]]$exac < x & exac.thousandg.all.data[[sample]]$thousandg < x)))
  
  #for gnomAD filtered completely
  gnomAD.all.data[[sample]] = data.frame(exome=exomegnomAD.data[[sample]],genome=genomegnomAD.data[[sample]])
  gnomAD.all.variants[[sample]] = unlist(lapply(threshold,function(x) sum(gnomAD.all.data[[sample]]$exome < x & gnomAD.all.data[[sample]]$genome < x)))
  
  #with all filtered
  all.all.data[[sample]] = data.frame(exac=exac.data[[sample]],thousandg=thousandg.data[[sample]],exome=exomegnomAD.data[[sample]],genome=genomegnomAD.data[[sample]])
  all.all.variants[[sample]] = unlist(lapply(threshold,function(x) sum(all.all.data[[sample]]$exome < x & all.all.data[[sample]]$genome < x & all.all.data[[sample]]$exac < x & all.all.data[[sample]]$thousandg < x)))
}

#formatting data to long format
exac.all <- melt(cbind(threshold, data.frame(exac.all.variants)), id.vars=c("threshold"), variable.name="Tumor_Sample_Barcode",value.name="Variants")
thousandg.all <- melt(cbind(threshold, data.frame(thousandg.all.variants)), id.vars=c("threshold"), variable.name="Tumor_Sample_Barcode",value.name="Variants")
exomegnomAD.all <- melt(cbind(threshold, data.frame(exomegnomAD.all.variants)), id.vars=c("threshold"), variable.name="Tumor_Sample_Barcode",value.name="Variants")
genomegnomAD.all <- melt(cbind(threshold, data.frame(genomegnomAD.all.variants)), id.vars=c("threshold"), variable.name="Tumor_Sample_Barcode",value.name="Variants")
exac.thousandg.all <- melt(cbind(threshold, data.frame(exac.thousandg.all.variants)), id.vars=c("threshold"), variable.name="Tumor_Sample_Barcode",value.name="Variants")
gnomAD.all <- melt(cbind(threshold, data.frame(gnomAD.all.variants)), id.vars=c("threshold"), variable.name="Tumor_Sample_Barcode",value.name="Variants")
all.all <- melt(cbind(threshold, data.frame(all.all.variants)), id.vars=c("threshold"), variable.name="Tumor_Sample_Barcode",value.name="Variants")

#exclude zero threshold
exac.all <- exac.all[!exac.all$threshold==0,]
thousandg.all <- thousandg.all[!thousandg.all$threshold==0,]
exomegnomAD.all <- exomegnomAD.all[!exomegnomAD.all$threshold==0,]
genomegnomAD.all <- genomegnomAD.all[!genomegnomAD.all$threshold==0,]
exac.thousandg.all <- exac.thousandg.all[!exac.thousandg.all$threshold==0,]
gnomAD.all <- gnomAD.all[!gnomAD.all$threshold==0,]
all.all <- all.all[!all.all$threshold==0,]

#order levels for plots
exac.all$Tumor_Sample_Barcode <- factor(exac.all$Tumor_Sample_Barcode, levels=sub("-",".",c(mccneg,mccpos)))
thousandg.all$Tumor_Sample_Barcode <- factor(thousandg.all$Tumor_Sample_Barcode, levels=sub("-",".",c(mccneg,mccpos)))
exomegnomAD.all$Tumor_Sample_Barcode <- factor(exomegnomAD.all$Tumor_Sample_Barcode, levels=sub("-",".",c(mccneg,mccpos)))
genomegnomAD.all$Tumor_Sample_Barcode <- factor(genomegnomAD.all$Tumor_Sample_Barcode, levels=sub("-",".",c(mccneg,mccpos)))
exac.thousandg.all$Tumor_Sample_Barcode <- factor(exac.thousandg.all$Tumor_Sample_Barcode, levels=sub("-",".",c(mccneg,mccpos)))
gnomAD.all$Tumor_Sample_Barcode <- factor(gnomAD.all$Tumor_Sample_Barcode, levels=sub("-",".",c(mccneg,mccpos)))
all.all$Tumor_Sample_Barcode <- factor(all.all$Tumor_Sample_Barcode, levels=sub("-",".",c(mccneg,mccpos)))

```

Examine Filtering for gnomAD genome database (included in Figure S1)

```{r}
genomegnomAD.all$Tumor_Sample_Barcode <- as.character(genomegnomAD.all$Tumor_Sample_Barcode)
genomegnomAD.all$Tumor_Sample_Barcode <- sub("[.]","-",genomegnomAD.all$Tumor_Sample_Barcode)
genomegnomAD.all$Tumor_Sample_Barcode <- factor(genomegnomAD.all$Tumor_Sample_Barcode,levels=c(mccneg,mccpos))

#Normalization to % of unfiltered mutload
genomegnomAD.all.norm <- genomegnomAD.all

for (sample in names(TMB_unfilt)) {
  genomegnomAD.all.norm[genomegnomAD.all.norm$Tumor_Sample_Barcode==sample,]$Variants <- genomegnomAD.all.norm[genomegnomAD.all.norm$Tumor_Sample_Barcode==sample,]$Variants / TMB_unfilt[sample]  
}

library(RColorBrewer)
getsamplecolors1 <- colorRampPalette(colors = c("white",brewer.pal(3,"Set1")[2]))
getsamplecolors2 <- colorRampPalette(colors = c("white",brewer.pal(3,"Set1")[1]))

samplecolors <- c(getsamplecolors1(5)[3:5],getsamplecolors2(8)[2:8])
names(samplecolors) <- c(mccneg,mccpos)

library(ggplot2)

genomegnomAD.all.plot <- ggplot(data=genomegnomAD.all) +
  geom_line(aes(x=threshold, y=Variants, color=Tumor_Sample_Barcode), size=.5) +
  scale_y_continuous(breaks = seq(0,max(genomegnomAD.all$Variants),signif(max(genomegnomAD.all$Variants),digits=1)/20)) +
  scale_x_continuous(breaks=seq(0,1,0.1)) +
  scale_color_manual(values = samplecolors) +
  #geom_vline(xintercept = 0.00001) +
  ggtitle("") +
  theme_bw() +
  theme(axis.text.x = element_text(angle=90,vjust=0.5),
        axis.text = element_text(size = 11),
        axis.title = element_text(size=11),
        legend.text = element_text(size = 11),
        legend.title = element_blank(),
        axis.line = element_line())
  
genomegnomAD.all.logplot <- ggplot(data=genomegnomAD.all) +
  geom_line(aes(x=threshold, y=Variants, color=Tumor_Sample_Barcode), size=.5) +
  scale_y_continuous(breaks = seq(0,max(genomegnomAD.all$Variants),signif(max(genomegnomAD.all$Variants),digits=1)/20)) +
  scale_x_log10(breaks=10^(-10:0)) +
  scale_color_manual(values = samplecolors) +
  #geom_vline(xintercept = 0.00001) +
  ggtitle("") +
  theme_bw() +
  theme(axis.text.x = element_text(angle=90,vjust=0.5),
        axis.text = element_text(size = 11),
        axis.title = element_text(size=11),
        legend.text = element_text(size = 11),
        legend.title = element_blank(),
        axis.line = element_line())

genomegnomAD.all.norm.plot <- ggplot(data=genomegnomAD.all.norm) +
  geom_line(aes(x=threshold, y=Variants, color=Tumor_Sample_Barcode), size=.5) +
  scale_y_continuous(breaks = seq(0,1,0.1)) +
  scale_x_continuous(breaks=seq(0,1,0.1)) +
  scale_color_manual(values = samplecolors) +
  labs(x="filtering threshold", y="Percentage of mutations left after filtering") +
  #geom_vline(xintercept = 0.00001) +
  ggtitle("") +
  theme_bw() +
  theme(axis.text.x = element_text(angle=90,vjust=0.5),
        axis.text = element_text(size = 11),
        axis.title = element_text(size=11),
        legend.text = element_text(size = 11),
        legend.title = element_blank(),
        axis.line = element_line())
  
genomegnomAD.all.norm.logplot <- ggplot(data=genomegnomAD.all.norm) +
  geom_line(aes(x=threshold, y=Variants, color=Tumor_Sample_Barcode), size=.5) +
  scale_y_continuous(breaks = seq(0,1,0.1)) +
  scale_x_log10(breaks=10^(-10:0)) +
  scale_color_manual(values = samplecolors) +
  labs(x="filtering threshold", y="Percentage of mutations left after filtering") +
  #geom_vline(xintercept = 0.00001) +
  ggtitle("") +
  theme_bw() +
  theme(axis.text.x = element_text(angle=90,vjust=0.5),
        axis.text = element_text(size = 11),
        axis.title = element_text(size=11),
        legend.text = element_text(size = 11),
        legend.title = element_blank(),
        axis.line = element_line())

ggsave(paste0(OUTPUT,"figs/filtering-genomegnomAD-leg-nolog.svg"),genomegnomAD.all.plot,device=svg, width = 5,height = 5)
ggsave(paste0(OUTPUT,"figs/filtering-genomegnomAD-leg-log.svg"),genomegnomAD.all.logplot,device=svg, width = 5,height = 5)
ggsave(paste0(OUTPUT,"figs/filtering-genomegnomAD-leg-norm-nolog.svg"),genomegnomAD.all.norm.plot,device=svg, width = 5,height = 5)
ggsave(paste0(OUTPUT,"figs/filtering-genomegnomAD-leg-norm-log.svg"),genomegnomAD.all.norm.logplot,device=svg, width = 5,height = 5)

#nolegend for figure arrangement
ggsave(paste0(OUTPUT,"figs/filtering-genomegnomAD-nolog.svg"),genomegnomAD.all.plot + theme(legend.position = "none"),device=svg, width = 4,height = 5)
ggsave(paste0(OUTPUT,"figs/filtering-genomegnomAD-log.svg"),genomegnomAD.all.logplot + theme(legend.position = "none"),device=svg, width = 4,height = 5)
ggsave(paste0(OUTPUT,"figs/filtering-genomegnomAD-norm-nolog.svg"),genomegnomAD.all.norm.plot + theme(legend.position = "none"),device=svg, width = 4,height = 5)
ggsave(paste0(OUTPUT,"figs/filtering-genomegnomAD-norm-log.svg"),genomegnomAD.all.norm.logplot + theme(legend.position = "none"),device=svg, width = 4,height = 5)
```

Examine Filtering only for single samples using different databases

```{r}
com.all <- rbind(cbind(exac.all,db="ExAC"),
                 cbind(thousandg.all,db="1000G"),
                 cbind(exomegnomAD.all,db="gnomAD-exome"),
                 cbind(genomegnomAD.all,db="gnomAD-genome"),
                 cbind(exac.thousandg.all,db="exac-thousandg"),
                 cbind(gnomAD.all,db="gnomAD"),
                 cbind(all.all,db="all"))

comparisonplot <- list()
comparisonplot.log <- list()
for (sample in sub("-",".",c(mccneg,mccpos))) {
  comparisonplot[[sample]] <- ggplot(data=com.all[com.all$Tumor_Sample_Barcode==sample,]) +
    geom_line(aes(x=threshold, y=Variants, color=db)) +
    scale_y_continuous(breaks = seq(0,max(com.all[com.all$Tumor_Sample_Barcode==sample,]$Variants)+10000,signif(max(com.all[com.all$Tumor_Sample_Barcode==sample,]$Variants),digits=1)/20)) +
    scale_x_continuous(breaks=seq(0,1,0.05)) +
    #geom_vline(xintercept = 0.00001) +
    ggtitle(sample) +
    theme_bw() +
    theme(axis.text.x = element_text(angle=90,vjust=0.5),
          axis.text = element_text(size = 11),
          axis.title = element_text(size=11),
          legend.text = element_text(size = 11),
          legend.title = element_blank(),
          #panel.grid = element_blank(),
          #panel.border = element_blank(),
          axis.line = element_line())

  comparisonplot.log[[sample]] <- ggplot(data=com.all[com.all$Tumor_Sample_Barcode==sample,]) +
    geom_line(aes(x=threshold, y=Variants, color=db)) +
    scale_y_continuous(breaks = seq(0,max(com.all[com.all$Tumor_Sample_Barcode==sample,]$Variants)+10000,signif(max(com.all[com.all$Tumor_Sample_Barcode==sample,]$Variants),digits=1)/20)) +
    scale_x_log10(breaks=10^(-10:0)) +
    #geom_vline(xintercept = 0.00001) +
    ggtitle(sample) +
    theme_bw() +
    theme(axis.text.x = element_text(angle=90,vjust=0.5),
          axis.text = element_text(size = 11),
          axis.title = element_text(size=11),
          legend.text = element_text(size = 11),
          legend.title = element_blank(),
          #panel.grid = element_blank(),
          #panel.border = element_blank(),
          axis.line = element_line())
}
```

```{r}
comparisonplot
```

```{r}
comparisonplot.log
```

Save plot of WaGa for Supplementaries as example for all others

```{r}
ggsave(paste0(OUTPUT,"figs/filtering-waga-nolog-leg.svg"),comparisonplot$WaGa,device=svg, width = 5,height = 5)
ggsave(paste0(OUTPUT,"figs/filtering-waga-log-leg.svg"),comparisonplot.log$WaGa,device=svg, width = 5,height = 5)

ggsave(paste0(OUTPUT,"figs/filtering-waga-nolog.svg"),comparisonplot$WaGa + theme(legend.position = "none"),device=svg, width = 4,height = 5)
ggsave(paste0(OUTPUT,"figs/filtering-waga-log.svg"),comparisonplot.log$WaGa + theme(legend.position = "none"),device=svg, width = 4,height = 5)
```

### SNP Filtering

```{r snpfiltering}
maf.probefilt.qualfilt.genomegnomad <- subsetMaf(maf.probefilt.qualfilt,query="(is.na(`genomegnomad211_AF`) | `genomegnomad211_AF`<0.00001)")
```

Calculate % of filtered variants
```{r}
variants.filt <- subsetMaf(maf.probefilt.qualfilt.genomegnomad,includeSyn = T,mafObj = F)
TMB_filt <- table(variants.filt$Tumor_Sample_Barcode)

#% filtered
percentfilt <- 1- (TMB_filt / TMB_unfilt)

mean(percentfilt[mccneg])
mean(percentfilt[mccpos][-2])
```

# Code for saving and loading filtered MAF object to not rerun everything

## save

```{r}
OUTPUT="//bi-medfiles.win.uni-due.de/translationale hautkrebsforschung/kai/projects/03_MCC_genomics/12_2018_WES_MCCcelllines/paper/"

#probefiltered + qualfiltered + snpfiltered
save(file = paste0(OUTPUT,"MAFobject-probefilt-qualfilt.RData"), maf.probefilt.qualfilt)
save(file = paste0(OUTPUT,"MAFobject-probefilt-qualfilt-snpfiltgnomAD.RData"), maf.probefilt.qualfilt.genomegnomad)
```

## read and rename

```{r setup}
library(maftools)
OUTPUT="//bi-medfiles.win.uni-due.de/translationale hautkrebsforschung/kai/projects/03_MCC_genomics/12_2018_WES_MCCcelllines/paper/"

load(paste0(OUTPUT,"MAFobject-probefilt-qualfilt-snpfiltgnomAD.RData"))

maf <- maf.probefilt.qualfilt.genomegnomad
rm(maf.probefilt.qualfilt.genomegnomad)
```

Save filtered MAF file as Table S1:
```{r}
allvariants <-  rbind(maf@data,maf@maf.silent)
write.csv(allvariants,file = paste0(OUTPUT,"tables1_variants.csv"),row.names = F)
```

# Mutational Burden

Normalization and Visualization of Mutational Burden

```{r}
library(data.table, quietly = T)
#Load in all Mutations and Mutation type of chosen samples
mutload.nonsilent <- data.table(maf@data$Tumor_Sample_Barcode,maf@data$Variant_Classification)
mutload.silent <- data.table(maf@maf.silent$Tumor_Sample_Barcode,maf@maf.silent$Variant_Classification)
mutload.all <- rbind(mutload.nonsilent,mutload.silent)

#rename Variant Classes for plot
mutload.all$V2 <- as.character(mutload.all$V2)
mutload.all[mutload.all$V2=="",]$V2 <- "Unknown"
mutload.all[V2=="RNA"]$V2 <- "ncRNA"
mutload.all[V2=="Frame_Shift_Del"]$V2 <- "Frame-Shift InDel"
mutload.all[V2=="Frame_Shift_Ins"]$V2 <- "Frame-Shift InDel"
mutload.all[V2=="In_Frame_Del"]$V2 <- "In-Frame InDel"
mutload.all[V2=="In_Frame_Ins"]$V2 <- "In-Frame InDel"
mutload.all[V2=="5'UTR"]$V2 <- "Flanking Region"
mutload.all[V2=="3'UTR"]$V2 <- "Flanking Region"
mutload.all[V2=="5'Flank"]$V2 <- "Flanking Region"
mutload.all[V2=="3'Flank"]$V2 <- "Flanking Region"
mutload.all[V2=="IGR"]$V2 <- "Intergenic Region"
mutload.all$V2 <- factor(mutload.all$V2)

#Get proberegions of the Agilent SureSelect Kit V6 and calculate exomelength
proberegions <- fread("//bi-medfiles.win.uni-due.de/translationale hautkrebsforschung/kai/projects/03_MCC_genomics/12_2018_WES_MCCcelllines/data/agilent_sureselect_human_all_exon_v6/S07604514_Covered_pureBED.bed")
exomelength <- sum(abs(proberegions$V3 - proberegions$V2))

#create Data frame from counting table and melt
mutload.all.df <- cbind(Tumor_Sample_Barcode=row.names(table(mutload.all)),
                        as.data.frame.matrix(table(mutload.all)))
mutload.all.df.melted <- melt(mutload.all.df, id.vars = "Tumor_Sample_Barcode")
  
#relevel factors for ordered plot
mutload.all.df.melted$Tumor_Sample_Barcode <- factor(mutload.all.df.melted$Tumor_Sample_Barcode, levels=c(mccneg,mccpos))
mutload.all.df.melted$variable <- factor(mutload.all.df.melted$variable, levels=c("Splice_Site","In-Frame InDel","Frame-Shift InDel","Nonsense_Mutation","Nonstop_Mutation","Missense_Mutation","Silent","Intron","Intergenic Region","Flanking Region","ncRNA","Unknown"))

#Normalize to mutations per megabase
mutload.all.df.melted$valuenorm <- (mutload.all.df.melted$value/exomelength)*1000000

#Plotting
library(RColorBrewer,quietly = T)
library(ggplot2,quietly = T)

color1 <- rev(brewer.pal(9, "Reds")[4:9])
color2 <- brewer.pal(9, "Greens")[5:9]

mutload.plot <- ggplot() +
  geom_bar(
    data=mutload.all.df.melted,
    aes(x=Tumor_Sample_Barcode,y=value,fill=variable),
    stat="identity",
    position="stack"
  ) +
  scale_y_continuous(breaks=seq(0,10000,10000/20), labels=scales::comma) +
  scale_fill_manual(values = c(color1,color2,"gray")) +
  labs(x="sample",y="no. of variants") +
  theme_bw() +
  theme(axis.text.x = element_text(angle=60, hjust=1,vjust=1),
        axis.text = element_text(size = 11),
        legend.text = element_text(size = 11),
        legend.title = element_blank(),
        panel.grid = element_blank(),
        panel.border = element_blank(),
        axis.line = element_line(),
        axis.title.x = element_blank())
  
mutloadnorm.plot <- ggplot() +
  geom_bar(
    data=mutload.all.df.melted,
    aes(x=Tumor_Sample_Barcode,y=valuenorm,fill=variable),
    stat="identity",
    position="stack"
  ) +
  scale_y_continuous(breaks=seq(0,100,100/20), labels=scales::comma) +
  scale_fill_manual(values = c(color1,color2,"gray")) +
  labs(x="sample",y="mutations per Mbp") +
  theme_bw() +
  theme(axis.text.x = element_text(angle=60, hjust=1,vjust=1),
        axis.text = element_text(size = 11),
        legend.text = element_text(size = 11),
        legend.title = element_blank(),
        panel.grid = element_blank(),
        panel.border = element_blank(),
        axis.line = element_line(),
        axis.title.x = element_blank())

mutload.plot
mutloadnorm.plot

#save for plotting without legend
ggsave(paste0(OUTPUT,"figs/mutload_noleg.svg"),mutload.plot + theme(legend.position = "none"),device=svg, width = 4,height = 5)
ggsave(paste0(OUTPUT,"figs/mutloadnorm_noleg.svg"),mutloadnorm.plot + theme(legend.position = "none"),device=svg, width = 4,height = 5)
#save for plotting with legend
ggsave(paste0(OUTPUT,"figs/mutload_leg.svg"),mutload.plot,device=svg, width = 5,height = 5)
ggsave(paste0(OUTPUT,"figs/mutloadnorm_leg.svg"),mutloadnorm.plot,device=svg, width = 5,height = 5)
```

Calculate values that were mentioned in Publication regarding mutational burden

```{r}
#get Mutational load per class per sample
mutloadperclass <- mutload.all.df[,-1]
mutloadperclass.norm <- (mutloadperclass/exomelength)*1000000
mutloadperclass.percent <- mutloadperclass / rowSums(mutloadperclass)

silentclasses <- c("Silent","Intron","Intergenic Region","Flanking Region","ncRNA")
nonsilentclasses <- c("Splice_Site","In-Frame InDel","Frame-Shift InDel","Nonsense_Mutation","Nonstop_Mutation","Missense_Mutation")
mccposnopetatissue <- mccpos[-which(mccpos == "PeTaTissue")]

#MCC negative
mean(rowSums(mutloadperclass.norm[mccneg,])) #mutational burden mean norm
mean(rowSums(mutloadperclass[mccneg,])) #mutational burden mean abs
mean(rowSums(mutloadperclass.norm[mccneg,silentclasses])) #silent norm
mean(rowSums(mutloadperclass[mccneg,silentclasses])) #silent abs
mean(rowSums(mutloadperclass.percent[mccneg,silentclasses])) #silent percent
mean(rowSums(mutloadperclass.norm[mccneg,nonsilentclasses])) #nonsilent norm
mean(rowSums(mutloadperclass[mccneg,nonsilentclasses])) #nonsilent abs
mean(rowSums(mutloadperclass.percent[mccneg,nonsilentclasses])) #nonsilent percent

sort(colMeans(mutloadperclass.percent[mccneg,]))

#MCC positive
mean(rowSums(mutloadperclass.norm[mccposnopetatissue,])) #mutational burden mean norm
mean(rowSums(mutloadperclass[mccposnopetatissue,])) #mutational burden mean abs
mean(rowSums(mutloadperclass.norm[mccposnopetatissue,silentclasses])) #silent norm
mean(rowSums(mutloadperclass[mccposnopetatissue,silentclasses])) #silent abs
mean(rowSums(mutloadperclass.percent[mccposnopetatissue,silentclasses])) #silent percent
mean(rowSums(mutloadperclass.norm[mccposnopetatissue,nonsilentclasses])) #nonsilent norm
mean(rowSums(mutloadperclass[mccposnopetatissue,nonsilentclasses])) #nonsilent abs
mean(rowSums(mutloadperclass.percent[mccposnopetatissue,nonsilentclasses])) #nonsilent percent

sort(colMeans(mutloadperclass.percent[mccposnopetatissue,]))
```

# Mutation types for all SNVs

```{r}
#First, extract all SNVs from the dataset. We use the Variant_Type=="SNP" flag for this. We filter out all InDels in this flag by removing those with Reference/Tumor Allele of "-" or "0".
samplenames.nonsilent <- maf@data[Variant_Type=="SNP" & Tumor_Seq_Allele2!="-" & Reference_Allele!="-" & Reference_Allele!=0 & Tumor_Seq_Allele2!=0]$Tumor_Sample_Barcode
ref.nonsilent <- maf@data[Variant_Type=="SNP" & Tumor_Seq_Allele2!="-" & Reference_Allele!="-" & Reference_Allele!=0 & Tumor_Seq_Allele2!=0]$Reference_Allele
alt.nonsilent <- maf@data[Variant_Type=="SNP" & Tumor_Seq_Allele2!="-" & Reference_Allele!="-" & Reference_Allele!=0 & Tumor_Seq_Allele2!=0]$Tumor_Seq_Allele2

samplenames.silent <- maf@maf.silent[Variant_Type=="SNP" & Tumor_Seq_Allele2!="-"  & Reference_Allele!="-" & Reference_Allele!=0 & Tumor_Seq_Allele2!=0]$Tumor_Sample_Barcode
ref.silent <- maf@maf.silent[Variant_Type=="SNP" & Tumor_Seq_Allele2!="-"  & Reference_Allele!="-" & Reference_Allele!=0 & Tumor_Seq_Allele2!=0]$Reference_Allele
alt.silent <- maf@maf.silent[Variant_Type=="SNP" & Tumor_Seq_Allele2!="-"  & Reference_Allele!="-" & Reference_Allele!=0 & Tumor_Seq_Allele2!=0]$Tumor_Seq_Allele2

muttype.nonsilent <- data.table(V1=samplenames.nonsilent,V2=paste(ref.nonsilent,alt.nonsilent,sep=">"))
muttype.silent <- data.table(V1=samplenames.silent,V2=paste(ref.silent,alt.silent,sep=">"))
muttype <- rbind(muttype.nonsilent,muttype.silent)

#merge complementary classes
muttype[V2=="G>A",]$V2 <- "C>T"
muttype[V2=="G>C",]$V2 <- "C>G"
muttype[V2=="G>T",]$V2 <- "C>A"
muttype[V2=="T>A",]$V2 <- "A>T"
muttype[V2=="T>C",]$V2 <- "A>G"
muttype[V2=="T>G",]$V2 <- "A>C"

#normalization to sample mutload
titv.norm.temp <- as.data.frame.matrix(table(muttype)) / rowSums(as.data.frame.matrix(table(muttype)))
titv.norm <- cbind(Tumor_Sample_Barcode=row.names(titv.norm.temp),titv.norm.temp)
titv.norm.melt <- melt(titv.norm, id.vars = "Tumor_Sample_Barcode")

#Set Colours
muttype.getPalette1 = colorRampPalette(c("white",brewer.pal(4,"Set1")[1]))
muttype.getPalette2 = colorRampPalette(c("white",brewer.pal(4,"Set1")[2]))
muttype.colors <- c(muttype.getPalette2(5)[3:5],muttype.getPalette1(5)[3:5])

#ordering graph
titv.norm.melt$Tumor_Sample_Barcode <- factor(titv.norm.melt$Tumor_Sample_Barcode, levels=c(mccneg,mccpos))
titv.norm.melt$variable <- factor(titv.norm.melt$variable, levels=levels(factor(muttype$V2)))

#Plot
titv.norm.plot <- ggplot() +
    geom_bar(
      data=titv.norm.melt,
      aes(x=Tumor_Sample_Barcode,y=value,fill=variable),
      stat="identity",
      position="stack"
    ) +
  scale_y_continuous(breaks=seq(0,1,1/10)) +
  scale_fill_manual(values = muttype.colors) +
  labs(x="sample",y="Percentage of Variants") +
  theme_bw() +
  theme(axis.text.x = element_text(angle=60, hjust=1,vjust=1),
        axis.text = element_text(size = 11),
        legend.text = element_text(size = 11),
        legend.title = element_blank(),
        panel.grid = element_blank(),
        panel.border = element_blank(),
        axis.line = element_line(),
        axis.title.x = element_blank())

titv.norm.plot

ggsave(paste0(OUTPUT,"figs/titv_noleg.svg"),titv.norm.plot + theme(legend.position = "none"),device=svg, width = 4,height = 5)
ggsave(paste0(OUTPUT,"figs/titv_leg.svg"),titv.norm.plot,device=svg, width = 5,height = 5)
```

# Mutational Signatures

## Trinucleotide context frequencies (TCF)

using MutationalPatterns package

### create TCF

```{r}
library(regioneR, quietly = T)
#First need to convert all SNPs from MAF Format to GRanges. use same SNV definition as in previous code
variants <- rbind(maf@data[Variant_Type=="SNP" & Tumor_Seq_Allele2!="-" & Reference_Allele!="-" & Reference_Allele!=0 & Tumor_Seq_Allele2!=0],maf@maf.silent[Variant_Type=="SNP" & Tumor_Seq_Allele2!="-" & Reference_Allele!="-" & Reference_Allele!=0 & Tumor_Seq_Allele2!=0])

variants.gr.all <- lapply(levels(variants$Tumor_Sample_Barcode), function(x) {
  toGRanges(
    data.frame(variants[Tumor_Sample_Barcode==x]$Chromosome,
               variants[Tumor_Sample_Barcode==x]$Start_Position,
               variants[Tumor_Sample_Barcode==x]$End_Position,
               REF=variants[Tumor_Sample_Barcode==x]$Reference_Allele,
               ALT=variants[Tumor_Sample_Barcode==x]$Tumor_Seq_Allele2,
               QUAL=variants[Tumor_Sample_Barcode==x]$Otherinfo9,
               FILTER=variants[Tumor_Sample_Barcode==x]$Otherinfo10
    )
  )
})

names(variants.gr.all) <- levels(variants$Tumor_Sample_Barcode)
variants.gr.all <- GRangesList(variants.gr.all)

library(MutationalPatterns, quietly = T)
library(BSgenome.Hsapiens.UCSC.hg19, quietly = T)
#create Mutation matrix using Mutational pattern
tcfmatrix <- mut_matrix(vcf_list = variants.gr.all, ref_genome = "BSgenome.Hsapiens.UCSC.hg19")
```

### Plot TCF

```{r}
#colors
tcf.colors <- c(brewer.pal(3,"Set2")[3],"black",brewer.pal(3,"Set1")[1],brewer.pal(9,"Set1")[9],brewer.pal(9,"Set1")[3],brewer.pal(9,"Set3")[8])

PlottnmBarplot <- function(tcfmatrix) {
  tcf.bardata <- list()
  tcf.colorfill <- list()
  tcf.barplots <- list()
  for (i in 1:ncol(tcfmatrix)) {
    #melt data
    tcf.bardata[[i]] <- reshape2::melt(tcfmatrix[,i])
    #normalize to relative contribution
    tcf.bardata[[i]]$value <- tcf.bardata[[i]]$value / sum(tcf.bardata[[i]]$value)
    tcf.colorfill[[i]] <- substr(rownames(tcf.bardata[[i]]),start=3L,stop=5L)
    tcf.barplots[[i]] <- ggplot() +
    geom_bar(
      data=cbind(tcf=factor(rownames(tcf.bardata[[i]]), levels=rownames(tcf.bardata[[i]])),tcf.bardata[[i]],tcf.colorfill[[i]]),
      aes(x=tcf, y=value, fill=tcf.colorfill[[i]]),
      stat="identity",
      position="dodge",
      col="black"
    ) + 
    scale_fill_manual(values=tcf.colors) +
    scale_y_continuous(breaks=seq(0,0.25,0.05)) +
    coord_cartesian(ylim = c(0,0.2)) +
    labs(title=colnames(tcfmatrix)[i],x="Trinucleotide context frequency", y="fraction") +
    theme_bw() +
    theme(axis.text.x=element_text(angle=90, hjust=1,vjust=0.5))
  }
  tcf.barplots
}

tcfplots <- PlottnmBarplot(tcfmatrix)
names(tcfplots) <- colnames(tcfmatrix)

tcfplots

for (x in names(tcfplots)) ggsave(paste0(OUTPUT,"figs/tcfmatrix-",x,".svg"),tcfplots[[x]] + theme(legend.position = "none"),device=svg, width=12)
```

## Fit Mutational signatures

### Load reference mutational signatures from COSMIC databases (version 3.1)

Downloaded from https://cancer.sanger.ac.uk/cosmic/signatures 

```{r}
# Prepare Cancer Signatures from COSMIC
sp_url_v31 <- file.path("//bi-medfiles.win.uni-due.de/translationale hautkrebsforschung/kai/db/cosmic/signatures/version31/COSMIC_Mutational_Signatures_v3.1.csv")
cancer_signatures_v31 <- read.csv(sp_url_v31)

#convert factors to numerics
factorcolumns <- colnames(cancer_signatures_v31)[c(-1,-2)][which(unlist(lapply(colnames(cancer_signatures_v31)[c(-1,-2)], function(x) class(cancer_signatures_v31[,x]))) == "factor")]
for (cols in factorcolumns) {
  cancer_signatures_v31[,cols] <- as.numeric(as.character(cancer_signatures_v31[,cols]))
  cancer_signatures_v31[,cols][is.na(cancer_signatures_v31[,cols])] <- 0
}

#create Somatic.Mutation.Type column
context31 <- strsplit(as.character(cancer_signatures_v31$Subtype),split="")
cancer_signatures_v31$Somatic.Mutation.Type <- factor(unlist(lapply(1:length(context31), function(x) paste0(context31[[x]][1],
                                                                                                         "[",as.character(cancer_signatures_v31$Type)[x],"]",
                                                                                                         context31[[x]][3]))))
# Match the order of the mutation types to MutationalPatterns standard
new_order_v31 = match(row.names(tcfmatrix), cancer_signatures_v31$Somatic.Mutation.Type)
# Reorder cancer signatures dataframe
cancer_signatures_v31 = cancer_signatures_v31[as.vector(new_order_v31),]
# Add trinucletiode changes names as row.names
row.names(cancer_signatures_v31) = cancer_signatures_v31$Somatic.Mutation.Type
# Keep only 96 contributions of the signatures in matrix
cancer_signatures_v31 = as.matrix(cancer_signatures_v31[,-c(1,2,length(cancer_signatures_v31))])
signatures.cosmic.v31 <- as.data.frame(t(cancer_signatures_v31))
```

### Similarity of TNM Matrix with Reference Signatures

```{r}
#Adapt plotting function from MutationalPatterns for changing plot slightly
plot_cosine_heatmap_t <- function(cos_sim_matrix,col_order) {
  cos_sim_matrix.m = reshape2::melt(cos_sim_matrix)
  colnames(cos_sim_matrix.m) = c("Sample", "Signature", "Cosine.sim")
  cos_sim_matrix.m$Signature = factor(cos_sim_matrix.m$Signature,levels = rev(colnames(cos_sim_matrix)))
  cos_sim_matrix.m$Sample = factor(cos_sim_matrix.m$Sample,levels = c(mccneg,mccpos))
  heatmap = ggplot(cos_sim_matrix.m, aes(x = Sample, y = Signature, fill = Cosine.sim, order = Sample)) + 
    geom_tile(color = "white") + 
    scale_fill_distiller(palette = "YlGnBu",
                         direction = 1, 
                         name = "Cosine \nsimilarity",
                         limits = c(0,1)) + 
    theme_bw() + 
    theme(axis.text.x=element_text(angle=60, hjust=1,vjust=1)) +
    labs(x = NULL, y = NULL)
  heatmap
}

cancer_signatures_v31_noSBS <- cancer_signatures_v31
colnames(cancer_signatures_v31_noSBS) <- sub("SBS","",colnames(cancer_signatures_v31_noSBS))

cossim.heatmap <- plot_cosine_heatmap_t(cos_sim_matrix(tcfmatrix, cancer_signatures_v31_noSBS)) +
  labs(y="signature") +
   theme(axis.text = element_text(size = 11),
         legend.text = element_text(size = 11))

cossim.heatmap  
  
ggsave(paste0(OUTPUT,"figs/cosine-sim-cosmicv31-t_squared_noleg.svg"),cossim.heatmap + theme(legend.position = "none"),device=svg, width = 3,height = 5)
ggsave(paste0(OUTPUT,"figs/cosine-sim-cosmicv31-t_squared_leg.svg"),cossim.heatmap,device=svg, width = 4,height = 5)

ggsave(paste0(OUTPUT,"figs/cosine-sim-cosmicv31-t_leg.svg"), cossim.heatmap,device=svg, width = 4,height = 10)
ggsave(paste0(OUTPUT,"figs/cosine-sim-cosmicv31-t_noleg.svg"),cossim.heatmap + theme( legend.position = "none"),device=svg, width = 4,height = 10)
```

### Signature fitting

```{r}
signaturefitting <- fit_to_signatures(mut_matrix = tcfmatrix, signatures = cancer_signatures_v31)
```

### Reconstruction efficiency

```{r}
reconstructionefficiency <- data.frame(diag(cos_sim_matrix(tcfmatrix, signaturefitting$reconstructed)))
names(reconstructionefficiency) <- "reconstruction_efficiency"

ggplot() +
  geom_bar(aes(y=reconstructionefficiency$reconstruction_efficiency, x=rownames(reconstructionefficiency)),
           stat="Identity") +
  theme_bw() +
  theme(axis.text.x=element_text(angle=60, hjust=1,vjust=1))
```

### Plotting Signature Contributions

```{r}
#normalize for signatures (used as coloring cut-off)
signaturefitting.norm <- t(t(signaturefitting$contribution) / colSums(signaturefitting$contribution))
#remove zero contribution entries (no need to be on the plot) 
signaturefitting.nozero <- signaturefitting$contribution[rowSums(signaturefitting$contribution)>0,]
#Melt
signaturefitting.melt.nozero <- reshape2::melt(signaturefitting.nozero)
#only show signatures with in average more than colorthres contribution in at least one sample, order with UV-Signature on top
colorthres = 0.1
signaturefitting.melt.nozero$Var1 <- as.character(signaturefitting.melt.nozero$Var1)
signaturefitting.melt.nozero$Var1[!signaturefitting.melt.nozero$Var1 %in% rownames(signaturefitting.norm)[rowMax(signaturefitting.norm) > colorthres]] <- "Other"
signaturefitting.melt.nozero$Var1 <- factor(signaturefitting.melt.nozero$Var1, levels=c("SBS7a","SBS7b",      rev(unique(signaturefitting.melt.nozero$Var1)[!unique(signaturefitting.melt.nozero$Var1) %in% c("SBS7a","SBS7b","Other")]),"Other"))
signaturefitting.melt.nozero$Var2 <- factor(signaturefitting.melt.nozero$Var2, levels = c(mccneg,mccpos))

#PLotting
colors <- c(brewer.pal(3,"Set1")[1],colorspace::darken(brewer.pal(3,"Set1")[1]), brewer.pal(9,"Set1")[2:(length(levels(signaturefitting.melt.nozero$Var1))-3)],brewer.pal(3,"Set2")[1],brewer.pal(9,"Set1")[9])

#x-axis samples
#relative
signaturefitting.samples.rel <- ggplot() +
  geom_bar(
    data=signaturefitting.melt.nozero,
    aes(x=Var2, y=value, fill=Var1),
    stat="identity",
    position="fill"
  ) + 
  scale_fill_manual(values = colors) +
  scale_y_continuous(breaks=seq(0,1,0.1)) +
  labs(x="sample",y="relative contribution of signature") +
  theme_bw() +
  theme(axis.text.x = element_text(angle=60, hjust=1,vjust=1),
        axis.text = element_text(size = 11),
        legend.text = element_text(size = 11),
        legend.title = element_blank(),
        panel.grid = element_blank(),
        panel.border = element_blank(),
        axis.line = element_line(),
        axis.title.x = element_blank())
#absolute
signaturefitting.samples.abs <- ggplot() +
  geom_bar(
    data=signaturefitting.melt.nozero,
    aes(x=Var2, y=value, fill=Var1),
    stat="identity",
    position="stack"
  ) + 
  scale_fill_manual(values = colors) +
  labs(x="sample",y="number of mutations") +
  theme_bw() +
  theme(axis.text.x = element_text(angle=60, hjust=1,vjust=1),
        axis.text = element_text(size = 11),
        legend.text = element_text(size = 11),
        legend.title = element_blank(),
        panel.grid = element_blank(),
        panel.border = element_blank(),
        axis.line = element_line(),
        axis.title.x = element_blank())

signaturefitting.samples.abs
signaturefitting.samples.rel

ggsave(paste0(OUTPUT,"figs/sigfit_v31_abs_noleg.svg"),signaturefitting.samples.abs + theme(legend.position = "none"),device=svg, width = 4,height = 5)
ggsave(paste0(OUTPUT,"figs/sigfit_v31_abs_leg.svg"),signaturefitting.samples.abs,device=svg, width = 5,height = 5)
ggsave(paste0(OUTPUT,"figs/sigfit_v31_rel_noleg.svg"),signaturefitting.samples.rel + theme(legend.position = "none"),device=svg, width = 4,height = 5)
ggsave(paste0(OUTPUT,"figs/sigfit_v31_rel_leg.svg"),signaturefitting.samples.rel,device=svg, width = 5,height = 5)
```

### Calculate Signature Contribution for mentioning in publication

Quantities for Signature 1
```{r}
NormalizeRelativeMutpat <- function(signature.data) {
  t(t(signature.data$contribution) / colSums(signature.data$contribution))
}
#Signature 1
NormalizeRelativeMutpat(signaturefitting)[1,]
mean(NormalizeRelativeMutpat(signaturefitting)[1,mccpos])

#Signature 6
NormalizeRelativeMutpat(signaturefitting)[6,]
mean(NormalizeRelativeMutpat(signaturefitting)[6,mccpos])

#Signature 15
NormalizeRelativeMutpat(signaturefitting)[19,]
mean(NormalizeRelativeMutpat(signaturefitting)[19,mccpos])

#Signature 7
NormalizeRelativeMutpat(signaturefitting)[grep("SBS7",rownames(NormalizeRelativeMutpat(signaturefitting))),]
mean(colSums(NormalizeRelativeMutpat(signaturefitting)[grep("SBS7",rownames(NormalizeRelativeMutpat(signaturefitting))),])[mccneg])
```

# Significantly mutated genes (SMG)

MutSigCV v1.41 was run on the samples and signficantly mutated genes only in MCV-negative and only in MCV-positive samples were determined. More Information about the program can be found on the website (https://software.broadinstitute.org/cancer/cga/mutsig) and in their publication http://dx.doi.org/10.1038/nature12213

"MutSig builds a model of the background mutation processes that were at work during formation of the tumors, and it analyzes the mutations of each gene to identify genes that were mutated more often than expected by chance, given the background model."

Information from https://www.genepattern.org/modules/docs/MutSigCV/1?print=true and documentation of MutSig2CV v1.4 to explain output
nnei,x,X: insights into background mutation rate calculation
nnei: gives number of neighbouring genes that are pooled together to compute background mutation rate for that gene (genes have close covariate values)
x: number of mutated bases in these neighbouring genes that are either silent or non-coding, X give the total number of bases realted to thes eneighbouring genes  
  
q: probably Benjamini-Hochberg correction...
  
Read in data
```{r}
mutsiggenes.mcvpos <- read.delim("//bi-medfiles.win.uni-due.de/translationale hautkrebsforschung/kai/projects/03_MCC_genomics/12_2018_WES_MCCcelllines/results/alignment_hg19/GATK_singlesample_calling/downstreamanalysis/recentanalysis/mutsigCV/mccpos/siggenes.txt")
mutsiggenes.mcvneg <- read.delim("//bi-medfiles.win.uni-due.de/translationale hautkrebsforschung/kai/projects/03_MCC_genomics/12_2018_WES_MCCcelllines/results/alignment_hg19/GATK_singlesample_calling/downstreamanalysis/recentanalysis/mutsigCV/mccneg/siggenes.txt")
```

Read in Hallmarks gene sets (Table S5 and S6)

```{r}
## Read in Terms-Genelist downlaoded from MSgiDB, version 7.1
hm <- readLines("//bi-medfiles.win.uni-due.de/translationale hautkrebsforschung/kai/db/msigdb/h.all.v7.1.symbols.gmt")
hm <- lapply(hm,function(x) strsplit(x,split = "\t")[[1]])

hm.list <- lapply(hm,function(x) x[-c(1,2)])
names(hm.list) <- sapply(hm,function(x) x[c(1)])
```

add p-value adjustment of Benjamini Hochberg prior to filtering for comparing with reported "q"-value in the dataset
```{r}
mutsiggenes.mcvpos$p_BH <- p.adjust(mutsiggenes.mcvpos$p,method = "BH")
mutsiggenes.mcvneg$p_BH <- p.adjust(mutsiggenes.mcvneg$p,method = "BH")
```

Explore the multiple testing problem of testing for SMGs by creating p-value rank plots and histograms (Figure 2)

```{r}
#% of genes in hm genesets
print("% of reported genes in hm genesets")
#positive
sum(mutsiggenes.mcvpos$gene %in% unique(unlist(hm.list))) / length(mutsiggenes.mcvpos$gene %in% unique(unlist(hm.list)))
#negative
sum(mutsiggenes.mcvneg$gene %in% unique(unlist(hm.list))) / length(mutsiggenes.mcvneg$gene %in% unique(unlist(hm.list)))

#subset by hallmark gene sets
mutsiggenes.mcvpos.hm <- mutsiggenes.mcvpos[mutsiggenes.mcvpos$gene %in% unique(unlist(hm.list)),]
mutsiggenes.mcvneg.hm <- mutsiggenes.mcvneg[mutsiggenes.mcvneg$gene %in% unique(unlist(hm.list)),]

#% of genes with certain p-value
#create theme to make plots publishable
theme_jb <- function(base_size=11) {
  (theme_bw() +
     theme(
       axis.title = element_text(size=11),
       axis.text = element_text(size=11),
       legend.text = element_text(size=11),
       #optional rotation of x-axis labels
       axis.text.x = element_text(angle=90, hjust=1,vjust=.5),
       panel.grid = element_blank(),
       panel.border = element_blank(),
       axis.line = element_line()
     ))
}

#rankplot
#positive
library(ggrepel)
SMG.mcvpos.rankplot <- ggplot(data.frame(p=mutsiggenes.mcvpos.hm$p[mutsiggenes.mcvpos.hm$p!=1],
           rank=rank(-mutsiggenes.mcvpos.hm$p[mutsiggenes.mcvpos.hm$p!=1],ties.method = "first"),
           gene=mutsiggenes.mcvpos.hm[mutsiggenes.mcvpos.hm$p!=1,]$gene),
       aes(y=rank,x=-log10(p))) +
  geom_point() +
  geom_text_repel(aes(label=ifelse(p<0.01,as.character(gene),"")),box.padding = 1) +
  geom_vline(xintercept = -log10(0.01), col="red") +
  coord_cartesian(xlim = c(0,11)) +
  scale_y_continuous(breaks = seq(0,1000,10)) +
  scale_x_continuous(breaks = seq(0,12,0.5)) +
  labs(y="p-value rank", x="-log10(p-value)", title = "Virus-positive MCC cell lines") +
  theme_jb()

#negative
SMG.mcvneg.rankplot <- ggplot(data.frame(p=mutsiggenes.mcvneg.hm$p[mutsiggenes.mcvneg.hm$p!=1],
           rank=rank(-mutsiggenes.mcvneg.hm$p[mutsiggenes.mcvneg.hm$p!=1],ties.method = "first"),
           gene=mutsiggenes.mcvneg.hm[mutsiggenes.mcvneg.hm$p!=1,]$gene),
       aes(y=rank,x=-log10(p))) +
  geom_point() +
  geom_text_repel(aes(label=ifelse(p<0.01,as.character(gene),"")),box.padding = 1) +
  geom_vline(xintercept = -log10(0.01), col="red") +
  coord_cartesian(xlim = c(0,11)) +
  scale_y_continuous(breaks = seq(0,1000,50)) +
  scale_x_continuous(breaks = seq(0,12,0.5)) +
  labs(y="p-value rank", x="-log10(p-value)", title = "Virus-negative MCC cell lines") +
  theme_jb()

#histogram
SMG.mcvneg.hist1 <- ggplot() +
  geom_histogram(aes(x=mutsiggenes.mcvneg.hm$p),
                 binwidth = 0.05,
                 col="black",
                 fill="gray") +
  geom_vline(xintercept = 0.01,col="red") +
  scale_x_continuous(breaks=seq(0,1,0.05)) +
  labs(x="p-value", title="Virus-negative MCC cell lines") +
  theme_jb()

#histogram without 1
SMG.mcvneg.histno1 <- ggplot() +
  geom_histogram(aes(x=mutsiggenes.mcvneg.hm$p[mutsiggenes.mcvneg.hm$p!=1]),
                 binwidth = 0.01,
                 col="black",
                 fill="gray") +
  scale_y_continuous(breaks = seq(0,100,5)) +
  geom_vline(xintercept = 0.01,col="red") +
  scale_x_continuous(breaks=seq(0,1,0.05)) +
  labs(x="p-value", title="Virus-negative MCC cell lines, without p=1") +
  theme_jb()


SMG.mcvneg.histno1.log <-ggplot() +
  geom_histogram(aes(x=-log10(mutsiggenes.mcvneg.hm$p[mutsiggenes.mcvneg.hm$p!=1])),
                 binwidth = 0.1,
                 col="black",
                 fill="gray") +
  scale_y_continuous(breaks = seq(0,100,5)) +
  coord_cartesian(xlim=c(0,11),ylim=c(0,60)) +
  geom_vline(xintercept = -log10(0.01),col="red") +
  scale_x_continuous(breaks=seq(0,12,0.5)) +
  labs(x="-log10(p-value)", title="Virus-negative MCC cell lines, without p=1") +
  theme_jb()

#histogram
SMG.mcvpos.hist1 <- ggplot() +
  geom_histogram(aes(x=mutsiggenes.mcvpos.hm$p),
                 binwidth = 0.05,
                 col="black",
                 fill="gray") +
  geom_vline(xintercept = 0.01,col="red") +
  scale_x_continuous(breaks=seq(0,1,0.05)) +
  labs(x="p-value", title="Virus-positive MCC cell lines") +
  theme_jb()

#histogram without 1
SMG.mcvpos.histno1 <- ggplot() +
  geom_histogram(aes(x=mutsiggenes.mcvpos.hm$p[mutsiggenes.mcvpos.hm$p!=1]),
                 binwidth = 0.01,
                 col="black",
                 fill="gray") +
  scale_y_continuous(breaks = seq(0,100,5)) +
  geom_vline(xintercept = 0.01,col="red") +
  scale_x_continuous(breaks=seq(0,1,0.05)) +
  labs(x="p-value", title="Virus-positive MCC cell lines, without p=1") +
  theme_jb()

SMG.mcvpos.histno1.log <-ggplot() +
  geom_histogram(aes(x=-log10(mutsiggenes.mcvpos.hm$p[mutsiggenes.mcvpos.hm$p!=1])),
                 binwidth = 0.1,
                 col="black",
                 fill="gray") +
  scale_y_continuous(breaks = seq(0,100,5)) +
  coord_cartesian(xlim=c(0,11),ylim=c(0,60)) +
  geom_vline(xintercept = -log10(0.01),col="red") +
  scale_x_continuous(breaks=seq(0,12,0.5)) +
  labs(x="-log10(p-value)", title="Virus-positive MCC cell lines, without p=1") +
  theme_jb()


ggsave(paste0(OUTPUT,"figs/SMG-mcvpos-rankplot.svg"),SMG.mcvpos.rankplot,device=svg,width = 5,height = 4)
ggsave(paste0(OUTPUT,"figs/SMG-mcvneg-rankplot.svg"),SMG.mcvneg.rankplot,device=svg,width = 5,height = 4)

ggsave(paste0(OUTPUT,"figs/SMG-mcvneg-histwith1.svg"),SMG.mcvneg.hist1,device=svg,width = 5,height = 4)
ggsave(paste0(OUTPUT,"figs/SMG-mcvneg-histwithout1.svg"),SMG.mcvneg.histno1,device=svg,width = 5,height = 4)
ggsave(paste0(OUTPUT,"figs/SMG-mcvneg-histwithout1_minuslog10.svg"),SMG.mcvneg.histno1.log,device=svg,width = 5,height = 4)

ggsave(paste0(OUTPUT,"figs/SMG-mcvpos-histwith1.svg"),SMG.mcvpos.hist1,device=svg,width = 5,height = 4)
ggsave(paste0(OUTPUT,"figs/SMG-mcvpos-histwithout1.svg"),SMG.mcvpos.histno1,device=svg,width = 5,height = 4)
ggsave(paste0(OUTPUT,"figs/SMG-mcvpos-histwithout1_minuslog10.svg"),SMG.mcvpos.histno1.log,device=svg,width = 5,height = 4)

#subste by p-value of 0.01
mutsiggenes.mcvpos.hm.sig1 <- mutsiggenes.mcvpos.hm[mutsiggenes.mcvpos.hm$p<0.01,]
mutsiggenes.mcvneg.hm.sig1 <- mutsiggenes.mcvneg.hm[mutsiggenes.mcvneg.hm$p<0.01,]

#% of hm genes with this p-value threshold
nrow(mutsiggenes.mcvpos.hm.sig1) / nrow(mutsiggenes.mcvpos.hm)
nrow(mutsiggenes.mcvneg.hm.sig1) / nrow(mutsiggenes.mcvneg.hm)
```

Calculate mutational load per gene (normalized by genelength) for Heatmap

```{r}
# calculate mutload per gene per sample
mutloadpergene <- lapply(levels(maf@data$Tumor_Sample_Barcode), function(sample){ 
  data.frame(table(c(subsetMaf(maf,tsb=sample,mafObj = T)@data$Hugo_Symbol,subsetMaf(maf,tsb=sample,mafObj = T)@maf.silent$Hugo_Symbol)),
             sample=sample)
})
mutloadpergene <- rbindlist(mutloadpergene)
names(mutloadpergene) <- c("gene","mutload","sample")

#convert to matrix
mutloadpergene.mat <- tidyr::spread(mutloadpergene,sample,mutload)
mutloadpergene.mat[is.na(mutloadpergene.mat)] <- 0
```

Plot Heatmap of SMGs

```{r mutsig.oncoplot.hm.sig1}
#genes and slices for heatmap
dupgenes.hm1 <- c(as.character(mutsiggenes.mcvneg.hm.sig1$gene),as.character(mutsiggenes.mcvpos.hm.sig1$gene))[duplicated(c(as.character(mutsiggenes.mcvneg.hm.sig1$gene),as.character(mutsiggenes.mcvpos.hm.sig1$gene)))]
mcvneggenes.hm1 <- as.character(mutsiggenes.mcvneg.hm.sig1$gene)[!as.character(mutsiggenes.mcvneg.hm.sig1$gene) %in% dupgenes.hm1]
mcvposgenes.hm1 <- as.character(mutsiggenes.mcvpos.hm.sig1$gene)[!as.character(mutsiggenes.mcvpos.hm.sig1$gene) %in% dupgenes.hm1]

library(ComplexHeatmap,quietly = T)

#Heatmap
#extract relevant genes
smgdata.hm1 <- data.frame(mutloadpergene.mat[match(c(mcvneggenes.hm1,dupgenes.hm1,mcvposgenes.hm1),mutloadpergene.mat$gene),])
#get gene names in rownames and subset for samples
row.names(smgdata.hm1) <- smgdata.hm1$gene
names(smgdata.hm1) <- gsub("[.]","-",names(smgdata.hm1))
smgdata.hm1 <- smgdata.hm1[,c(mccneg,mccpos)]

#Heatmapannotation
#Virus Annotation
va <- HeatmapAnnotation(Type=c(rep("virus-negative",length(mccneg)),rep("virus-positive",length(mccpos))),
                        col=list(Type=c("virus-negative" = "blue","virus-positive" = "red")),
                        annotation_name_side = "left", annotation_name_gp = gpar(fontsize=11))
#match genelist to heatmap
smgdata.hm1.inhm <- as.data.frame(lapply(hm.list, function(x) data.frame(rownames(smgdata.hm1) %in% x)))
names(smgdata.hm1.inhm) <- names(hm.list)
names(smgdata.hm1.inhm) <- gsub("HALLMARK_","",names(smgdata.hm1.inhm))
#sort them by occurrence
smgdata.hm1.inhm <- smgdata.hm1.inhm[,names(sort(colSums(smgdata.hm1.inhm),decreasing = T))]
#make annotationdf just with those with at least one hit
smgdata.hm1.inhm <- smgdata.hm1.inhm[,which(colSums(smgdata.hm1.inhm)>0)]
smgdata.hm1.inhm.col <- lapply(names(smgdata.hm1.inhm), function(x) c("TRUE"="grey25","FALSE"="white"))
names(smgdata.hm1.inhm.col) <- names(smgdata.hm1.inhm)
smgdata.hm1.ha <- rowAnnotation(df=smgdata.hm1.inhm, col=smgdata.hm1.inhm.col, show_legend=F, annotation_name_gp = gpar(fontsize=11))

colorfct <- circlize::colorRamp2(breaks=c(1,max(smgdata.hm1)),colors=c("black","red"))

SMGheatmap.hm1 <- Heatmap(smgdata.hm1,
                          name="",
                          col=c("white",colorfct(1:max(smgdata.hm1))),
                          cluster_rows = T,
                          clustering_distance_rows = "euclidean",
                          clustering_method_rows = "ward.D",
                          cluster_columns = F,
                          column_order = c(mccneg,mccpos),
                          row_split = factor(c(rep("neg.",length(mcvneggenes.hm1)),
                                               rep("both",length(dupgenes.hm1)),
                                               rep("pos.",length(mcvposgenes.hm1))),levels=c("neg.","both","pos.")),
                          cluster_row_slices = F,
                          border= T,
                          column_names_rot =  60,
                          rect_gp = gpar(col="black",lwd=0.5),
                          row_gap = unit(5,"mm"),
                          row_names_gp = gpar(fontsize=11),
                          column_names_gp = gpar(fontsize=11),
                          row_title_gp = gpar(fontsize=11),
                          heatmap_legend_param = list(title_gp = gpar(fontsize=11), labels_gp = gpar(fontsize=11)),
                          bottom_annotation = va,
                          right_annotation = smgdata.hm1.ha)
SMGheatmap.hm1

svg(paste0(OUTPUT,"figs/SMG.svg"), width=10)
SMGheatmap.hm1
dev.off()
```

## Have a look at all single genes in list

Looking at mutations for SMG genes more in detail

save all variants found in MAF file for SMGs with p-value lower than 0.01 and within hallmark gene set for supplementary table

```{r}
SMG.mcvneg.variants <- rbindlist(lapply(mcvneggenes.hm1, function(x) rbind(maf@data[maf@data$Hugo_Symbol==x,],maf@maf.silent[maf@maf.silent$Hugo_Symbol==x,])))
SMG.mcvpos.variants <- rbindlist(lapply(mcvposgenes.hm1, function(x)rbind(maf@data[maf@data$Hugo_Symbol==x,],maf@maf.silent[maf@maf.silent$Hugo_Symbol==x,])))
SMG.both.variants <- rbindlist(lapply(dupgenes.hm1, function(x) rbind(maf@data[maf@data$Hugo_Symbol==x,],maf@maf.silent[maf@maf.silent$Hugo_Symbol==x,])))
SMG.variants <- rbind(SMG.mcvneg.variants,SMG.both.variants,SMG.mcvpos.variants)
SMG.variants

#add annotation of hallmark gene set
SMG.variants.inhm <- t(as.data.frame(lapply(hm.list, function(x) SMG.variants$Hugo_Symbol %in% x)))
SMG.variants$hallmarkgeneset <- apply(SMG.variants.inhm,2,function(x) toString(rownames(SMG.variants.inhm)[x],sep = ";"))

#save with geneset as first column
write.csv(as.data.frame(SMG.variants)[,c(ncol(SMG.variants),1:(ncol(SMG.variants)-1))],file = paste0(OUTPUT,"tables5_variants.csv"),row.names = F)
```

# Functional impact of mutations 

## Nonsense Mutations: Mutation resulting in Stopcodon

All Nonsense Mutations
```{r}
nonsense <- lapply(c(mccneg,mccpos),function(x) maf@data[Tumor_Sample_Barcode==x & Variant_Classification=="Nonsense_Mutation"])
names(nonsense) <- c(mccneg,mccpos)
nonsense
```

All nonsense mutations in hallmark gene set
```{r}
nonsense.hm <- lapply(nonsense, function(x) x[x$Hugo_Symbol %in% unlist(hm.list),])
nonsense.hm
```

Mutational Burden of nonsense mutations

```{r}
#count how many samples are affected by this gene
nonsense.table <- unlist(lapply(nonsense,nrow))

#Total numbers of nonsense mutations
ggplot() +
  geom_bar(aes(x=names(nonsense.table),y=nonsense.table), stat="identity") +
  theme_bw() +
  theme(axis.text.x=element_text(angle=-90, hjust=0,vjust=0.5))

#Normalized by TMB
mutload <- rowSums(mutloadperclass)
nonsense.table.norm <- nonsense.table / mutload[names(nonsense.table)]
ggplot() +
  geom_bar(aes(x=names(nonsense.table.norm),y=nonsense.table.norm), stat="identity") +
  theme_bw() +
  theme(axis.text.x=element_text(angle=-90, hjust=0,vjust=0.5))
```

Numbers for publication
```{r}
#Total and relative number of nonsense mutations
mean(nonsense.table[mccneg])
mean(nonsense.table.norm[mccneg])
mean(nonsense.table[mccposnopetatissue])
mean(nonsense.table.norm[mccposnopetatissue])

#fraction of hm genes
nonsense.hm.table <- unlist(lapply(nonsense.hm,nrow))
nonsense.tablehmfraction <- nonsense.hm.table / nonsense.table
nonsense.tablehmfraction
mean(nonsense.tablehmfraction)
mean(nonsense.tablehmfraction[mccneg])
mean(nonsense.tablehmfraction[mccposnopetatissue])
```

All nonsense mutations with Clinvar Annotation
```{r}
nonsense.clinvar <- lapply(nonsense, function(x) x[x$CLNSIG!=".",])
nonsense.clinvar
rbindlist(nonsense.clinvar)
```

All nonsense mutaions with ClinVar Annotation that is cancer-related
```{r}
rbindlist(nonsense.clinvar)[c(2,6,10,15),]
```

All nonsense mutations in hallmark gene sets with Clinvar Annotation
```{r}
nonsense.hm.clinvar <- lapply(nonsense.hm, function(x) x[x$CLNSIG!=".",])
nonsense.hm.clinvar
```

Focus on nonsense mutations in RB1 (UM-MCC9 and UM-MCC34)

```{r}
rbindlist(lapply(nonsense, function(x) x[x$Hugo_Symbol=="RB1",]))
```

## Nonstop Mutations (Mutation in Stopcodon)

Note: NAPA is NOT a Nonstop mutation, it is actually composed of an accompanied insertion (see manuscript). 

All nonstop Mutations
```{r}
nonstop <- lapply(c(mccneg,mccpos),function(x) maf@data[Tumor_Sample_Barcode==x & Variant_Classification=="Nonstop_Mutation"])
names(nonstop) <- c(mccneg,mccpos)
rbindlist(nonstop)
```

All nonstop mutations in hallmark gene set
```{r}
nonstop.hm <- lapply(nonstop, function(x) x[x$Hugo_Symbol %in% unlist(hm.list),])
rbindlist(nonstop.hm)
```

## Frame-Shift InDels

All frameshiftindel Mutations
```{r}
frameshiftindel <- lapply(c(mccneg,mccpos),function(x) maf@data[Tumor_Sample_Barcode==x & Variant_Classification=="Frame_Shift_Del" | Tumor_Sample_Barcode==x & Variant_Classification=="Frame_Shift_Ins"])
names(frameshiftindel) <- c(mccneg,mccpos)
frameshiftindel
```

All frameshiftindel mutations in hallmark gene set
```{r}
frameshiftindel.hm <- lapply(frameshiftindel, function(x) x[x$Hugo_Symbol %in% unlist(hm.list),])
frameshiftindel.hm
```

Mutational Burden of frameshiftindel mutations

```{r}
#count how many samples are affected by this gene
frameshiftindel.table <- unlist(lapply(frameshiftindel,nrow))

#Total numbers of frameshiftindel mutations
ggplot() +
  geom_bar(aes(x=names(frameshiftindel.table),y=frameshiftindel.table), stat="identity") +
  theme_bw() +
  theme(axis.text.x=element_text(angle=-90, hjust=0,vjust=0.5))

#Normalized by TMB
mutload <- rowSums(mutloadperclass)
frameshiftindel.table.norm <- frameshiftindel.table / mutload[names(frameshiftindel.table)]
ggplot() +
  geom_bar(aes(x=names(frameshiftindel.table.norm),y=frameshiftindel.table.norm), stat="identity") +
  theme_bw() +
  theme(axis.text.x=element_text(angle=-90, hjust=0,vjust=0.5))
```

Numbers for publication
```{r}
#Total and relative number of frameshiftindel mutations
mean(frameshiftindel.table[mccneg])
mean(frameshiftindel.table.norm[mccneg])
mean(frameshiftindel.table[mccposnopetatissue])
mean(frameshiftindel.table.norm[mccposnopetatissue])

#fraction of hm genes
frameshiftindel.hm.table <- unlist(lapply(frameshiftindel.hm,nrow))
frameshiftindel.tablehmfraction <- frameshiftindel.hm.table / frameshiftindel.table
frameshiftindel.tablehmfraction
mean(frameshiftindel.tablehmfraction)
mean(frameshiftindel.tablehmfraction[mccneg])
mean(frameshiftindel.tablehmfraction[mccposnopetatissue])
```

All frameshiftindel mutations with Clinvar Annotation
```{r}
frameshiftindel.clinvar <- lapply(frameshiftindel, function(x) x[x$CLNSIG!=".",])
rbindlist(frameshiftindel.clinvar)
```

All frameshiftindel mutaions with ClinVar Annotation that is or may be cancer-related
```{r}
rbindlist(frameshiftindel.clinvar)[c(2,3),]
```

All frameshiftindel mutations in hallmark gene sets with Clinvar Annotation
```{r}
frameshiftindel.hm.clinvar <- lapply(frameshiftindel.hm, function(x) x[x$CLNSIG!=".",])
rbindlist(frameshiftindel.hm.clinvar)
```

## Create Supplementary table with all of them

```{r}
funcmutations <- rbind(rbindlist(nonsense),rbindlist(nonstop),rbindlist(frameshiftindel))

#add annotation of hallmark gene set
funcmutations.inhm <- t(as.data.frame(lapply(hm.list, function(x) funcmutations$Hugo_Symbol %in% x)))
funcmutations$hallmarkgeneset <- apply(funcmutations.inhm,2,function(x) toString(rownames(funcmutations.inhm)[x],sep = ";"))

#save with geneset as first column
write.csv(as.data.frame(funcmutations)[,c(ncol(funcmutations),1:(ncol(funcmutations)-1))],file = paste0(OUTPUT,"tables3_variants.csv"),row.names = F)
```

## All functional impact mutations as oncoplot

Figure 3A

```{r}
#extract all genes in hm with functional variants
funcvariants <- rbind(maf@data[Variant_Classification=="Frame_Shift_Del" | Variant_Classification=="Frame_Shift_Ins" | Variant_Classification=="Nonsense_Mutation" | Variant_Classification=="Nonstop_Mutation"])

funcvariants.filt <- funcvariants[funcvariants$Hugo_Symbol %in% unique(unlist(hm.list)) | funcvariants$CLNSIG %in% c("Pathogenic/Likely_pathogenic","Pathogenic"),]

variants <- as.data.frame(rbind(maf@data,maf@maf.silent))
allfuncvariants.filt <- variants[variants$Hugo_Symbol %in% unique(funcvariants.filt$Hugo_Symbol),]

library(ComplexHeatmap,quietly = T)

#subset for Heatmap
allfuncvariants.filt.s <- allfuncvariants.filt[,c("Hugo_Symbol","Tumor_Sample_Barcode","Variant_Classification")]

#rename Variant Classes for plot
allfuncvariants.filt.s$Variant_Classification <- as.character(allfuncvariants.filt.s$Variant_Classification)
allfuncvariants.filt.s[allfuncvariants.filt.s$Variant_Classification=="Frame_Shift_Del",]$Variant_Classification <- "Frame_Shift_InDel"
allfuncvariants.filt.s[allfuncvariants.filt.s$Variant_Classification=="Frame_Shift_Ins",]$Variant_Classification <- "Frame_Shift_InDel"
allfuncvariants.filt.s[allfuncvariants.filt.s$Variant_Classification=="In_Frame_Del",]$Variant_Classification <- "In_Frame_InDel"
allfuncvariants.filt.s[allfuncvariants.filt.s$Variant_Classification=="In_Frame_Ins",]$Variant_Classification <- "In_Frame_InDel"
allfuncvariants.filt.s$Variant_Classification <- factor(allfuncvariants.filt.s$Variant_Classification)


allfuncvariants.filt.s.uniq <- lapply(unique(allfuncvariants.filt.s$Hugo_Symbol),function(i) {
  as.data.frame(rbindlist(lapply(c(mccneg,mccpos), function(x) {
    data.frame(Hugo_Symbol=i,
               Tumor_Sample_Barcode=x,
               Variant_Classification=paste(unique(allfuncvariants.filt.s[allfuncvariants.filt.s$Hugo_Symbol %in% i & allfuncvariants.filt.s$Tumor_Sample_Barcode %in% x,]$Variant_Classification),collapse = ";"))
  })))
  
})
allfuncvariants.filt.s.uniq <- as.data.frame(rbindlist(allfuncvariants.filt.s.uniq))

#name duplicates to "multi-hit"
allfuncvariants.filt.s.uniq$Variant_Classification <- as.character(allfuncvariants.filt.s.uniq$Variant_Classification)
allfuncvariants.filt.s.uniq[allfuncvariants.filt.s.uniq$Variant_Classification %in% grep(";",unique(allfuncvariants.filt.s.uniq$Variant_Classification), value = T),]$Variant_Classification <- "multiple_mutationtypes"

allfuncvariants.filt.t <- reshape2::dcast(data = allfuncvariants.filt.s.uniq,Hugo_Symbol ~ Tumor_Sample_Barcode, value.var = "Variant_Classification")
allfuncvariants.filt.t.n <- allfuncvariants.filt.t[,-1]
rownames(allfuncvariants.filt.t.n) <- allfuncvariants.filt.t[,1]

#rename "" to NA
allfuncvariants.filt.t.n[allfuncvariants.filt.t.n==""] <- NA

color1 <- rev(brewer.pal(9, "Reds")[4:9])
color2 <- brewer.pal(9, "Greens")[5:9]
names(color1) <- c("Splice_Site","In_Frame_InDel","Frame_Shift_InDel","Nonsense_Mutation","Nonstop_Mutation","Missense_Mutation")
names(color2) <- c("Silent","Intron","Intergenic Region","Flanking Region","ncRNA")

oncoprint.col <- c(color1,color2,multiple_mutationtypes="#000000")

va <- HeatmapAnnotation(Type=c(rep("virus-negative",length(mccneg)),rep("virus-positive",length(mccpos))),
                        col=list(Type=c("virus-negative" = "blue","virus-positive" = "red")),
                        annotation_name_side = "left", annotation_name_gp = gpar(fontsize=11))

alter_fun = list(
            background = function(x ,y ,w ,h) grid.rect(x, y, w*0.9, h*0.9,gp=gpar(fill="#FFFFFF", col= NA)),
            Nonsense_Mutation = function(x ,y ,w ,h) grid.rect(x, y, w*0.9, h*0.9,gp=gpar(fill=oncoprint.col["Nonsense_Mutation"], col= NA)),
            Frame_Shift_InDel = function(x ,y ,w ,h) grid.rect(x, y, w*0.9, h*0.9,gp=gpar(fill=oncoprint.col["Frame_Shift_InDel"], col= NA)),
            In_Frame_InDel = function(x ,y ,w ,h) grid.rect(x, y, w*0.9, h*0.9,gp=gpar(fill=oncoprint.col["In_Frame_InDel"], col= NA)),
            Nonstop_Mutation = function(x ,y ,w ,h) grid.rect(x, y, w*0.9, h*0.9,gp=gpar(fill=oncoprint.col["Nonstop_Mutation"], col= NA)),
            Missense_Mutation = function(x ,y ,w ,h) grid.rect(x, y, w*0.9, h*0.9,gp=gpar(fill=oncoprint.col["Missense_Mutation"], col= NA)),
            Intron = function(x ,y ,w ,h) grid.rect(x, y, w*0.9, h*0.9,gp=gpar(fill=oncoprint.col["Intron"], col= NA)),
            Silent = function(x ,y ,w ,h) grid.rect(x, y, w*0.9, h*0.9,gp=gpar(fill=oncoprint.col["Silent"], col= NA)),
            multiple_mutationtypes = function(x ,y ,w ,h) grid.rect(x, y, w*0.9, h*0.9,gp=gpar(fill=oncoprint.col["multiple_mutationtypes"], col= NA))
            )

funcvariants.oncoprint <- oncoPrint(allfuncvariants.filt.t.n,
          name=" ",
          alter_fun = alter_fun,
          col = oncoprint.col,
          show_column_names = T,
          column_order = c(mccneg,mccpos),
          border= T,
          column_names_rot =  60,
          row_gap = unit(5,"mm"),
          row_names_gp = gpar(fontsize=11),
          column_names_gp = gpar(fontsize=11),
          row_title_gp = gpar(fontsize=11),
          heatmap_legend_param = list(title_gp = gpar(fontsize=11), labels_gp = gpar(fontsize=11)),
          top_annotation = HeatmapAnnotation(cbar=anno_oncoprint_barplot(height=(unit(5,"cm")))),
          bottom_annotation = va,
          right_annotation = NULL)


svg(paste0(OUTPUT,"figs/oncoprint.svg"), width=8, height=12)
funcvariants.oncoprint
dev.off()
```


# Copy Number Variations

Load in output of CNVkit analysis and convert to GRanges format (Table S7)

```{r}
CNVPATH <- "//bi-medfiles.win.uni-due.de/translationale hautkrebsforschung/kai/projects/03_MCC_genomics/12_2018_WES_MCCcelllines/results/alignment_hg19/CNVkit_proberegion/CNV_analysis/cnvcalls_small/"
input <- list.files(path=CNVPATH,pattern="*.cns")

CNV <- lapply(paste0(CNVPATH,input),function(x) read.csv(x, sep=""))
#as GRanges object
library(GenomicRanges)
library(regioneR)
names(CNV) <- sub("[.]call2[.]cns","",input)

CNV.gr <- lapply(CNV,function(x) toGRanges(
   data.frame(x$chromosome,                                                                       
              x$start,
              x$end,
              x$log2,
              x$cn)
))
```

for supplementary file:

```{r}
for(x in 1:length(CNV)) {CNV[[x]]$sample <- names(CNV)[x]}

write.csv(as.data.frame(rbindlist(CNV)),file = paste0(OUTPUT,"tables6_variants.csv"),row.names = F)
```

Find genes that are within a certain copy number change and annotate them to the region

```{r}
library(TxDb.Hsapiens.UCSC.hg19.knownGene, quietly = T)
library(annotate)
library(org.Hs.eg.db)

CNV.cn.gr <- list()
CNV.cn.ann.gr <- list()
CNV.cn.ann.test.gr <- list()
CNV.cn.genes <- list()
findoverlaptemp <- list()
CNV.cn.annext.gr <- list()
for (copynumber in c(0,1,3,4,5)) {
  #subset CNVs
  CNV.cn.gr[[as.character(copynumber)]] <- lapply(GRangesList(CNV.gr), function(x) x[x$x.cn==copynumber,]) 
  #annotate with entrez ID
  CNV.cn.ann.gr[[as.character(copynumber)]] <- lapply(CNV.cn.gr[[as.character(copynumber)]], function(x) {
    temp <- x[subjectHits(findOverlaps(genes(TxDb.Hsapiens.UCSC.hg19.knownGene),x)),]
    temp$gene_id <- genes(TxDb.Hsapiens.UCSC.hg19.knownGene)[queryHits(findOverlaps(genes(TxDb.Hsapiens.UCSC.hg19.knownGene),x)),]$gene_id
    temp
  })
  
  #further annotate genes and extract hgnc symbols
  CNV.cn.ann.gr[[as.character(copynumber)]] <- lapply(CNV.cn.ann.gr[[as.character(copynumber)]], function(x) {
    x$hgnc_symbol <- getSYMBOL(x$gene_id,data = "org.Hs.eg.db")
    x
  })
  
  findoverlaptemp[[as.character(copynumber)]] <- lapply(names(CNV.cn.gr[[as.character(copynumber)]]), function(x){
   findOverlaps(CNV.cn.gr[[as.character(copynumber)]][[x]],CNV.cn.ann.gr[[as.character(copynumber)]][[x]]) 
  })
  names(findoverlaptemp[[as.character(copynumber)]]) <- names(CNV.cn.gr[[as.character(copynumber)]])
  
  #merge to CNV object
  CNV.cn.annext.gr[[as.character(copynumber)]] <- lapply(names(CNV.cn.gr[[as.character(copynumber)]]), function(y) {
    tempquery <- CNV.cn.gr[[as.character(copynumber)]][[y]]
    tempsubject <- CNV.cn.ann.gr[[as.character(copynumber)]][[y]]
    queryhits <- queryHits(findoverlaptemp[[as.character(copynumber)]][[y]])
    subjecthits <- subjectHits(findoverlaptemp[[as.character(copynumber)]][[y]])
    tempquery$hgnc_symbol <- c("")
    tempquery[unique(queryhits)]$hgnc_symbol <- unlist(lapply(unique(queryhits),function(x) toString(tempsubject[subjecthits[queryhits==x]]$hgnc_symbol)))
    tempquery
  })
  names(CNV.cn.annext.gr[[as.character(copynumber)]]) <- names(CNV.cn.gr[[as.character(copynumber)]])
}
```

Check for RB1, TP53 and MYCs

```{r}
lapply(CNV.cn.ann.gr,function(x) lapply(x, function(y) if(length(y[y$hgnc_symbol %in% "RB1",])!=0) {y[y$hgnc_symbol %in% "RB1",]}))
```

```{r}
lapply(CNV.cn.ann.gr,function(x) lapply(x, function(y) if(length(y[y$hgnc_symbol %in% "TP53",])!=0) {y[y$hgnc_symbol %in% "TP53",]}))
```

```{r}
lapply(CNV.cn.ann.gr,function(x) lapply(x, function(y) if(length(y[y$hgnc_symbol %in% "MYC",])!=0) {y[y$hgnc_symbol %in% "MYC",]}))
```

```{r}
lapply(CNV.cn.ann.gr,function(x) lapply(x, function(y) if(length(y[y$hgnc_symbol %in% "MYCL",])!=0) {y[y$hgnc_symbol %in% "MYCL",]}))
```

```{r}
lapply(CNV.cn.ann.gr,function(x) lapply(x, function(y) if(length(y[y$hgnc_symbol %in% "MYCN",])!=0) {y[y$hgnc_symbol %in% "MYCN",]}))
```

# Investigate MYC mutations

Since we observed a large focal amplification of MYC in UM-MCC34, we also had a look at variations in MYC family genes
```{r}
maf@data[grep("MYC",maf@data$Hugo_Symbol),]
maf@maf.silent[grep("MYC",maf@maf.silent$Hugo_Symbol),]
```

# Somatic variant calling between PeTa and PeTatissue

## Read data

Table S2

Important: tumorpeta is with peta as tumor and petatissue as normal reference and vice versa

```{r Read WES data}
library(maftools)
somaticPATH <- "//bi-medfiles.win.uni-due.de/translationale hautkrebsforschung/kai/projects/03_MCC_genomics/12_2018_WES_MCCcelllines/results/alignment_hg19/GATK_mutect2/"
tumorpeta.maf <- read.maf(maf=paste0(somaticPATH,"tumorpeta/variantfiltering_annovar/somatic_tumorpeta_filtann_annotated.maf"))
tumorpetatissue.maf <- read.maf(maf=paste0(somaticPATH,"tumorpetatissue/variantfiltering_annovar/somatic_tumorpetatissue_filtann_annotated.maf"))
```

## Filtering

Formatting some columns prior to Filtering

```{r formatting}
#tumorpeta
tumorpeta.maf@data$ExAC_ALL <- as.numeric(tumorpeta.maf@data$ExAC_ALL)
tumorpeta.maf@maf.silent$ExAC_ALL <- as.numeric(tumorpeta.maf@maf.silent$ExAC_ALL)
tumorpeta.maf@data$`1000g2015aug_all` <- as.numeric(tumorpeta.maf@data$`1000g2015aug_all`)
tumorpeta.maf@maf.silent$`1000g2015aug_all` <- as.numeric(tumorpeta.maf@maf.silent$`1000g2015aug_all`)

tumorpeta.maf@data$Start_Position <- as.numeric(tumorpeta.maf@data$Start_Position)
tumorpeta.maf@maf.silent$Start_Position <- as.numeric(tumorpeta.maf@maf.silent$Start_Position)
tumorpeta.maf@data$End_Position <- as.numeric(tumorpeta.maf@data$End_Position)
tumorpeta.maf@maf.silent$End_Position <- as.numeric(tumorpeta.maf@maf.silent$End_Position)

#tumorpetatissue
tumorpetatissue.maf@data$ExAC_ALL <- as.numeric(tumorpetatissue.maf@data$ExAC_ALL)
tumorpetatissue.maf@maf.silent$ExAC_ALL <- as.numeric(tumorpetatissue.maf@maf.silent$ExAC_ALL)
tumorpetatissue.maf@data$`1000g2015aug_all` <- as.numeric(tumorpetatissue.maf@data$`1000g2015aug_all`)
tumorpetatissue.maf@maf.silent$`1000g2015aug_all` <- as.numeric(tumorpetatissue.maf@maf.silent$`1000g2015aug_all`)

tumorpetatissue.maf@data$Start_Position <- as.numeric(tumorpetatissue.maf@data$Start_Position)
tumorpetatissue.maf@maf.silent$Start_Position <- as.numeric(tumorpetatissue.maf@maf.silent$Start_Position)
tumorpetatissue.maf@data$End_Position <- as.numeric(tumorpetatissue.maf@data$End_Position)
tumorpetatissue.maf@maf.silent$End_Position <- as.numeric(tumorpetatissue.maf@maf.silent$End_Position)
```

### Probe filter

```{r}
library(data.table)
library(GenomicRanges)
library(regioneR)
#Get proberegions (or external file) as GRanges Object
proberegions <- fread("//bi-medfiles.win.uni-due.de/translationale hautkrebsforschung/kai/projects/03_MCC_genomics/12_2018_WES_MCCcelllines/data/agilent_sureselect_human_all_exon_v6/S07604514_Covered_pureBED.bed")
proberegions.gr <- toGRanges(data.frame(proberegions$V1,
                                        proberegions$V2,
                                        proberegions$V3))


#function for saving chrstartcombi of both objects, matching them and reassigning matched rows of variants file
extractGR <- function (target,ref) {
  #paste combination of chrname and startposition of variants
  chrstart.target <- paste(seqnames(target),start(target),sep="-")
  #paste combination of chrname and startposition of all variants
  chrstart.ref <- paste(ref$Chromosome,ref$Start_Position,sep="-")
  #match both combinations
  chrstartmatch <- match(chrstart.target,chrstart.ref)
  #extract variants which are matching
  ref.match <- ref[chrstartmatch,]
  ref.match
}

#Tumorpeta
#All Variations as GRanges Object
tumorpeta.variants <- rbind(tumorpeta.maf@data,tumorpeta.maf@maf.silent)
tumorpeta.variants.gr <- lapply(levels(tumorpeta.variants$Tumor_Sample_Barcode), function(x)
  {toGRanges(data.frame(tumorpeta.variants[Tumor_Sample_Barcode==x]$Chromosome,
                        tumorpeta.variants[Tumor_Sample_Barcode==x]$Start_Position,
                        tumorpeta.variants[Tumor_Sample_Barcode==x]$End_Position,
                        Hugo_Symbol=tumorpeta.variants[Tumor_Sample_Barcode==x]$Hugo_Symbol,
                        Tumor_Sample_Barcode=tumorpeta.variants[Tumor_Sample_Barcode==x]$Tumor_Sample_Barcode))})
names(tumorpeta.variants.gr) <- levels(tumorpeta.variants$Tumor_Sample_Barcode)

#Now extract those variants from tumorpeta.maf file
tumorpeta.variants.gr.filtered <- lapply(tumorpeta.variants.gr,function(x) subsetByOverlaps(x,proberegions.gr))
tumorpeta.variants.filtered <- lapply(names(tumorpeta.variants.gr.filtered),function(x) extractGR(tumorpeta.variants.gr.filtered[[x]],tumorpeta.variants[Tumor_Sample_Barcode==x]))
tumorpeta.variants.filtered <- rbindlist(tumorpeta.variants.filtered)

#converting to tumorpeta.maf object
tumorpeta.maf.probefilt <- read.maf(tumorpeta.variants.filtered)

#Tumorpetatissue
tumorpetatissue.variants <- rbind(tumorpetatissue.maf@data,tumorpetatissue.maf@maf.silent)
tumorpetatissue.variants.gr <- lapply(levels(tumorpetatissue.variants$Tumor_Sample_Barcode), function(x)
  {toGRanges(data.frame(tumorpetatissue.variants[Tumor_Sample_Barcode==x]$Chromosome,
                        tumorpetatissue.variants[Tumor_Sample_Barcode==x]$Start_Position,
                        tumorpetatissue.variants[Tumor_Sample_Barcode==x]$End_Position,
                        Hugo_Symbol=tumorpetatissue.variants[Tumor_Sample_Barcode==x]$Hugo_Symbol,
                        Tumor_Sample_Barcode=tumorpetatissue.variants[Tumor_Sample_Barcode==x]$Tumor_Sample_Barcode))})
names(tumorpetatissue.variants.gr) <- levels(tumorpetatissue.variants$Tumor_Sample_Barcode)

#Now extract those variants from tumorpetatissue.maf file
tumorpetatissue.variants.gr.filtered <- lapply(tumorpetatissue.variants.gr,function(x) subsetByOverlaps(x,proberegions.gr))
tumorpetatissue.variants.filtered <- lapply(names(tumorpetatissue.variants.gr.filtered),function(x) extractGR(tumorpetatissue.variants.gr.filtered[[x]],tumorpetatissue.variants[Tumor_Sample_Barcode==x]))
tumorpetatissue.variants.filtered <- rbindlist(tumorpetatissue.variants.filtered)

#converting to tumorpetatissue.maf object
tumorpetatissue.maf.probefilt <- read.maf(tumorpetatissue.variants.filtered)
```

### Quality filter

```{r qualityfilter}
tumorpeta.maf.probefilt.qualfilt <- subsetMaf(tumorpeta.maf.probefilt,query="Otherinfo10=='PASS'", mafObj = T)
tumorpetatissue.maf.probefilt.qualfilt <- subsetMaf(tumorpetatissue.maf.probefilt,query="Otherinfo10=='PASS'",mafObj = T)
```

Clean up
```{r}
rm(proberegions,proberegions.gr,tumorpeta.maf,tumorpetatissue.maf,tumorpeta.maf.probefilt,tumorpetatissue.maf.probefilt,tumorpeta.variants,tumorpetatissue.variants,tumorpeta.variants.filtered,tumorpetatissue.variants.filtered,tumorpeta.variants.gr,tumorpetatissue.variants.gr, tumorpeta.variants.gr.filtered,tumorpetatissue.variants.gr.filtered,extractGR)
```

### Sum up all MAF data in one dataframe

```{r}
tumorpeta.maf.probefilt.qualfilt@data$Tumor_Sample_Barcode <- "tumorpeta"
tumorpeta.maf.probefilt.qualfilt@data$Tumor_Sample_Barcode <- factor(tumorpeta.maf.probefilt.qualfilt@data$Tumor_Sample_Barcode)
tumorpeta.maf.probefilt.qualfilt@maf.silent$Tumor_Sample_Barcode <- "tumorpeta"
tumorpeta.maf.probefilt.qualfilt@maf.silent$Tumor_Sample_Barcode <- factor(tumorpeta.maf.probefilt.qualfilt@maf.silent$Tumor_Sample_Barcode)
tumorpetatissue.maf.probefilt.qualfilt@data$Tumor_Sample_Barcode <- "tumorpetatissue"
tumorpetatissue.maf.probefilt.qualfilt@data$Tumor_Sample_Barcode <- factor(tumorpetatissue.maf.probefilt.qualfilt@data$Tumor_Sample_Barcode)
tumorpetatissue.maf.probefilt.qualfilt@maf.silent$Tumor_Sample_Barcode <- "tumorpetatissue"
tumorpetatissue.maf.probefilt.qualfilt@maf.silent$Tumor_Sample_Barcode <- factor(tumorpetatissue.maf.probefilt.qualfilt@maf.silent$Tumor_Sample_Barcode)


somatic.variants <- rbind(tumorpeta.maf.probefilt.qualfilt@data,
                          tumorpeta.maf.probefilt.qualfilt@maf.silent,
                          tumorpetatissue.maf.probefilt.qualfilt@data,
                          tumorpetatissue.maf.probefilt.qualfilt@maf.silent)
```

Save this result as supplementary table
```{r}
write.csv(somatic.variants,file = paste0(OUTPUT,"tables2_variants.csv"),row.names = F)
```

## Visualize Number of mutations by class

```{r}
#create dataframe for plotting
tumorpeta.mutload <- rbind(data.frame(table(somatic.variants[somatic.variants$Tumor_Sample_Barcode=="tumorpeta",]$Variant_Classification),sample="tumorpeta"))
tumorpetatissue.mutload <- rbind(data.frame(table(somatic.variants[somatic.variants$Tumor_Sample_Barcode=="tumorpetatissue",]$Variant_Classification),sample="tumorpetatissue"))
somatic.mutload <- rbind(tumorpeta.mutload,tumorpetatissue.mutload)
rm(tumorpeta.mutload,tumorpetatissue.mutload)

#rename Variant Classes for Plot
#mutload[mutload$Var1=="",]$Var1 <- "Unknown"

somatic.mutload <- data.table(somatic.mutload)
somatic.mutload$Var1 <- as.character(somatic.mutload$Var1)

somatic.mutload[Var1=="RNA"]$Var1 <- "ncRNA"

somatic.mutload[Var1=="Frame_Shift_Del"]$Var1 <- "Frame-Shift InDel"
somatic.mutload[Var1=="Frame_Shift_Ins"]$Var1 <- "Frame-Shift InDel"
somatic.mutload[Var1=="In_Frame_Del"]$Var1 <- "In-Frame InDel"
somatic.mutload[Var1=="In_Frame_Ins"]$Var1 <- "In-Frame InDel"

somatic.mutload[Var1=="5'UTR"]$Var1 <- "Flanking Region"
somatic.mutload[Var1=="3'UTR"]$Var1 <- "Flanking Region"
somatic.mutload[Var1=="5'Flank"]$Var1 <- "Flanking Region"
somatic.mutload[Var1=="3'Flank"]$Var1 <- "Flanking Region"

somatic.mutload$Var1 <- factor(somatic.mutload$Var1, levels=c("Splice_Site","In-Frame InDel","Frame-Shift InDel","Nonsense_Mutation","Nonstop_Mutation","Missense_Mutation","Silent","Intron","IGR","Flanking Region","ncRNA","Unknown"))

#normalization
#Get proberegions of the Agilent SureSelect Kit V6
proberegions <- fread("//bi-medfiles.win.uni-due.de/translationale hautkrebsforschung/kai/projects/03_MCC_genomics/12_2018_WES_MCCcelllines/data/agilent_sureselect_human_all_exon_v6/S07604514_Covered_pureBED.bed")
exomelength <- sum(abs(proberegions$V3 - proberegions$V2))
somatic.mutload$Freqnorm <- 0
somatic.mutload$Freqnorm <- (somatic.mutload$Freq / exomelength) * 1000000

#plotting
library(ggplot2)
library(RColorBrewer)
color1 <- rev(brewer.pal(9, "Reds")[4:9])
color2 <- brewer.pal(9, "Greens")[5:9]

somatic.mutload.plot <- ggplot() +
  geom_bar(
    data=somatic.mutload,
    aes(x=sample,y=Freq,fill=Var1),
    stat="identity",
    position="stack"
  ) +
  #scale_y_continuous(breaks=seq(0,10000,10000/10), labels=comma) +
  scale_fill_manual(values = c(color1,color2,"gray")) +
  #labs(x="sample",y="no. of variants") +
  theme_bw()
somatic.mutloadnorm.plot <- ggplot() +
  geom_bar(
    data=somatic.mutload,
    aes(x=sample,y=Freqnorm,fill=Var1),
    stat="identity",
    position="stack"
  ) +
  #scale_y_continuous(breaks=seq(0,10000,10000/10), labels=comma) +
  scale_fill_manual(values = c(color1,color2,"gray")) +
  #labs(x="sample",y="no. of variants") +
  theme_bw()
somatic.mutload.plot
somatic.mutloadnorm.plot
```

## Overlap between variants of PeTa and PeTaTissue in germline variant calling

```{r}
#extract variant from germline variant calling
petavariants <- rbind(maf@data[maf@data$Tumor_Sample_Barcode=="PeTa",],maf@maf.silent[maf@maf.silent$Tumor_Sample_Barcode=="PeTa",])
petatissuevariants <- rbind(maf@data[maf@data$Tumor_Sample_Barcode=="PeTaTissue",],maf@maf.silent[maf@maf.silent$Tumor_Sample_Barcode=="PeTaTissue",])

#reduce entries for matching
petavariants.red <- paste0(petavariants$Chromosome,"-",
                           petavariants$Start_Position,"-",
                           petavariants$End_Position,"-",
                           petavariants$Reference_Allele,">",
                           petavariants$Tumor_Seq_Allele2)
petatissuevariants.red <- paste0(petatissuevariants$Chromosome,"-",
                                 petatissuevariants$Start_Position,"-",
                                 petatissuevariants$End_Position,"-",
                                 petatissuevariants$Reference_Allele,">",
                                 petatissuevariants$Tumor_Seq_Allele2)

#matching
petauniquematch <- petavariants.red %in% petatissuevariants.red
petacommon <- petavariants[petauniquematch]
petaunique <- petavariants[!petauniquematch]

petatissueuniquematch <- petatissuevariants.red %in% petavariants.red
petatissuecommon <- petatissuevariants[petatissueuniquematch]
petatissueunique <- petatissuevariants[!petatissueuniquematch]

print("% of variants unique for PeTaTissue")
nrow(petatissueunique)/nrow(petatissuevariants)
print("% of variants unique for PeTa")
nrow(petaunique)/nrow(petavariants)
```

## Overlap between variants of PeTa and PeTaTissue in somatic variant calling

Compare with somatic variant calling
```{r}
tumorpeta.red <- paste0(somatic.variants[somatic.variants$Tumor_Sample_Barcode=="tumorpeta",]$Chromosome,"-",
                        somatic.variants[somatic.variants$Tumor_Sample_Barcode=="tumorpeta",]$Start_Position,"-",
                        somatic.variants[somatic.variants$Tumor_Sample_Barcode=="tumorpeta",]$End_Position,"-",
                        somatic.variants[somatic.variants$Tumor_Sample_Barcode=="tumorpeta",]$Reference_Allele,">",
                        somatic.variants[somatic.variants$Tumor_Sample_Barcode=="tumorpeta",]$Tumor_Seq_Allele2)
tumorpetatissue.red <- paste0(somatic.variants[somatic.variants$Tumor_Sample_Barcode=="tumorpetatissue",]$Chromosome,"-",
                              somatic.variants[somatic.variants$Tumor_Sample_Barcode=="tumorpetatissue",]$Start_Position,"-",
                              somatic.variants[somatic.variants$Tumor_Sample_Barcode=="tumorpetatissue",]$End_Position,"-",
                              somatic.variants[somatic.variants$Tumor_Sample_Barcode=="tumorpetatissue",]$Reference_Allele,">",
                              somatic.variants[somatic.variants$Tumor_Sample_Barcode=="tumorpetatissue",]$Tumor_Seq_Allele2)

tumorpeta.in.peta <- somatic.variants[somatic.variants$Tumor_Sample_Barcode=="tumorpeta",][tumorpeta.red %in% petavariants.red,]
tumorpeta.in.petatissue <- somatic.variants[somatic.variants$Tumor_Sample_Barcode=="tumorpeta",][tumorpeta.red %in% petatissuevariants.red,]
tumorpetatissue.in.peta <- somatic.variants[somatic.variants$Tumor_Sample_Barcode=="tumorpetatissue",][tumorpetatissue.red %in% petavariants.red,]
tumorpetatissue.in.petatissue <- somatic.variants[somatic.variants$Tumor_Sample_Barcode=="tumorpetatissue",][tumorpetatissue.red %in% petatissuevariants.red,]

#sanity check: somatic variant calling with normal reference should not have any variant within the normal reference
nrow(tumorpeta.in.petatissue)
nrow(tumorpetatissue.in.peta)

#Rest in %
nrow(tumorpeta.in.peta) / length(tumorpeta.red)
nrow(tumorpetatissue.in.petatissue) / length(tumorpetatissue.red)
```

## Venn-Diagram

Figure 2

```{r}
#Venn_Diagram
library(ggVennDiagram)
venndiagram <- ggVennDiagram(list(PeTas=tumorpeta.red,Petag=petavariants.red, PetaTissueg=petatissuevariants.red, PeTaTissues=tumorpetatissue.red), 
              label_alpha = 0, 
              label = "count",
              category.names = c("PeTa somatic \n variant calling","PeTa germline \n variant calling","PeTaTissue germline \n variant calling","PeTaTissue somatic \n variant calling"))

ggsave(filename = paste0(OUTPUT,"figs/petavenndiagram.svg"),venndiagram,device=svg,width=10, height=8)
```


# SessionInfo

```{r}
sessionInfo()
```

R version 3.5.1 (2018-07-02)
Platform: x86_64-w64-mingw32/x64 (64-bit)
Running under: Windows >= 8 x64 (build 9200)

Matrix products: default

locale:
[1] LC_COLLATE=German_Germany.1252  LC_CTYPE=German_Germany.1252    LC_MONETARY=German_Germany.1252 LC_NUMERIC=C                   
[5] LC_TIME=German_Germany.1252    

attached base packages:
 [1] grid      stats4    parallel  stats     graphics  grDevices utils     datasets  methods   base     

other attached packages:
 [1] ggVennDiagram_0.3                       org.Hs.eg.db_3.7.0                      annotate_1.60.1                        
 [4] XML_3.98-1.19                           TxDb.Hsapiens.UCSC.hg19.knownGene_3.2.2 GenomicFeatures_1.34.8                 
 [7] AnnotationDbi_1.44.0                    ComplexHeatmap_1.20.0                   ggrepel_0.8.1                          
[10] BSgenome.Hsapiens.UCSC.hg19_1.4.0       BSgenome_1.50.0                         rtracklayer_1.42.2                     
[13] Biostrings_2.50.2                       XVector_0.22.0                          MutationalPatterns_1.8.0               
[16] NMF_0.21.0                              cluster_2.0.7-1                         rngtools_1.5                           
[19] pkgmaker_0.27                           registry_0.5-1                          RColorBrewer_1.1-2                     
[22] ggplot2_3.1.1                           regioneR_1.14.0                         GenomicRanges_1.34.0                   
[25] GenomeInfoDb_1.18.2                     IRanges_2.16.0                          S4Vectors_0.20.1                       
[28] data.table_1.12.2                       maftools_1.8.10                         Biobase_2.42.0                         
[31] BiocGenerics_0.28.0                    

loaded via a namespace (and not attached):
 [1] colorspace_1.4-1            rjson_0.2.20                ellipsis_0.3.0              class_7.3-14                mclust_5.4.3               
 [6] circlize_0.4.6              futile.logger_1.4.3         GlobalOptions_0.1.0         ggdendro_0.1.22             rstudioapi_0.10            
[11] bit64_0.9-7                 codetools_0.2-15            splines_3.5.1               doParallel_1.0.14           knitr_1.23                 
[16] Rsamtools_1.34.1            gridBase_0.4-7              compiler_3.5.1              httr_1.4.0                  assertthat_0.2.1           
[21] Matrix_1.2-15               lazyeval_0.2.2              formatR_1.6                 prettyunits_1.0.2           tools_3.5.1                
[26] gtable_0.3.0                glue_1.4.0                  GenomeInfoDbData_1.2.0      reshape2_1.4.3              dplyr_0.8.5                
[31] Rcpp_1.0.1                  vctrs_0.2.4                 iterators_1.0.10            xfun_0.7                    stringr_1.4.0              
[36] lifecycle_0.2.0             zlibbioc_1.28.0             MASS_7.3-51.1               scales_1.0.0                VariantAnnotation_1.28.13  
[41] hms_0.4.2                   SummarizedExperiment_1.12.0 lambda.r_1.2.3              yaml_2.2.0                  memoise_1.1.0              
[46] gridExtra_2.3               biomaRt_2.38.0              stringi_1.4.3               RSQLite_2.2.0               foreach_1.4.4              
[51] e1071_1.7-3                 BiocParallel_1.16.6         bibtex_0.4.2                shape_1.4.4                 rlang_0.4.5                
[56] pkgconfig_2.0.2             matrixStats_0.54.0          bitops_1.0-6                pracma_2.2.9                lattice_0.20-38            
[61] purrr_0.3.2                 sf_0.9-2                    GenomicAlignments_1.18.1    cowplot_0.9.4               bit_1.1-15.2               
[66] tidyselect_1.0.0            plyr_1.8.4                  magrittr_1.5                R6_2.4.0                    DelayedArray_0.8.0         
[71] DBI_1.1.0                   pillar_1.4.6                withr_2.1.2                 units_0.6-6                 survival_2.44-1.1          
[76] RCurl_1.95-4.12             tibble_3.0.1                crayon_1.3.4                futile.options_1.0.1        wordcloud_2.6              
[81] KernSmooth_2.23-15          GetoptLong_0.1.7            progress_1.2.2              blob_1.2.1                  digest_0.6.19              
[86] classInt_0.4-3              xtable_1.8-4                VennDiagram_1.6.20          munsell_0.5.0              
